# Supplementary material for: Construction and analysis of gene co-expression network in the pathogenic fungus Ustilago maydis
Source: Front Microbiol. 2022 Dec 7;13:1048694. doi: 10.3389/fmicb.2022.1048694 (PMC9767968; doi:10.3389/fmicb.2022.1048694)
Supplement: Supplementary file 1 [file Table_1.XLSX]

## Sheet: Hoja1
Table S1. Description of the NCBI series used in the study belonging to the GLP3681 platform.
	Series	Abstract
1	GSE7518	The fungus Ustilago maydis is a biotrophic pathogen of corn. In its genome we have identified an ortholog of YAP1 from Saccharomyces cerevisae which regulates the oxidative stress response in this organism. yap1 mutants of U. maydis displayed higher sensitivity to H2O2 than wild type cells and their virulence was significantly reduced. U. maydis yap1 could partially complement the H2O2 sensitivit…
		Keywords: Oxidative stress, yap1 dependent genes, Ustilago maydis
2	GSE61069	Hxt1 is a high affinity hexose transporter important for virulence of the phytopathogenic basidiomycete Ustilago maydis on its host plant maize. Hxt1 shows the highest similarities to the glucose sensors Rgt2 and Snf3 from S. cereviciae (42% and 39% identity on amino acid level, respectively). In these sensors, the substitution of a highly conserved arginine to lysine leads to a constitutive acti…
3	GSE6039	Adr1 of Ustilago maydis is a protein kinase that is activated after separation from the regulatory subunit mediated by high cAMP levels. A copy of the gene under the control of the arabinose-inducible crg1 promotor was introduced into the Cbx locus of the wild type strain FB1 creating strain HE140. To monitor the transcriptional changes upon adr1 induction by arabinose, we conducted a time course…
		Keywords: gene induction
4	GSE6038	Urbs1 of Ustilago maydis is a transcription factor that has been shown to repress its target genes (e.g. sid1, sid2) in the presence of iron. To identify additional genes regulated by Urbs1, we compared transcriptional profiles of the Ustilago maydis wild type strain FB1 grown in complete medium containing glucose with the addition of 10 ÂµM FeSO4 to the Ustilago maydis urbs1 deletion mutant BW12…
		Keywords: gene induction
5	GSE6037	Identification of transcriptional changes of Ustilago maydis wild type strain FB1 grown in axenic culture in complete medium containing glucose without or with the addition of 10 ÂµM FeSO4.
		Keywords: gene induction
6	GSE5804	Comparison between Ustilago maydis cells grown in axenic culture and U. maydis cells from plant tumors.
		Keywords: developmental stages
7	GSE53947	Infection-related development of phytopathogenic fungi is initiated by sensing and responding to plant surface cues. This response results in the formation of specialized infection structures, so-called appressoria. To unravel the program inducing appressoria in the biotrophic smut fungus Ustilago maydis, we exposed cells to a hydrophobic surface and the cutin monomer 16-hydroxy hexadecanoic acid…
8	GSE30382	In mammalian cells RACK1 serves as a scaffold protein that has a role in integrating inputs from different signaling pathways and affects translation through association with ribosomes. U. maydis contains a seven-WD40 repeat motif protein designated Rak1, which shows 68% identity to RACK1 and is homologous to Asc1p of Saccharomyces cerevisiae. The asc1 mutant could be complemented by introduction…
9	GSE29591	We use this array to determine genes under the control of the transcriptional regulator Tup1
10	GSE21490	The rep1 gene of the maize pathogen Ustilago maydis encodes a pre-pro-protein that is processed in the secretory pathway into 11 peptides. These so-called repellents form amphipathic amyloid fibrils at the surface of aerial hyphae. Strains in which the rep1 gene is inactivated (âˆ†rep1 strain) are affected in aerial hyphae formation. This makes these strains instrumental to assess changes in glob…
11	GSE21121	The clp1 gene is a b-regulated gene that is required for clamp formation during the biotrophic growth phase of U. maydis. Interaction studies demonstrated that Clp1 imnteracts with Rbf1, the central regulator of pathogenciity. To exclude b-dependent effects the experiments were performed in a b-null background to analyze clp1-depndent effects on rbf controlled gene regulation
12	GSE21119	The clp1 gene is a b-regulated gene that is required for clamp formation during the biotrophic growth phase of U. maydis. Clp1 expression blocks b-dependent filament formation and cell cycle arrest if co-induced with the b-heterodimer.
13	GSE19591	Ustilago maydis is a plant-pathogenic fungus that establishes a biotrophic relationship with its host Zea mays. The biotrophic interaction is initiated upon host penetration, and involves expansion of the host plasma membrane around hyphae, which is thought to facilitate the exchange of nutrients and virulence factors. Transcriptional regulators involved in the establishment of an infectious dika…
14	GSE18756	In the phytopathogenic Basidiomcete Ustilago maydis, sexual and pathogenic development are tightly connected and controlled via the b-mating type locus. The b-mating type locus encodes two homeodomain transcription factors, bE and bW, which form an active heterodimeric complex when they are derived from different b-alleles. Rbf1 encodes a zinc-finger transcription factor that is expressed upon fo…
15	GSE18754	In the phytopathogenic Basidiomcete Ustilago maydis, sexual and pathogenic development are tightly connected and controlled via the b-mating type locus. The b-mating type locus encodes two homeodomain transcription factors, bE and bW, which form an active heterodimeric complex when they are derived from different b-alleles. Rbf1 encodes a zinc-finger transcription factor that is expressed upon fo…
16	GSE18750	In the phytopathogenic Basidiomcete Ustilago maydis, sexual and pathogenic development are tightly connected and controlled via the b-mating type locus. The b-mating type locus encodes two homeodomain transcription factors, bE and bW, which form an active heterodimeric complex when they are derived from different b-alleles. To identify genes regulated by the bE/bW transcription factor, changes in…
17	GSE17956	RNA-binding proteins constitute key factors of the posttranscriptional machinery. These regulatory proteins recognise specific elements within target transcripts to promote e.g. maturation, translation or stability of mRNAs. In Ustilago maydis, evidence is accumulating that posttranscriptional processes are important to determine pathogenicity. Deletion of khd4, encoding a predicted RNA-binding p…
		keywords: gene deletion, RNA-binding protein, KH domain
18	GSE16634	Plant pathogenic fungi cause massive crop losses and therefore, severe economic deficits. The smut Ustilago maydis, a ubiquitous pest of corn, is highly adapted to its host to parasitize on its organic carbon sources. Recently, we identified the U. maydis sucrose transporter Srt1 to be of crucial importance for biotrophic development. Here we report the identification of Hxt1, a further member of…
19	GSE16501	In fungi, sexual compatibility is controlled by mating type loci that prevent self-fertilization. In the plant pathogenic fungus Ustilago maydis, the b mating type locus encodes a pair of unrelated homeodomain proteins, termed bE and bW. After fusion of two compatible, haploid cells, the bE and bW proteins form a heterodimeric complex, but only if they are derived from different, compatible allel…
14,15,16	GSE18881	This SuperSeries is composed of the SubSeries listed below.
