# Supplementary material for: Construction and analysis of gene co-expression network in the pathogenic fungus Ustilago maydis
Source: Front Microbiol. 2022 Dec 7;13:1048694. doi: 10.3389/fmicb.2022.1048694 (PMC9767968; doi:10.3389/fmicb.2022.1048694)
Supplement: Supplementary file 2 [file Table_2.XLSX]

## Sheet: Hoja1
Table S2. Adjacency matrix of expression data of U. maydis. The rows contains the genes and the columns contains the samples Ids of each experiment.
	GSM182056.CEL.gz	GSM182059.CEL.gz	GSM182061.CEL.gz	GSM182087.CEL.gz	GSM182090.CEL.gz	GSM182102.CEL.gz	GSM1496142_SG200_on_planta_1.CEL.gz	GSM1496143_SG200_on_planta_2.CEL.gz	GSM1496144_SG200_on_planta_3.CEL.gz	GSM1496145_SG200Dhxt1_on_planta_1.CEL.gz	GSM1496146_SG200Dhxt1_on_planta_2.CEL.gz	GSM1496147_SG200Dhxt1_on_planta_3.CEL.gz	GSM1496148_SG200hxt1RK_on_planta_1.CEL.gz	GSM1496149_SG200hxt1RK_on_planta_2.CEL.gz	GSM1496150_SG200hxt1RK_on_planta_3.CEL.gz	GSM140076.CEL.gz	GSM140077.CEL.gz	GSM140078.CEL.gz	GSM140079.CEL.gz	GSM140080.CEL.gz	GSM140081.CEL.gz	GSM140082.CEL.gz	GSM140083.CEL.gz	GSM140084.CEL.gz	GSM140085.CEL.gz	GSM140086.CEL.gz	GSM140087.CEL.gz	GSM140088.CEL.gz	GSM140089.CEL.gz	GSM140090.CEL.gz	GSM140091.CEL.gz	GSM140098.CEL.gz	GSM140099.CEL.gz	GSM140094.CEL.gz	GSM140095.CEL.gz	GSM140096.CEL.gz	GSM140097.CEL.gz	GSM135545.CEL.gz	GSM135546.CEL.gz	GSM135547.CEL.gz	GSM135548.CEL.gz	GSM1303882_DLPB_2h_GlasI_SG200.CEL.gz	GSM1303883_DLPB_2h_GlasII_SG200.CEL.gz	GSM1303884_DLPB_2h_GlasIII_SG200.CEL.gz	GSM1303885_DLPB_12h_ParafilmI_SG200.CEL.gz	GSM1303886_DLPB_12h_ParafilmII_SG200.CEL.gz	GSM1303887_DLPB_12h_ParafilmIII_SG200.CEL.gz	GSM1303888_DLPB_HDA_12h_ParafilmI_SG200.CEL.gz	GSM1303889_DLPB_HDA_12h_ParafilmII_SG200.CEL.gz
UMAG_00001	8.55176	8.40813	8.97331	8.90782	9.02013	8.89286	9.92086	8.66345	8.70642	8.84296	8.4832	8.60493	8.61758	8.4773	8.81432	8.61604	8.5338	8.39577	8.32753	8.18562	8.38154	8.7922	8.84744	8.25041	8.3355	8.21374	8.60551	8.57993	8.55001	9.0279	8.7863	9.50957	9.6007	9.39692	9.41951	9.68878	9.38667	9.26784	9.15962	8.185	8.55689	7.38814	8.93887	7.73175	8.52449	8.34757	8.53125	9.38089	9.36214
UMAG_00002	8.58949	8.66887	8.38763	8.41986	8.62824	8.68413	8.59126	8.55235	8.59126	8.7768	8.76794	8.54187	8.59526	8.59126	8.05934	8.2823	8.415	8.35762	8.56751	8.58191	8.60376	8.25131	8.2754	8.56245	8.65911	8.69578	8.53005	8.4507	8.44241	8.33813	8.59533	9.06122	8.8684	9.42778	8.18435	9.26884	7.96743	8.83186	8.70711	8.3836	8.32957	9.12876	9.54991	9.42575	8.3421	8.46148	8.39532	8.27291	8.35991
UMAG_00003	9.05939	8.97712	8.85631	8.83377	8.90331	8.82173	8.77004	8.92828	8.8407	8.9314	8.97214	9.00049	8.97522	8.93814	8.82102	8.7258	8.7774	8.85087	8.322	8.3943	8.47667	8.89764	8.91587	8.40229	8.41122	8.51043	8.90781	9.06868	8.98152	8.88316	9.04125	9.43532	9.34933	9.47845	9.3614	9.31112	9.48675	8.91571	8.8807	8.92159	8.91642	9.14788	8.75869	8.79386	8.76742	8.85078	8.85407	8.93405	8.91116
UMAG_00005	8.82987	8.77204	9.25286	9.27791	10.2523	10.2092	9.40896	9.17922	9.16494	9.04241	9.43016	9.60004	9.59932	9.45585	10.0103	9.98866	10.2076	10.7334	12.0074	12.1596	12.1156	6.88247	6.80006	12.1407	12.2111	12.1475	9.92202	10.5942	10.1348	6.95509	7.39095	8.05925	8.02188	7.44301	6.79701	7.77951	7.02007	6.93816	6.82685	11.723	12.2414	11.0878	11.5622	11.4994	9.1778	9.29536	9.1961	8.89141	8.83678
UMAG_00006	8.69326	8.59129	8.7842	8.7879	8.89394	8.72181	8.75012	8.64242	8.6083	8.82916	9.11529	9.02365	8.56385	8.54464	8.63116	8.51984	8.48927	8.50297	8.15795	8.08361	8.12777	8.76985	8.74157	8.14374	8.18242	8.18765	8.91606	8.91231	8.87386	8.83024	8.75971	9.3507	9.34942	9.06067	9.30443	9.47306	9.66171	8.65394	8.63024	8.80184	8.89558	8.18293	8.19632	8.2044	9.01046	9.00033	8.81286	8.82701	8.70103
UMAG_00007	10.6606	10.7754	11.1806	11.2032	10.8909	10.9613	10.6576	10.8806	10.9	10.9405	11.1008	10.9894	11.0784	11.0995	10.8613	10.9165	10.9714	10.9214	10.9845	11.0015	10.7536	10.917	11.0274	11.0275	10.846	10.6474	10.8161	10.7205	10.666	10.9499	10.6878	11.2321	11.2391	11.074	11.293	11.0597	11.0449	11.3769	11.381	10.6055	10.418	10.9174	10.7888	10.8248	11.3602	11.2263	11.2735	10.7599	10.7008
UMAG_00008	7.69681	7.74744	7.1465	7.23587	7.40446	7.49025	7.26457	7.48195	7.41539	7.49358	7.52356	7.4704	7.49174	7.4704	7.4704	7.09348	7.159	7.1408	7.10383	7.24928	7.25308	7.26247	7.52215	7.28058	7.22861	7.22355	7.21477	7.27978	7.32997	7.40657	7.78316	8.14147	7.97991	8.06416	7.60731	7.91861	7.73572	7.53075	7.51379	7.35962	7.41008	7.86724	7.63857	7.80575	7.23419	7.32912	7.36883	7.33446	7.41825
UMAG_00009	10.3297	10.4307	9.87768	9.90678	9.98556	10.1085	10.0642	10.1911	10.1527	10.1941	10.1007	10.1503	10.1187	10.1187	9.86787	9.65365	9.71252	9.84461	9.60492	9.63818	9.62895	10.0988	10.3406	9.77417	9.66775	9.83281	9.633	9.73617	9.7904	10.2582	10.3532	10.8539	10.8469	10.8122	10.6871	10.7863	10.7882	10.4078	10.7095	9.68369	9.62497	10.4791	10.705	10.8216	9.95741	9.98429	9.9539	9.99415	10.0217
UMAG_00011	8.47495	8.57131	8.85813	9.03884	9.33713	9.44592	9.13145	9.32303	9.56879	8.64418	8.44686	8.64719	8.40787	8.67971	9.74034	10.443	10.3276	9.69185	10.5588	11.0298	11.2987	6.32353	6.33062	11.1014	11.3496	11.4019	10.4068	9.66126	10.0061	6.43844	5.96351	9.23753	9.39548	6.48048	6.52366	6.43964	6.58668	9.44016	9.25487	8.53676	8.58573	9.36844	9.23776	8.6999	8.15156	8.54008	8.39556	9.17822	9.75675
UMAG_00012	8.23522	8.5795	8.59564	8.55003	8.47305	8.64837	8.84169	7.89485	10.4733	8.13816	8.17827	8.06063	8.02772	8.03109	8.97698	8.31145	8.38005	8.36972	8.31703	8.09026	7.95509	8.66723	8.51817	8.22636	8.15079	7.67733	8.49303	8.54279	8.36704	8.49207	8.82384	9.29	9.20457	8.77132	9.10308	8.88568	8.66309	8.94638	8.99347	8.08714	8.02756	7.96016	8.33471	8.34565	8.42416	8.09159	8.29291	8.88242	8.80388
UMAG_00013	7.17032	7.3801	8.21726	8.21105	7.97779	8.13928	7.71742	7.57195	7.49425	7.87141	8.42231	7.94317	7.83887	7.92192	7.86241	7.73566	7.96046	7.72157	7.98298	7.96768	7.89114	7.77361	7.94307	8.19413	7.98668	7.98314	7.43382	7.38167	7.40354	7.91662	7.66611	7.54442	7.55377	7.86404	8.81467	7.69838	8.26749	7.98611	8.021	7.84904	7.54106	8.22219	7.85814	7.85814	8.13257	7.92293	8.25919	7.10022	7.54405
UMAG_00017	7.80468	7.97583	10.1394	10.3206	9.58845	9.87335	9.10815	9.19476	9.20985	9.25656	9.55473	9.30401	9.26859	9.41515	9.24164	10.0848	10.0095	9.41597	8.84931	8.82977	9.05199	8.97178	8.80596	8.82329	8.90357	9.03751	9.09375	8.48277	8.18707	8.75066	8.80991	9.38965	9.40994	9.91908	10.5846	10.435	10.3958	9.66588	9.60689	8.94079	8.9213	9.39391	9.34617	8.76918	9.35115	9.11726	9.04352	9.53195	9.57374
UMAG_00020	9.32893	9.52584	8.02079	7.95984	8.45606	8.43018	8.59185	8.41876	8.93854	8.52603	8.8581	8.45161	8.5574	8.59185	8.64831	8.73066	8.96424	9.10544	8.91755	9.08634	9.14341	8.4189	8.58096	9.13125	9.40248	9.08645	8.50368	8.5522	8.45836	8.57866	8.18898	8.20032	8.22815	7.82876	8.27516	8.2736	7.99048	9.84854	9.82991	7.39732	7.40532	9.12769	9.32641	9.42129	7.73647	7.78972	7.71792	8.90737	9.0173
UMAG_00025	6.71319	6.44498	6.3393	6.40794	6.33807	6.33904	6.08919	7.03015	6.50859	5.90884	6.37046	6.39456	6.66623	6.63699	6.26876	6.25671	6.1418	6.27175	6.46035	6.28268	6.36631	6.42448	6.33068	6.19089	6.40375	6.3969	6.27331	6.47517	6.40036	6.42759	6.33149	6.73308	6.73717	6.6531	6.59795	6.63212	6.68158	5.82178	5.89503	7.19172	6.81314	5.32684	5.16806	5.51222	5.772	5.86685	6.08411	7.97244	7.93505
UMAG_00026	11.1466	11.1823	8.54073	8.53023	9.76783	9.84272	10.7109	10.2809	9.83991	9.91414	9.63592	9.55593	9.62872	9.56376	9.38534	9.68994	9.87634	9.99848	8.86923	8.90225	8.57397	10.2044	10.3159	8.87755	8.74357	8.7741	10.1296	10.1938	10.1621	10.2596	10.8099	10.722	10.8189	10.5709	9.9716	9.737	10.1702	10.4694	10.424	9.35617	9.09067	9.14879	9.98429	10.6478	9.77246	9.6978	9.65796	9.88854	9.86752
UMAG_00027	10.36	10.1137	10.0496	9.91117	10.0027	9.86226	9.51798	10.4251	10.105	9.38889	10.5517	10.2791	10.1	10.2148	9.86681	11.2638	11.1557	10.6795	10.045	10.0048	9.9583	9.91689	9.68835	10.0272	9.78497	9.89994	10.0143	10.0453	10.0859	9.74125	9.89889	10.2893	10.3656	9.53057	9.56733	9.54116	9.59445	7.63982	7.65747	12.4462	12.4563	7.54899	7.83047	7.5477	10.0365	9.88581	9.68274	12.1779	11.9012
UMAG_00028	7.9526	7.97172	8.44236	8.44365	8.43727	8.42354	7.94241	8.28446	8.24574	8.06946	8.57274	8.27655	8.40865	8.41947	8.28723	7.96056	7.92746	7.76474	8.21607	8.23865	8.34083	7.96566	7.99561	8.15025	8.21536	8.26555	7.99898	8.00392	7.94335	8.00509	7.97687	8.62087	8.53972	8.98252	8.96344	9.10253	8.94946	8.33635	8.51164	8.10896	8.15714	8.1884	8.01981	8.08802	8.44879	8.43588	8.40341	8.31399	8.28171
UMAG_00029	7.74983	7.78787	7.18708	7.24844	8.708	8.68207	9.79961	8.41468	8.71115	8.92531	7.46853	8.57648	5.79606	6.1193	7.23382	8.43442	8.38486	7.76078	9.72653	10.3191	10.603	5.94175	6.03134	9.99268	10.4071	10.6199	7.57334	6.81811	7.36407	5.84896	5.9442	7.69147	7.37074	7.77521	6.12319	6.72237	6.21221	7.78708	7.79728	7.91461	8.07655	7.11657	7.37273	7.30386	8.53327	9.32285	9.00278	7.32542	7.29561
UMAG_00030	8.8301	8.75774	8.7792	8.62161	8.81217	8.60266	9.29745	8.70107	8.57718	8.91923	8.62515	8.72387	8.48506	8.4	8.8762	9.25467	9.27309	9.64945	8.67866	8.90995	8.9387	8.23458	8.27318	8.86016	8.95924	8.88811	9.17185	9.28272	9.30145	8.25789	8.14426	8.08094	8.3185	8.51243	8.45877	8.27479	8.42266	8.51337	8.34443	8.98818	9.08966	8.72493	8.93653	8.92359	8.62112	8.69657	8.67113	8.54784	8.6805
UMAG_00031	10.0304	10.0348	9.63081	9.69832	9.76069	9.79593	9.61143	9.73838	9.68004	9.85826	10.0064	9.87174	9.95661	9.98275	9.72074	9.49515	9.56702	9.55314	9.32798	9.40967	9.53013	9.96954	10.0627	9.4662	9.58844	9.50293	9.4023	9.53834	9.4251	10.033	9.99928	10.4445	10.4944	10.0288	10.3036	10.4199	10.5914	9.74926	9.69002	9.97555	9.88579	9.38343	9.37764	9.50111	10.1855	10.2264	10.2008	9.79428	9.82002
UMAG_00032	5.72751	5.57383	5.5004	5.50693	5.55314	5.43628	5.87943	6.76581	6.30187	4.89563	5.21097	5.36654	5.2143	5.17728	5.13533	5.14508	5.15537	5.27457	5.22508	5.22316	5.25114	5.31182	5.37029	5.19697	5.25369	5.2683	5.25352	5.36576	5.23527	5.2732	5.46326	6.16192	6.22616	6.32607	6.35749	6.33034	6.42459	4.87326	4.85334	6.01151	6.46062	5.55066	5.53324	5.57489	5.53116	5.43015	5.4211	5.91497	5.73623
UMAG_00034	8.90115	8.73614	8.63035	8.67729	8.82981	8.7846	8.31615	8.30571	8.36996	8.2481	9.05462	9.01037	9.04751	9.17039	9.31619	10.1422	10.11	9.67196	9.30595	9.33747	9.50268	8.12423	7.84921	9.27352	9.4827	9.37119	8.99113	8.78487	8.73786	8.28406	8.23057	8.20324	8.14285	7.83079	7.74137	7.85489	7.74486	6.18842	6.40668	11.4195	11.025	7.34688	7.86767	7.90799	8.73705	8.77952	8.79843	9.31803	9.42749
UMAG_00036	8.91969	8.95177	8.93103	8.83182	9.11847	9.17847	9.98939	9.31217	8.77289	8.95061	8.60208	8.5492	9.02221	8.88988	8.80845	9.20979	9.36453	9.10907	8.23638	8.31397	8.06454	8.81229	8.87898	8.09016	8.08409	8.01078	9.19531	9.16642	9.26423	8.92546	8.8342	10.9747	11.0465	9.3532	8.89238	9.02502	8.89592	10.0535	10.124	7.95359	7.82313	7.53043	8.61638	8.33403	7.93289	8.2243	8.12579	10.0796	10.0209
UMAG_00037	6.37569	6.25274	6.38505	6.41986	10.0335	10.1422	7.15287	6.91058	7.19662	7.34906	8.35249	8.12124	7.81446	7.63108	7.88516	7.88112	7.88439	6.82466	7.70846	8.02858	7.80581	6.4613	6.43547	7.6673	7.65032	7.4316	6.94522	6.7964	6.58827	6.46502	7.99828	8.9623	8.77317	9.13446	6.59138	10.5455	6.65415	5.8155	5.77149	9.17644	9.6426	7.45426	7.79472	7.40035	7.17783	6.88198	7.07267	7.82197	8.03358
UMAG_00038	6.91416	6.87031	7.16341	7.19275	7.00479	7.08002	7.19511	6.90654	7.07951	7.56047	7.3492	6.9775	6.57845	6.9701	6.72127	8.41791	8.30126	7.32691	7.52529	7.55827	7.28501	6.59986	6.59936	7.22605	7.03833	7.15119	8.25566	7.107	7.19458	6.45118	6.6951	6.39637	6.4254	6.38154	6.22229	6.39331	6.27476	6.58817	6.66131	7.36826	7.53255	8.87726	9.52844	9.37871	6.31167	6.36346	6.38549	6.63994	6.58013
UMAG_00039	5.9413	5.91484	8.00981	7.92357	7.00515	7.03362	6.14891	6.04444	6.74487	6.51458	7.43112	7.40238	7.37848	7.3989	7.67876	6.73996	6.8094	6.77755	6.98074	7.2327	6.93998	6.626	6.81236	7.28314	6.85978	7.21284	6.61222	6.75937	6.77966	6.77706	6.76762	7.1989	6.85095	7.10239	7.35077	7.46402	7.43299	6.00098	6.21179	7.78186	7.8909	6.65207	6.12602	6.25852	7.30771	7.479	7.18402	7.1977	7.05148
UMAG_00043	8.20269	8.28209	8.9258	9.11853	8.48589	8.70206	8.66376	8.13349	8.26365	8.62619	8.83983	8.76484	8.81786	8.80466	8.6613	8.66135	8.76924	8.60069	8.50711	8.53208	8.39181	8.45409	8.44195	8.60527	8.4063	8.42498	8.3652	8.37149	8.35506	8.42921	8.44302	8.89829	8.72261	9.06988	9.03158	9.09193	9.05606	8.64878	8.66893	8.59969	8.56064	8.18029	8.1749	8.41261	8.39937	8.67581	8.64352	8.51656	8.62894
UMAG_00045	8.35163	8.32259	10.1348	10.0859	9.79953	9.86555	9.27785	8.98521	9.28825	9.2505	9.41439	9.36128	9.51505	9.52127	10.2261	8.57273	8.67761	8.30794	10.9468	11.182	11.3761	8.74688	8.67424	11.1815	11.3872	11.5159	8.48339	8.39734	8.13695	8.62626	8.24643	9.10742	9.22272	8.6643	9.59248	8.87724	9.46321	9.21767	9.18674	9.64561	9.65663	10.0901	10.2703	10.0155	9.90547	9.99436	9.85225	8.64853	8.80395
UMAG_00046	7.52354	7.77896	7.91124	7.90875	7.68703	7.74385	7.41156	7.74514	7.59995	7.74514	8.31717	7.83362	7.87092	7.82548	7.48108	7.71963	7.86206	7.78471	8.6167	8.94032	8.57717	7.27606	7.23687	8.7971	8.71963	8.68813	7.30602	7.18852	7.20576	7.35103	6.96847	7.39572	7.38742	7.21237	7.5706	7.31583	7.57555	7.91187	7.95631	7.51441	7.65299	8.03973	8.34099	8.17339	7.65203	7.89148	7.54764	7.57272	7.61317
UMAG_00047	8.44671	8.49516	8.3289	8.30624	8.28283	8.25178	8.35789	8.09831	8.35803	8.34077	8.48611	8.35789	8.4111	8.39944	8.35789	8.18729	8.31336	8.41091	8.24486	8.30951	8.35582	8.38797	8.43229	8.26979	8.35085	8.39622	8.40629	8.44852	8.49138	8.46303	8.41649	8.52719	8.38657	8.42289	8.248	8.20201	8.07138	8.50336	8.48213	8.24323	8.17903	8.22587	8.05571	8.21225	8.35485	8.45101	8.29239	8.44963	8.45737
UMAG_00048	8.66475	9.0874	8.40294	8.48912	8.44724	8.67915	8.86441	8.77148	8.71198	8.60497	8.48287	8.60497	8.60497	8.5752	8.43503	8.28929	8.48227	8.5566	8.33028	8.37065	8.28237	8.70407	8.79083	8.41081	8.38393	8.30241	8.42361	8.34112	8.50628	8.65589	8.7855	9.12121	9.0599	9.10565	9.0672	8.94234	8.91332	9.23614	9.24248	8.09806	7.93705	8.52272	9.01188	9.15149	8.47524	8.42395	8.50957	8.51601	8.4875
UMAG_00050	10.4987	10.398	9.26217	9.26583	9.76266	9.69547	9.77701	9.6462	9.51341	10.1366	10.0781	9.81601	9.71701	9.81601	9.82391	9.77136	9.91096	10.1102	9.52309	9.58538	9.76724	9.41333	9.38048	9.58742	9.76401	9.72585	9.56823	9.49247	9.51051	9.3851	9.51677	10.3811	10.5321	10.0229	10.3353	10.2402	10.3799	10.7033	10.5948	9.09491	8.86228	10.8964	10.4413	10.4015	10.3982	10.281	10.4529	8.86497	8.97807
UMAG_00052	8.27113	8.52733	9.12572	9.12835	8.93158	9.14983	8.79258	8.38312	8.86564	8.76973	8.98982	8.95706	8.97673	9.06894	8.8973	8.72253	8.86677	8.9464	8.34226	8.48347	8.51905	8.54607	8.53706	8.53218	8.59034	8.6725	9.03063	8.87675	8.91052	8.59953	8.59278	9.29294	9.28379	9.42976	9.38098	9.45106	9.21709	9.26047	9.4148	8.43315	8.31421	8.96426	8.82832	9.02821	8.90165	8.81308	8.95298	8.84027	8.76546
UMAG_00053	8.11796	8.07776	8.01701	7.94127	8.00279	8.01262	8.48402	8.0426	7.80064	8.17962	7.98883	7.87906	7.87488	7.83991	8.16455	8.1709	8.29173	8.39811	8.71302	8.73561	8.71605	7.78427	7.76607	8.85944	8.82274	8.8513	7.83156	7.97194	7.91772	7.54399	7.25668	7.57831	7.5527	7.60571	7.85252	7.13821	7.26256	8.04585	8.25969	7.98203	7.82536	8.85469	9.533	9.48015	7.81811	7.88118	7.80207	7.45811	7.5471
UMAG_00054	8.70351	8.57323	8.27997	8.35256	8.39917	8.2484	8.40212	9.67003	9.19993	7.29843	8.26145	8.36887	8.3894	8.46263	7.78242	8.28712	8.2878	8.47084	8.58626	8.39475	8.48397	8.61379	8.50149	8.45308	8.39677	8.37559	8.23735	8.47196	8.65819	8.66206	8.71914	8.1548	8.33878	8.32855	8.29557	8.32587	8.33139	7.56317	7.56563	9.00415	9.57161	7.68884	7.8137	7.83517	8.18588	8.15375	8.08998	11.3302	10.9294
UMAG_00055	8.726	8.67748	8.5285	8.50347	8.68215	8.62572	8.43023	8.89373	8.76941	8.49937	8.55441	8.57635	8.87926	8.58857	8.42366	8.58381	8.65917	8.59518	8.78096	8.91966	8.60163	8.6508	8.63758	8.87173	8.7094	8.5362	8.30436	8.33319	8.32731	8.63025	8.48752	8.71181	8.70328	8.56605	8.70203	8.68174	8.73188	8.76758	8.65169	8.61333	8.46296	7.83617	8.07913	8.00046	9.10775	9.14952	8.95875	8.81575	8.68926
UMAG_00056	9.84249	9.74152	8.93933	8.84342	9.12558	9.03015	9.1047	9.98897	9.53058	8.6817	9.29056	9.48903	9.2561	9.24844	8.69365	8.53435	8.60893	9.02365	8.59956	8.74064	9.1066	10.4469	10.5433	8.34388	8.64746	8.87398	8.38128	8.55686	8.36939	10.3312	10.453	8.3637	8.66216	10.5018	9.95962	10.5844	9.94984	9.33575	9.29594	9.27904	9.10427	7.4288	7.99003	8.20064	8.20317	8.12812	8.4639	11.2432	11.194
UMAG_00057	8.10771	8.23971	8.18065	8.24597	7.99049	8.1315	8.18764	8.05773	8.18764	8.18764	8.25135	8.13572	8.18764	8.18764	7.96102	7.86452	7.98086	8.07157	7.55042	7.61596	7.60547	8.2612	8.36092	7.60979	7.63561	7.70124	8.05537	8.18745	8.09694	8.37647	8.42326	8.64641	8.51862	8.83746	8.54615	8.96845	8.37129	8.29245	8.33033	8.05886	7.91571	8.08021	8.122	8.28656	8.15014	8.22065	8.10001	7.96595	8.13768
UMAG_00058	6.30201	6.27153	6.15123	6.16458	6.39706	6.44677	8.59746	6.09294	6.38464	6.52362	5.8188	5.70151	5.86867	5.61882	5.99331	6.91874	6.91246	6.61416	7.41691	7.56278	7.56541	5.32022	5.22176	7.59483	7.80263	7.80029	7.10548	7.02489	6.98699	5.39716	5.5766	4.99869	5.10444	4.89334	4.78979	4.90837	4.8391	6.12367	6.04029	6.46786	6.52362	6.58472	7.41316	6.54363	6.3132	6.9875	6.41149	5.52385	5.36597
UMAG_00059	8.73846	8.87186	9.04862	9.09458	9.12207	9.34356	8.72895	8.96181	9.05123	9.05123	9.43204	9.05123	9.18612	9.05735	8.80876	8.93456	8.95478	8.6356	9.51866	9.75991	10.0013	8.30112	8.39382	9.81558	9.96012	10.0269	8.57827	8.43646	8.39034	8.54981	8.29957	8.85356	8.74294	9.069	9.01885	9.43511	9.12733	9.47584	9.54461	8.53666	8.589	9.8517	9.54129	9.47532	8.85088	8.9183	8.90682	8.87441	8.82593
UMAG_00060	5.53154	5.36695	5.29888	5.30449	5.32768	5.27416	5.24009	5.5472	5.17676	5.26469	5.34744	5.34712	5.5077	5.34712	5.37742	5.18776	5.16379	5.15914	5.38492	5.27344	5.20701	5.22523	5.17939	5.27089	5.25444	5.25428	5.1268	5.35021	5.26891	5.23328	5.37533	5.45889	5.48572	5.69686	5.71001	5.71514	5.73213	5.01119	5.02869	5.79973	5.56286	5.40134	5.53038	5.50067	5.21408	5.36365	5.26785	5.28154	5.31977
UMAG_00061	9.2077	9.09196	10.6206	10.3447	10.4788	10.2836	10.3857	9.72312	9.93275	10.2451	10.3706	9.96622	9.77656	9.7434	9.89767	11.4181	11.351	10.1621	11.1091	11.4631	11.7563	8.86137	8.84285	11.2532	11.5473	11.7354	10.6526	9.08971	9.32334	8.74899	8.49213	8.85688	9.12328	9.09704	9.02063	8.9485	9.24763	9.45073	9.28982	10.3766	10.9011	11.4733	10.668	10.5993	9.81598	9.908	9.77072	9.63515	9.70539
UMAG_00063	7.5289	7.36131	7.25917	7.34396	7.35895	7.26258	7.33643	7.21196	6.99929	7.76418	7.33643	7.66743	7.04961	7.26072	7.54625	7.10462	6.77597	7.09467	7.68528	7.73928	8.00765	6.9933	6.89619	7.6615	7.85345	8.00742	7.11094	7.17047	7.22062	6.95846	7.26913	7.13041	7.31648	7.32114	7.36487	7.67439	7.39832	6.96037	7.055	7.82628	7.56827	6.77618	6.86606	6.89271	7.93143	7.95171	7.98173	7.26936	7.22369
UMAG_00064	8.07899	8.00326	7.63785	7.66503	7.72641	7.62971	7.49616	7.59486	7.08558	7.85938	8.05729	7.83318	8.44822	8.47221	7.26497	7.6313	7.47898	7.6504	7.81611	7.63543	7.81918	7.83144	7.87298	7.50653	7.63836	7.731	7.67662	7.84231	7.87552	7.81719	7.89881	7.73284	7.8467	7.98533	7.99769	8.07173	8.02807	6.93396	6.88709	8.19934	9.14043	7.23195	7.20862	7.21103	7.44988	7.21772	7.9899	8.21503	8.54473
UMAG_00067	8.60858	8.82029	9.7734	9.7918	9.29639	9.46954	9.18926	9.04432	9.13127	9.20766	9.27706	9.27706	9.5357	9.3777	9.6	9.73418	9.5809	9.35182	9.1557	9.05305	8.79131	9.2035	9.1128	8.87079	8.81294	9.11903	9.23111	9.23484	9.18084	9.17095	9.09627	9.31437	9.42386	9.604	9.53776	9.8539	10.0195	9.12194	8.77217	9.76569	9.51354	8.63695	8.49051	8.49376	9.36892	9.40808	9.41834	9.5679	9.47266
UMAG_00068	9.09554	8.97	8.24455	8.15866	8.56994	8.40834	8.67984	8.60654	8.5662	8.5662	8.5662	8.54241	8.5662	8.5662	8.51077	8.44267	8.49482	8.506	8.21736	8.25352	8.09631	9.02523	8.92978	8.36113	8.24203	8.07341	8.58743	8.60871	8.62965	8.93187	8.98928	8.80324	9.16514	8.67749	8.29726	8.6947	8.61208	8.48154	8.35884	8.71962	8.73801	8.49794	8.50489	8.57674	8.58385	8.60968	8.57674	8.46498	8.56462
UMAG_00071	9.27867	9.37093	8.33335	8.31671	8.69814	8.65858	9.14226	8.88766	8.95527	8.72752	8.68633	8.71444	8.66121	8.6754	8.53449	8.31372	8.60104	8.75999	8.21822	8.26575	8.1953	8.87735	9.00577	8.36891	8.30518	8.23571	8.55419	8.63248	8.78636	8.85403	9.66582	9.69856	9.45851	9.9042	8.5696	9.2789	8.52383	8.70578	8.83334	8.79191	8.77323	8.68213	8.80171	8.94276	8.67688	8.71881	8.69134	8.81239	8.87743
UMAG_00072	11.7684	11.7024	9.36263	9.2631	10.3108	10.2052	10.4355	10.5142	10.3941	10.4149	10.4734	10.3809	10.5264	10.5634	10.2162	10.7301	10.9264	11.1257	10.0522	9.98939	9.87007	10.2637	10.4499	10.3528	10.1644	10.0089	10.9169	10.7528	10.8123	10.4509	10.2578	11.0358	10.9921	10.0556	10.735	9.14779	10.4889	10.7139	10.6118	10.196	10.22	10.0927	10.2496	10.2439	10.9164	11.0036	10.8416	10.5619	10.5257
UMAG_00074	8.69208	8.98751	8.29656	8.22363	8.13482	8.33285	9.14691	8.35757	8.60871	8.16635	8.16535	8.28363	8.44494	8.33848	8.48924	8.35537	8.60182	8.59013	7.88253	8.02366	7.7371	8.53553	8.76961	8.03702	7.81736	7.78595	8.45404	8.43205	8.5105	8.65889	9.10184	8.92684	8.51907	9.28865	8.62992	8.79658	8.32619	8.528	8.80816	8.24985	8.19229	7.90695	8.51518	8.08633	8.27626	8.33328	8.25487	8.80589	8.6972
UMAG_00076	6.57744	6.55101	8.72432	8.74138	8.9977	9.10634	7.88529	8.267	7.99146	7.89532	8.40882	8.06838	8.4674	8.45801	7.60562	7.97975	7.99271	7.70051	7.79163	7.81033	7.70659	7.90598	7.79055	7.65898	7.70649	7.64569	7.86887	7.83545	7.88172	7.81855	7.76708	11.4499	11.6616	7.72938	7.40217	7.92504	7.53104	7.45491	7.51894	8.9373	8.55432	8.3115	8.22002	6.94224	7.38065	7.30616	7.18704	9.22691	8.96301
UMAG_00077	8.28702	8.21517	8.28845	8.23628	8.24366	8.13094	8.12766	8.40113	8.21792	8.21792	8.15555	8.2412	8.24292	8.12652	8.37147	7.83781	7.83275	7.83809	8.38615	8.50461	8.75189	8.16802	8.08979	8.43209	8.63141	8.68595	7.85217	7.89474	7.78297	8.10444	8.07899	8.40539	8.52984	8.27512	8.43607	8.24864	8.372	8.3109	8.28362	8.12639	8.21344	8.2781	8.36653	8.44565	8.18383	8.30105	8.20192	8.08488	8.02977
UMAG_00078	7.63103	7.57782	7.83784	7.99881	7.62396	7.59424	7.77692	7.36292	7.91524	6.92018	7.27979	7.77692	8.02878	7.81284	8.52196	7.23992	7.15562	7.04693	10.6757	10.8612	10.918	6.03984	5.84958	10.9137	10.9591	10.8835	7.01485	7.28418	6.98347	5.94797	5.81246	5.80188	5.87308	6.10507	7.10091	6.49214	6.67441	6.15277	6.15583	9.38205	9.15182	9.0967	10.3563	10.4212	6.66026	6.54677	6.62095	8.60448	8.27168
UMAG_00079	7.95359	7.93184	8.06702	8.07576	8.13324	8.11277	8.1179	7.83748	7.90249	8.20242	8.80286	7.92642	7.91307	7.97929	7.72941	9.77833	9.86578	9.02294	10.2766	10.3297	10.1453	5.60112	5.68574	10.3438	10.2501	10.0898	10.0681	9.0291	9.14644	5.50228	5.76475	6.07469	6.14673	5.8324	6.10157	5.93606	6.01419	7.67521	7.69046	8.61916	8.19799	11.2408	11.396	11.4304	7.85601	8.14056	7.75399	6.34777	6.3732
UMAG_00080	7.87126	7.98866	7.66762	7.69765	7.79534	7.92118	7.79023	7.49751	7.88544	7.8514	7.91571	7.8514	7.89562	7.87385	7.8514	7.63827	7.41787	7.6177	8.01862	8.18791	8.274	7.52307	7.56162	8.32409	8.27331	8.49499	7.39579	7.52853	7.33357	7.60827	7.53841	8.06865	7.77329	7.86711	7.95726	7.9514	7.76589	8.19585	8.25116	7.42859	7.41888	7.94659	7.82291	7.82787	7.75053	7.71626	7.79214	7.82787	7.90132
UMAG_00081	10.4953	10.5106	8.58625	8.66009	9.16763	8.97075	9.40886	9.34562	9.42889	9.25362	9.5103	9.45343	9.40886	9.43457	9.34172	9.45405	9.68475	9.83342	8.90669	8.72601	8.6688	9.58289	9.60855	8.96949	8.85541	8.53349	9.69564	9.7343	9.68137	9.44991	9.59791	10.0227	10.1725	9.2537	9.50988	9.11326	9.71069	9.44172	9.37498	9.4612	9.31582	8.81463	8.77961	9.14767	9.7193	9.61037	9.6052	10.0815	9.79189
UMAG_00082	6.23648	6.93491	9.91002	9.82062	9.31033	9.4692	9.33117	7.60189	11.9451	8.72157	6.47433	7.20664	7.7945	8.00203	10.4451	10.133	9.05023	8.51167	8.71043	8.14134	8.05375	8.30261	7.84608	8.5162	8.57278	7.89927	9.38886	9.02262	8.32198	8.91977	7.89616	8.26308	8.20459	8.50407	8.08746	10.7392	8.41393	7.20098	7.28481	10.8419	9.12672	7.01259	8.17557	7.79376	8.11713	7.66719	7.64763	10.1017	9.49986
UMAG_00083	8.7041	8.54429	8.50526	8.55551	8.4371	8.26168	7.64857	8.47405	7.95648	8.48793	8.57138	8.54985	9.47162	9.14759	8.20441	8.55721	8.30621	8.30453	8.70873	8.45863	8.63297	8.64426	8.54645	8.48577	8.64597	8.54913	8.60203	8.88838	8.74906	8.68073	8.7172	8.28769	8.29868	8.20251	8.2221	8.24481	8.29603	7.79277	8.01902	9.18456	9.00893	5.95523	5.65386	6.00337	6.13218	6.15251	6.14301	12.0274	12.0764
UMAG_00084	7.60876	7.77535	6.90734	6.87282	7.06767	7.09854	7.35298	7.45741	7.08684	7.19003	7.19003	7.19199	7.18507	7.19003	7.15133	7.26651	7.27297	7.49249	7.35769	7.4892	7.05697	7.25581	7.28635	7.55176	7.29669	7.00832	7.12464	7.20306	7.31387	7.30634	7.24844	7.19736	7.24436	7.0222	6.94537	6.94486	6.99312	7.38787	7.27503	7.04103	7.18305	7.02611	7.35273	7.23018	7.29342	7.22436	7.31602	7.17878	7.08927
UMAG_00085	6.54823	6.74507	7.47674	7.45387	6.9031	6.90424	6.83231	6.75182	7.00838	6.90361	7.47043	7.0756	6.90316	7.00838	7.09319	6.73947	6.57177	6.79772	6.51444	6.6764	6.98391	6.99463	7.00076	6.58326	6.86591	6.83404	6.4218	6.46622	6.52642	6.7822	6.88733	7.54517	7.42134	7.35306	8.0987	8.15556	7.89449	7.13012	7.32256	6.72096	6.84719	7.31863	7.19882	7.13529	6.81688	7.03913	6.96619	7.13822	7.01859
UMAG_00087	10.3992	10.4257	9.99261	9.86566	10.3009	10.3778	10.2111	9.85208	10.2144	10.8619	10.3826	10.3574	10.1598	10.1275	9.87606	9.97191	10.122	10.2524	9.68815	9.83701	9.91481	10.1568	10.2699	9.84163	9.92685	9.83848	10.1852	10.191	10.1205	10.1225	10.1716	10.9278	10.8142	10.7207	10.8331	10.5451	10.5417	10.6163	10.854	9.79649	9.64107	10.3848	9.94633	10.1489	10.5391	10.3003	10.4305	9.93983	10.0077
UMAG_00089	6.58285	6.48317	6.26496	6.2624	6.25299	6.18872	6.25451	6.64413	6.23586	6.30274	6.27474	6.31487	6.30274	6.2687	6.45434	6.25034	5.90817	6.25205	6.36409	6.3233	6.41178	6.22697	6.23623	6.26854	6.40425	6.20642	6.09267	6.36435	6.49839	6.37288	6.27505	6.45299	6.60841	6.45784	6.44474	6.44038	6.60216	6.38879	6.44158	6.08196	6.4444	6.34371	6.49439	6.48266	6.31201	6.31325	6.27791	6.22976	6.27158
UMAG_00090	5.76567	5.63048	5.53165	5.44576	5.51083	5.37294	5.7221	5.63063	5.50714	5.55596	5.39943	5.51308	5.49792	5.51308	5.54665	5.30568	5.24334	5.31484	5.31437	5.28164	5.45933	5.26727	5.40779	5.32889	5.46193	5.3447	5.26302	5.6261	5.58215	5.55942	5.27748	5.71491	5.77237	5.99811	6.00258	6.24606	6.17153	5.80011	5.72778	5.28667	5.35699	5.68381	5.74467	5.71631	5.47898	5.51141	5.46885	5.43556	5.42505
UMAG_00091	7.69331	7.77857	7.42555	7.46326	7.34231	7.37375	7.52104	7.45266	7.45017	7.45325	7.55488	7.58102	7.52801	7.55304	7.52104	7.09938	7.13024	7.13247	7.30602	7.33718	7.43062	7.59233	7.56509	7.29974	7.33829	7.43128	7.23218	7.29388	7.2559	7.65142	7.6103	7.99797	7.97376	7.90511	8.1211	7.82549	7.75164	7.65019	7.65105	7.22395	7.52598	7.18758	7.11638	7.18367	7.60121	7.66138	7.56007	7.7807	7.56373
UMAG_00092	9.61238	9.84754	9.67481	9.72125	9.66759	9.78961	9.66206	9.22253	9.63594	9.46159	9.74535	9.5814	9.69338	9.96714	10.5004	8.95722	9.05395	9.0307	10.4394	10.6988	11.1118	9.05586	9.20852	10.713	11.0825	11.3739	9.22247	9.28509	9.21289	9.2647	9.05963	9.60956	9.53085	9.36641	9.74465	9.36771	9.4254	10.1085	10.0669	9.37003	9.33	10.4743	10.3398	10.4702	9.80888	9.79839	9.78192	9.19427	9.21196
UMAG_00094	11.3379	11.5616	11.1794	11.1713	11.3148	11.3417	11.1585	11.2578	11.1614	11.2028	11.8505	11.3945	11.4491	11.3578	11.0276	11.0734	11.1882	11.1735	10.9901	10.9268	10.8868	11.4281	11.4369	11.0575	11.0126	10.8942	11.1218	11.0997	11.0866	11.3523	11.1409	11.8193	11.962	11.9054	11.5666	12.1674	11.7012	11.7536	11.8499	10.9013	10.7664	12.1288	11.9612	11.9917	11.3226	11.2357	11.2739	10.8638	10.8933
UMAG_00095	8.81323	9.02168	9.16533	9.12793	8.99247	9.1409	9.05453	9.05453	9.06876	9.04709	9.32365	9.09931	8.94291	9.05453	8.74701	8.56667	8.6816	8.84488	8.44686	8.38979	8.37986	9.13293	9.30565	8.51251	8.5043	8.42589	8.68632	8.7042	8.80478	9.06537	9.15925	9.96837	9.90296	9.83252	10.0306	9.95227	9.66141	9.6087	9.83148	8.20836	8.52583	9.02073	9.22454	9.17907	9.10179	9.07559	9.06913	8.87382	9.0385
UMAG_00096	11.6002	10.8011	10.4158	10.29	10.8721	10.945	11.8625	10.8244	11.1185	10.5156	10.5706	10.5245	10.6084	10.6809	10.6807	9.98203	10.0228	9.98997	9.36742	9.48413	9.04325	12.0381	11.9268	9.37851	9.30474	8.87723	10.3033	10.3614	10.3924	11.7361	12.1822	12.8705	12.8461	12.288	11.8163	12.0693	11.7742	12.3344	12.3267	9.35182	9.26975	10.8149	9.28377	11.797	11.9931	11.5223	11.9508	9.64948	9.87499
UMAG_00097	7.60453	7.53674	7.4304	7.38236	7.70791	7.63316	7.9288	7.60148	7.5075	7.50775	7.50678	7.48473	7.4271	7.43061	7.5479	7.26387	7.29255	7.31999	7.50505	7.54195	7.57538	7.57957	7.57197	7.4929	7.62116	7.48883	7.55214	7.74129	7.71162	7.78975	7.42409	7.4231	7.57953	7.63751	7.71965	7.55714	7.693	8.13167	8.03978	6.88209	7.1432	7.54309	8.0925	7.78179	7.48671	7.51334	7.42059	7.4814	7.3894
UMAG_00098	7.63694	7.7233	7.44867	7.49562	7.69801	7.68854	7.33339	7.39805	7.22727	7.70193	7.77593	7.7104	7.89877	7.80617	7.68471	7.19205	7.35259	7.2246	7.23784	7.19927	7.40461	7.85377	7.89658	7.205	7.32956	7.44527	7.03839	7.1512	7.16418	7.82285	7.6913	8.20681	8.1674	8.1433	8.33312	8.1634	8.31085	7.55225	7.57704	7.6781	7.65332	6.89762	6.82095	7.04746	7.51771	7.49872	7.71417	8.05832	8.08186
UMAG_00099	8.82614	9.07608	8.48068	8.65598	8.7264	8.93318	8.59035	8.5682	8.72909	8.81927	9.10583	8.88253	8.95229	8.8576	8.54251	8.71092	8.77823	8.72003	8.5829	8.65237	8.58865	8.70235	8.80963	8.71646	8.68022	8.63559	8.7268	8.72009	8.728	8.73801	8.84255	8.99218	8.96189	9.20603	8.74946	9.17174	8.81355	9.0938	8.96445	8.59866	8.47539	8.74344	8.65063	8.67336	8.81784	8.79565	8.79943	8.73328	8.76915
UMAG_00101	7.22933	7.22714	7.98018	7.95063	7.57899	7.70025	7.64464	7.18059	7.67133	7.31786	7.5446	7.64374	7.64464	7.78184	8.07053	7.40553	7.25803	7.30126	7.23784	7.15733	7.34145	7.67252	7.70038	7.14085	7.0312	7.34288	7.28419	7.39575	7.43365	7.67894	7.53666	8.33261	8.26321	8.1144	8.3613	8.19001	8.26393	7.73656	7.73508	7.41686	7.55584	7.84675	7.71219	7.60341	7.53981	7.68006	7.60341	7.52226	7.40341
UMAG_00102	8.29794	8.37025	7.75886	7.81491	7.67062	7.47741	9.25172	9.11115	8.09396	8.30875	7.12226	6.74008	7.43949	7.65726	7.36032	7.52669	7.50334	7.74603	7.62291	7.58477	7.70958	8.1688	8.46752	7.49197	7.53281	7.57705	7.48778	7.79875	7.84375	8.38935	8.07666	8.11311	8.18955	8.19224	8.20367	8.19285	8.34414	7.77199	7.81211	8.0412	7.96803	6.75821	6.98619	6.91005	8.60633	9.05503	8.81726	6.96642	7.04512
UMAG_00103	8.31362	8.27881	7.93475	7.95281	8.02641	7.96761	8.00348	7.80471	7.90527	7.99422	8.24012	8.19798	7.93957	8.22613	8.39953	7.8302	7.82541	7.96746	8.08126	8.05898	8.38581	8.19307	8.23992	8.1145	8.29173	8.45283	7.78845	8.15244	8.00027	8.2316	8.13845	7.98334	7.98499	8.03051	8.02958	7.91547	8.04176	8.04006	7.87394	8.11215	8.28986	8.22875	8.19655	8.37073	8.35601	8.24952	8.40736	7.77543	7.88992
UMAG_00104	7.06271	6.9297	6.79732	6.83366	6.84647	6.71056	6.20114	7.84931	7.22484	6.01283	6.81343	6.79285	6.95149	7.35134	6.5734	6.84311	6.7735	6.85093	7.03309	6.86805	6.96759	6.91632	6.96464	6.83294	6.95364	6.89002	6.82777	7.03062	7.15808	7.02153	7.12982	6.59995	6.64768	6.68268	6.64556	6.6195	6.73786	6.53194	6.74495	7.06997	7.10676	6.5214	6.57217	6.54573	6.50199	6.4582	6.47608	8.63583	8.31671
UMAG_00105	11.7478	11.602	10.557	10.4786	11.8739	11.7309	12.528	11.6928	10.9585	12.4202	11.5242	11.2927	10.7642	10.479	10.3256	10.2392	10.2944	11.3476	8.84473	8.87474	9.17447	12.8443	12.9834	9.46845	9.43415	9.31488	12.9313	13.0252	13.124	13.1054	10.9233	13.2817	13.2282	10.5432	13.4202	9.58281	13.3115	13.5246	13.5663	9.05447	9.18142	12.1095	12.9858	12.9086	11.4536	11.0585	11.3322	9.7883	10.6742
UMAG_00108	8.59753	8.50954	8.65926	8.63807	9.30887	9.39781	8.87158	8.9452	8.75595	9.06464	9.26037	9.29066	8.80809	8.58046	8.08966	9.35794	9.5007	9.59331	9.09007	9.10245	8.8354	7.61981	7.68234	9.27876	9.13768	8.97939	9.2969	8.84589	9.03521	7.8137	8.03623	9.35609	9.14312	8.16179	9.47249	8.4968	8.90453	8.85007	8.8974	8.90499	8.75491	8.85733	8.85491	8.83964	9.00317	9.13499	9.12313	8.44497	8.63461
UMAG_00109	9.45369	9.20057	10.2311	10.1869	10.6292	10.569	9.91911	10.1764	9.74699	10.4304	10.4085	10.5517	9.77467	9.77049	9.62766	11.007	11.0138	10.9015	11.3181	11.3927	11.2907	7.83733	7.8346	11.436	11.3081	11.2846	10.7682	10.2443	10.2569	7.85869	8.34519	9.28782	9.15267	8.86134	9.93222	9.85255	9.80782	9.88841	9.89619	10.2512	10.1446	11.0962	11.1126	10.8992	9.99134	10.2679	10.0959	9.39105	9.53842
UMAG_00111	10.2135	10.3074	9.79227	9.79685	10.3068	10.3741	10.1011	9.5633	9.97445	10.2359	10.3787	10.2159	10.0613	10.1011	10.5548	9.92967	10.0541	9.98219	11.2077	11.3957	11.3525	9.06015	9.18423	11.5017	11.5831	11.5603	10.1013	9.94605	9.82341	9.02744	8.87962	10.0102	10.1042	9.54889	9.4151	9.63692	9.59596	10.0066	10.2111	10.0074	10.3023	11.6057	11.4054	11.3354	10.339	10.3955	10.3545	9.23271	9.32217
UMAG_00113	8.85834	8.87982	8.55973	8.60959	8.8844	8.88023	8.67853	8.46117	8.53336	8.5447	8.75212	9.073	8.88445	8.75275	9.32808	9.05525	9.00494	8.77069	8.38622	8.33213	8.14674	9.18292	9.15938	8.23101	8.11756	7.81897	8.81755	8.71113	8.46797	9.11151	9.103	9.15907	9.11054	9.20232	8.94907	9.07626	9.21683	8.89825	8.70571	8.81214	8.69864	8.16732	8.32739	8.52516	8.81676	8.81676	8.80745	8.80993	8.81676
UMAG_00114	7.39108	7.68216	7.5148	7.89019	7.32463	7.7381	7.7471	7.23473	7.82186	7.52642	7.6344	7.78182	7.43415	7.6344	7.49657	7.49426	7.66255	7.59018	8.07771	8.17865	8.04006	7.36544	7.40943	8.2373	8.17064	8.16412	7.42708	7.30904	7.35255	7.28676	7.24178	7.42469	7.50495	7.24374	7.51558	7.14952	7.13751	8.14719	8.26356	7.0068	6.94309	7.70814	7.74836	7.64285	7.51353	7.53528	7.56128	7.62688	7.58834
UMAG_00115	9.76164	9.90632	10.1217	10.0996	9.96114	10.1061	11.4212	10.3527	10.5716	9.76299	9.25344	9.25793	9.72589	9.59078	9.99823	9.96418	9.85194	9.67873	10.7726	10.8756	10.7829	9.52503	9.55668	10.9075	10.8923	10.8452	9.68183	9.63579	9.29192	9.59816	9.30371	9.58463	9.80592	9.81769	9.89844	9.68607	9.88342	11.5827	11.7738	8.4035	8.211	9.90321	10.9165	10.4039	8.4246	8.5956	8.59121	11.1638	11.1951
UMAG_00116	8.22227	8.19027	7.98057	7.99827	8.28949	8.26188	7.61688	7.67675	8.137	7.94562	8.51898	8.39561	8.21348	8.24782	8.66199	8.58269	8.60695	8.45769	9.18974	9.49208	9.59173	7.48606	7.22239	9.16827	9.24538	9.59235	8.01818	7.96637	7.92603	7.42927	7.38589	7.49416	7.60392	7.24412	7.24645	7.22791	7.27913	6.79558	6.63827	9.33567	9.85898	8.90562	8.31131	8.95874	8.07257	7.9974	8.10724	8.1296	8.14647
UMAG_00117	7.85198	7.8847	7.9258	7.88976	7.93593	7.84361	7.47783	7.49073	7.85866	7.85979	8.14609	8.03851	7.90643	7.96796	8.25168	7.53952	7.64897	7.71926	8.2054	8.45916	8.74974	7.46002	7.38437	8.39907	8.78894	8.9039	7.53903	7.54291	7.44544	7.43604	6.90694	7.85638	7.89157	7.48287	8.16483	7.91621	8.10931	8.00198	7.98443	7.85461	7.7135	8.32556	8.20803	8.08311	8.1024	8.37855	8.14242	7.46539	7.58578
UMAG_00118	10.6185	10.7329	8.06173	8.068	9.67612	9.53789	10.7553	9.49541	9.68676	9.73735	9.30279	8.9147	8.99235	9.19656	8.96164	9.87282	10.0927	10.1162	8.76232	8.65794	8.7635	9.37962	9.52744	9.08999	9.04523	8.824	10.5582	10.2906	10.3011	9.5549	8.81491	10.0641	10.1356	9.18812	9.64856	7.74279	9.45177	11.1879	11.0675	7.8976	7.64375	10.1847	10.2245	10.2786	10.3359	10.3106	10.2746	7.95505	8.42321
UMAG_00119	9.47003	9.57309	9.4176	9.49767	9.45534	9.5706	9.40577	9.10506	9.50638	9.60969	9.77059	9.59669	9.65846	9.52546	9.2984	9.13106	9.22059	9.31372	9.35126	9.33576	9.4535	9.4514	9.4634	9.42316	9.47125	9.59537	9.13348	9.32266	9.26421	9.45495	9.27428	9.95235	9.97024	9.73345	9.97551	9.77841	9.87253	9.84033	9.76086	9.18842	9.19994	9.87886	9.57825	9.64054	9.49888	9.58056	9.57235	9.20747	9.1087
UMAG_00120	9.4729	9.56645	8.40807	8.37603	8.75149	8.74559	9.93918	8.76914	8.89322	8.96803	8.71171	8.6804	8.65762	8.57926	8.78224	8.46012	8.59865	8.74185	8.78612	8.80394	8.74007	8.79268	8.92435	8.86702	8.94567	8.84959	8.74873	8.78688	8.77842	8.84238	9.14032	9.29618	9.33772	9.40399	8.83799	9.01559	8.81037	9.21617	9.03254	8.61657	8.68175	8.7318	9.04271	9.01989	8.86927	8.87213	8.92635	8.8615	8.8168
UMAG_00122	8.06581	7.94948	7.88513	7.90702	8.18422	8.09296	8.0998	7.6396	7.97123	8.17786	8.38818	7.98611	7.81391	7.94253	8.10771	8.49214	8.49437	8.24455	8.87317	9.15896	9.3458	6.82051	6.96407	9.00695	9.25878	9.41109	8.41419	8.19198	8.09927	7.13609	7.04404	7.52798	7.56829	6.97369	7.07243	7.15217	7.05973	7.71363	7.70659	8.29993	8.33626	8.97033	8.36739	8.20303	8.09131	8.18983	8.05889	7.64106	7.75181
UMAG_00123	7.99456	8.01891	7.53077	7.52276	8.88814	8.96991	8.97952	8.37441	8.42733	8.60065	8.00718	7.87022	7.57093	7.58572	7.97162	8.36023	8.33248	7.6205	9.43708	9.95669	10.2083	6.48581	6.40697	9.76894	10.0721	10.3587	8.22681	7.46451	7.47376	6.68043	7.4857	8.38271	8.20399	8.39358	5.94204	8.02101	6.10951	7.58999	7.39796	8.65676	8.972	9.45063	9.57513	9.36183	7.74217	7.82086	7.82795	7.64577	7.74188
UMAG_00124	8.20512	8.06533	8.26929	8.11356	8.53909	8.31648	8.86226	7.91765	7.8568	8.60631	8.20036	8.14204	8.20036	8.18322	8.29431	8.06234	8.14233	8.13632	8.29157	8.27804	8.40717	7.94974	8.0356	8.2906	8.34711	8.48044	8.14919	8.22128	8.26549	7.97478	8.06139	8.31241	8.42228	8.19146	8.414	8.54624	8.55281	8.14928	8.09072	8.37192	8.39401	8.52774	9.08485	8.64326	8.16531	8.17154	8.20005	8.10575	7.97729
UMAG_00125	8.99434	9.04703	9.02412	8.95407	9.10548	9.10638	8.94335	8.91688	8.89073	9.01262	9.45795	9.10037	9.01262	9.0753	8.9373	8.43726	8.64749	8.66243	9.11425	9.35525	9.27369	8.65387	8.67538	9.42239	9.28921	9.40087	8.81218	8.83846	8.77827	8.63401	8.84797	9.26636	9.34942	9.47118	9.20458	9.51309	9.20091	9.2361	9.46791	8.73532	8.71494	9.84253	9.68756	9.64132	9.04815	8.92471	8.93268	8.82324	8.76834
UMAG_00126	9.29834	9.42292	8.37742	8.47592	8.74464	8.96051	10.0358	9.14691	8.93328	8.80696	8.702	8.46301	8.80696	8.77888	8.24583	8.85337	9.0303	8.9704	8.07989	8.28295	7.98099	8.67751	9.00307	8.23044	8.02321	8.0717	9.02808	8.87246	8.95218	8.91528	8.95512	10.0942	9.8969	9.92059	8.84835	9.6572	9.01491	9.84811	9.89832	8.07138	7.70203	9.19532	9.33307	9.33544	8.22255	8.12302	8.29468	9.3472	9.33083
UMAG_00127	7.90434	7.96102	8.647	8.7894	8.31481	8.39954	8.82966	8.16304	8.46585	8.12491	8.06197	8.24656	8.19536	8.20341	8.7334	8.32977	8.31505	8.1685	8.8158	8.87858	8.69578	7.96162	7.81077	8.81076	8.69594	8.62325	8.47803	8.42302	8.36239	7.78839	7.88591	8.36993	8.39987	8.22302	8.11416	8.2418	8.00006	8.24268	8.27062	8.46518	8.36559	8.48037	8.74418	8.40534	7.98947	8.22084	8.10131	8.21419	8.2453
UMAG_00130	10.028	10.1255	9.47005	9.45824	9.78601	9.81828	9.66167	9.81042	9.78468	9.98637	9.78643	9.68149	9.86458	9.82318	9.63027	9.53784	9.70534	9.72512	9.57457	9.66627	9.68345	9.66208	9.78415	9.72904	9.80942	9.85839	9.67347	9.51018	9.37786	9.75043	9.7715	10.2014	10.0633	9.95815	9.98859	10.2227	9.92901	10.1577	10.2251	9.37867	9.36251	9.77643	9.62972	9.86047	9.78436	9.77769	9.77421	9.79197	9.79377
UMAG_00131	6.52839	6.81674	8.90563	8.81336	8.34168	8.48669	7.7939	7.72585	8.18468	8.06089	8.90333	7.78942	7.76694	7.69704	7.91667	8.43345	8.45774	7.83136	8.5957	8.82853	8.81978	7.61144	7.599	8.79995	8.76369	8.99277	7.17861	6.52145	6.47247	7.48273	7.24312	7.59631	7.52192	7.96786	8.14977	8.77083	7.9673	8.19551	8.13476	7.76313	7.83493	9.66661	9.19497	8.36036	7.72565	7.75621	7.60776	7.69852	7.72081
UMAG_00132	8.02894	7.71478	8.78008	8.66348	8.14402	7.97391	9.03657	7.62958	7.92833	8.70621	7.59031	8.0413	7.70597	7.85297	9.46657	7.42118	7.39964	7.45644	8.33732	8.38553	8.75513	8.48266	8.20221	8.31957	8.55225	9.09881	7.45569	7.60662	7.75176	8.1881	8.34505	8.11185	8.32069	8.69413	8.343	9.00517	8.55295	8.28532	8.24038	8.15295	8.19148	9.31422	9.34299	9.09969	7.45292	7.51397	7.43491	7.50242	7.97267
UMAG_00133	5.44331	5.41668	5.24276	5.30929	5.41841	5.26136	5.18532	5.33769	5.13738	5.27244	5.71233	5.44805	5.36914	5.33769	5.33769	5.11879	4.92279	5.2025	5.30029	5.19982	5.31857	5.24701	5.17821	5.24689	5.16296	5.36519	5.04594	5.44169	5.33712	5.25445	5.49585	5.628	5.57994	5.55271	5.57	5.69156	5.80969	5.04239	5.05371	5.69383	5.60461	5.45838	5.38394	5.48079	5.3973	5.29148	5.27952	5.21776	5.22638
UMAG_00136	7.54376	7.53761	6.67542	6.77987	6.98673	6.96758	7.4007	7.37585	7.11721	6.99218	6.94567	6.90568	7.02373	6.95171	7.02373	6.97115	6.9433	7.05031	6.81696	6.70921	6.72278	7.34618	7.47312	6.71427	6.82818	6.66301	6.99595	7.19612	7.29045	7.3447	7.69912	7.49385	7.54947	7.30612	6.96992	6.92083	6.79523	7.12871	6.97417	7.22836	6.99608	6.88196	7.1241	7.08319	7.0388	7.00537	6.99026	7.17044	7.07975
UMAG_00137	7.62296	7.65352	7.33391	7.26024	7.44063	7.42564	7.4852	7.25298	7.4852	7.4852	7.4852	7.4852	7.68958	7.48194	7.25484	7.32052	7.42176	7.3704	7.27569	7.26602	7.12834	7.71708	7.64117	7.20404	7.18302	7.15818	7.46932	7.50928	7.59308	7.53726	7.59825	7.91293	7.71009	7.74814	7.72313	7.29112	7.2565	7.69857	7.68237	7.17297	7.2707	7.58523	7.32509	7.33618	7.43417	7.41091	7.47978	7.47948	7.47421
UMAG_00138	11.3042	11.38	9.84572	9.99738	10.41	10.5184	11.1985	10.9557	10.7255	10.849	10.2034	10.3251	10.5082	10.2656	10.1527	10.1496	10.235	10.4065	10.4336	10.3522	10.433	10.6296	10.7132	10.3561	10.4845	10.5159	10.3393	10.5342	10.5267	10.6578	10.8655	10.846	11.0296	11.0843	10.3684	11.0055	10.7047	11.2216	11.1497	10.1191	9.81346	10.7174	11.527	11.8806	10.5803	10.4699	10.5071	9.95183	10.1352
UMAG_00140	8.35544	8.35793	8.44761	8.45085	8.21467	8.03969	8.32253	8.03742	8.32253	8.32253	8.37287	8.45384	8.32249	8.32253	8.32253	8.21621	8.2862	8.35637	8.419	8.3622	8.5086	8.38553	8.29744	8.33286	8.39509	8.36765	8.14654	8.33144	8.31882	8.16856	8.07885	8.47313	8.47731	8.25431	8.42759	8.05871	8.18024	8.38907	8.40529	8.12451	8.32525	8.67305	8.29579	8.49467	8.2594	8.32048	8.33465	8.2604	8.2546
UMAG_00141	8.56535	8.53424	7.57167	7.60785	7.71115	7.53316	7.7614	7.8971	7.95248	7.96089	7.96453	8.02853	7.9896	7.93519	7.7954	7.82459	7.79386	8.027	7.50432	7.41615	7.66545	7.96801	8.00374	7.55698	7.65069	7.67728	7.86481	7.88356	7.88558	8.03005	7.98193	8.35398	8.31688	8.06016	8.36146	7.90689	8.51918	7.95319	7.95932	7.9728	7.79697	8.45103	8.02731	8.51256	7.72355	7.80381	7.80161	7.82668	7.85051
UMAG_00144	9.16392	9.08338	7.63846	7.64906	8.01692	7.90819	8.13864	8.46642	8.10203	8.26953	8.20587	8.04621	8.44193	8.10021	8.41903	8.43654	8.60775	8.88633	7.47415	7.36275	7.59939	8.44082	8.56186	7.5341	7.4953	7.55697	8.37823	8.26517	8.48211	8.51977	8.47851	8.66663	8.46952	8.86596	8.67126	7.90973	8.6902	7.50203	7.46187	8.81314	9.19624	7.50234	7.95124	7.94515	9.1761	9.55129	9.90032	6.8355	6.95625
UMAG_00145	7.427	7.33645	7.40464	7.37342	7.27245	7.28507	7.24327	7.39155	7.30159	7.31723	7.31723	7.2672	7.44835	7.38209	7.48004	7.09454	7.22386	7.11401	7.22543	7.30625	7.30068	7.38764	7.39414	7.10192	7.21686	7.27211	7.19596	7.07731	7.13212	7.33128	7.30213	7.77031	7.79256	7.56565	7.65652	7.61421	7.62096	7.40315	7.2838	7.35024	7.36217	7.21211	7.09206	7.07099	7.17241	7.12412	7.14583	7.55901	7.5232
UMAG_00146	7.40371	7.40355	7.44257	7.55709	7.88341	7.98012	7.30085	7.5775	7.3637	7.48179	7.70254	7.35778	7.65697	8.01926	8.04528	7.46627	7.55413	7.46792	8.90243	9.08976	9.26523	6.75217	6.3632	9.09982	9.32907	9.54011	7.46128	7.42204	7.4109	6.57366	6.53779	6.81609	6.94706	6.83272	6.84967	6.87355	6.90342	7.24355	7.29182	8.09915	7.81244	7.72832	7.81214	7.74675	7.86965	7.74939	7.84067	7.32672	7.31221
UMAG_00148	6.50022	6.38577	6.05094	6.0817	6.16141	5.96733	6.19843	6.3905	6.1334	6.17086	6.19317	6.12552	6.17086	6.16745	6.17086	5.96903	5.88726	6.06958	6.12829	5.97209	6.10783	6.15307	6.02761	5.98771	6.11366	6.08142	6.04721	6.31069	6.18172	6.20049	6.31387	6.33623	6.31535	6.48882	6.48362	6.46153	6.5699	5.61205	5.65772	7.05146	6.44368	6.18532	6.13682	6.40216	6.15923	6.13439	6.18532	6.17332	6.18532
UMAG_00149	7.17282	7.11917	7.28996	7.13843	7.21956	6.9998	7.07539	7.12791	7.10345	7.28021	7.19754	7.16087	7.15826	7.12025	7.18572	6.99993	6.98978	7.00003	7.12794	7.16955	7.25933	7.15582	7.04816	7.1553	7.20387	7.08981	7.03413	7.12097	6.98201	7.07022	7.01806	7.21708	7.4201	7.22765	7.30605	7.3517	7.49822	7.16442	6.99993	7.20791	7.25423	7.14793	7.04607	7.02484	7.17529	7.23699	7.18538	7.15323	7.16903
UMAG_00152	8.64461	8.72437	9.10617	9.0486	8.87631	8.80828	8.91019	8.59889	8.85261	8.81347	9.06487	8.93433	8.8789	8.85357	8.90568	8.60206	8.67692	8.70262	8.76646	8.82919	8.83431	8.68332	8.68771	8.83486	8.88709	8.88647	8.79142	8.81656	8.70808	8.7215	8.58873	9.17526	9.15748	9.13339	9.02646	9.41115	9.17625	9.08276	8.98947	8.80161	8.59839	9.25015	9.02815	9.01668	8.75988	8.83067	8.77277	8.78156	8.74091
UMAG_00153	9.39638	9.46729	9.18936	9.18726	9.22141	9.19382	9.25094	9.23783	9.31668	9.23546	9.28169	9.31557	9.28169	9.28169	9.28169	9.01492	9.08671	9.25905	9.28428	9.24027	9.26805	9.28019	9.34272	9.09598	9.19985	9.37331	9.04588	9.24683	9.31797	9.27019	9.32533	9.51505	9.36483	9.56746	9.39415	9.32343	9.25372	9.37034	9.55361	9.04421	9.13552	9.74976	9.43468	9.50494	9.10514	9.13338	9.02052	9.19066	9.20045
UMAG_00154	8.036	7.92076	7.63457	7.74508	7.78979	7.5121	7.14748	7.57363	7.67942	7.46948	8.03456	7.79266	8.14112	8.00512	8.11396	7.23141	7.30168	7.41307	9.08581	9.30678	9.6097	7.25001	7.0552	9.55802	9.71144	9.81626	7.16104	7.4482	7.30776	7.21861	7.4468	6.96124	7.01134	6.77227	6.72625	6.79486	6.8193	5.40806	5.07601	10.1367	10.4715	5.35689	5.52222	5.26106	8.87894	8.94423	8.81569	9.28578	9.15341
UMAG_00156	6.4893	6.70373	8.31073	8.21965	7.35107	7.47086	7.64013	6.89028	8.456	6.98411	6.97377	7.40326	7.38027	7.16987	7.9203	7.66053	7.82679	7.41419	7.82446	7.9318	7.85154	7.41325	7.37858	7.8881	7.86892	7.89821	7.14746	7.0282	7.13961	7.30874	7.00077	7.26418	7.33216	6.95192	7.24016	6.94147	7.02186	7.44431	7.69804	7.3224	7.23214	7.8741	7.67055	7.4714	7.44571	7.41352	7.41352	7.20494	7.09756
UMAG_00157	11.5391	11.5194	11.1553	11.0303	11.5908	11.4927	12.4556	11.9667	11.5368	11.5371	10.904	11.132	11.2586	10.9665	10.7342	11.2837	11.4901	11.4228	10.088	10.0437	9.85995	12.1015	12.2036	10.0185	9.83287	9.86073	11.4998	11.4709	11.3861	12.1639	12.2755	12.8078	12.8464	12.1254	11.9992	11.7264	12.0278	12.214	12.2445	10.6594	10.4338	8.71058	9.70426	9.45124	11.6141	11.7497	11.7051	12.1076	12.1619
UMAG_00159	8.18803	8.28029	8.82576	8.63717	8.26983	8.20917	8.21886	7.93892	8.38217	8.06348	8.43722	8.39975	8.52972	8.62023	9.02505	8.1134	8.27795	8.31438	8.08769	8.13109	8.28259	8.57192	8.42835	8.18203	8.2055	8.32904	8.31679	8.22657	8.17891	8.48873	8.13217	8.87492	8.87151	8.4313	9.03479	8.48837	8.86962	8.68832	8.56301	8.25837	8.09714	7.81732	7.37386	7.61904	7.97773	7.87232	8.02247	9.36996	9.2672
UMAG_00160	9.05542	9.18095	9.4388	9.47637	9.20478	9.32302	8.94427	9.10441	9.07058	9.17655	9.55433	9.36664	9.41244	9.45566	9.43413	8.7712	8.9525	8.90439	9.04167	9.17193	9.17022	9.12779	9.25691	9.20929	9.16583	9.28679	8.68741	8.69632	8.86256	9.23812	9.17388	9.76266	9.70807	9.9967	9.94988	10.1473	9.8762	9.47345	9.49066	9.12738	9.02808	8.93393	8.75528	8.66255	9.39761	9.41229	9.3777	9.52807	9.51321
UMAG_00161	6.87099	6.86574	7.86494	7.88974	7.38026	7.50825	7.39241	7.66361	7.37333	7.37333	7.35104	7.50081	7.36053	7.37333	7.1815	7.35007	7.53169	7.39874	7.23544	7.31266	7.27657	7.50546	7.4643	7.23954	7.26168	7.30832	7.47594	7.31389	7.20822	7.45195	7.25173	7.57596	7.67191	7.38211	7.65224	7.27724	7.58069	7.6864	7.50862	7.0449	7.34669	8.12373	7.79004	7.78868	7.42844	7.47851	7.36462	7.12454	6.89871
UMAG_00163	8.62407	8.9504	8.58093	8.59641	8.3786	8.63593	8.72541	8.78995	8.80281	8.70692	8.50057	8.60088	8.6278	8.70546	8.18971	8.71614	8.92858	8.86938	8.49312	8.56497	8.4671	8.73944	8.89641	8.55317	8.48924	8.39064	8.54015	8.4107	8.57865	8.89511	8.34117	9.08026	8.73951	8.64086	8.84723	8.33729	8.29077	9.21415	9.32267	7.97203	8.00203	8.13453	8.61889	8.6119	8.99503	9.04227	8.86561	8.51028	8.39636
UMAG_00164	7.09265	6.96115	6.92284	6.72772	6.985	6.81043	6.96448	6.3695	7.22415	6.73842	6.93145	6.82479	6.94183	6.94183	7.31327	7.08571	7.11364	7.07097	6.75135	6.79268	6.6011	6.9744	6.85805	6.76721	6.76184	6.52978	6.88537	6.7025	6.8728	6.98029	6.99813	7.16429	7.3162	6.97741	6.92332	7.02374	7.01515	7.09591	6.94239	6.79425	6.83399	6.92396	6.96033	6.89919	6.98323	6.85358	7.07639	6.92396	6.86389
UMAG_00166	7.56159	7.60493	7.48438	7.42674	7.4298	7.35376	7.48921	7.5342	7.61364	7.48921	7.48921	7.54614	7.45058	7.2929	7.3867	7.28066	7.26718	7.43511	7.35512	7.30567	7.26798	7.74365	7.7275	7.3229	7.36621	7.21121	7.43132	7.47206	7.43785	7.7153	7.86197	7.56047	7.6774	7.51892	7.51136	7.48493	7.53629	7.4998	7.39341	7.40272	7.61155	7.72084	7.77345	7.53964	7.46724	7.51569	7.42192	7.32093	7.45943
UMAG_00167	7.29139	7.18645	7.46464	7.66736	7.46205	7.4717	7.55835	7.29722	7.50602	7.26805	7.27323	7.22927	7.7549	7.57257	7.35577	7.74906	7.68218	7.30792	7.4947	7.36047	7.36109	7.12056	7.07962	7.17754	7.29335	7.26394	7.2287	7.37758	7.38318	7.34423	7.32158	7.56141	7.61882	7.55204	7.70078	7.59699	7.75073	6.92305	7.07815	7.93435	7.76018	6.50606	7.21365	7.06642	8.52286	8.38296	8.4602	6.73205	6.81298
UMAG_00168	8.67912	8.73036	8.62025	8.70636	8.63691	8.67852	8.51887	8.42438	8.66755	8.61177	8.95478	8.66755	8.80769	8.76346	8.66123	8.56532	8.71613	8.61013	8.69516	8.72946	8.62645	8.45863	8.46666	8.88015	8.65754	8.62461	8.67113	8.4676	8.42563	8.43955	8.46575	8.89735	8.88671	8.9407	8.77378	8.99331	8.86379	9.10871	9.00798	8.26277	8.32154	9.06043	8.92603	8.66402	8.42767	8.67928	8.47385	8.63603	8.65635
UMAG_00169	7.81899	7.85168	9.89549	9.79467	9.16522	9.31838	8.97619	8.54408	9.12419	8.65319	8.75821	9.08837	9.12706	8.98319	9.51217	9.68455	9.62826	9.07294	9.00482	9.05276	8.72225	8.71923	8.65182	9.0811	8.84681	8.8644	9.53797	8.9568	8.93949	8.56924	8.57418	9.07742	9.23833	8.70553	8.94652	8.83254	8.72262	8.77377	8.85107	9.06528	9.20617	8.83498	8.44088	8.34871	9.25564	9.22193	9.16942	9.28867	9.13789
UMAG_00171	8.25098	8.16129	7.98231	8.04498	8.03876	7.88716	7.91074	8.14456	8.1875	7.81732	8.05513	8.21323	8.06698	8.08578	8.06698	8.22964	8.16867	8.14217	8.12287	8.04454	8.10588	8.10484	8.0043	8.09513	8.07018	7.96188	8.21217	8.19348	8.219	8.07252	8.06164	7.98937	8.06884	7.85981	7.85795	7.83395	7.92129	7.65084	7.57516	8.45383	8.56382	7.54946	7.55264	7.51415	8.73997	8.54447	8.72788	8.29418	8.06593
UMAG_00172	6.21302	6.05554	5.80596	5.85698	5.88215	5.72175	5.81011	6.12693	5.90095	5.90095	5.78469	5.87068	5.90095	5.9057	6.10213	5.80329	5.731	5.75983	5.84823	5.64266	5.84747	6.00126	5.8125	5.60415	5.71848	5.75548	5.7886	5.94647	6.02171	5.86104	5.95129	6.08091	6.18384	6.23047	6.24087	6.227	6.2399	5.14193	5.20337	6.68696	6.65801	5.88837	6.05366	5.94844	5.87902	5.9161	5.87356	5.85529	5.87114
UMAG_00174	9.65764	9.57937	9.82424	9.81522	9.59523	9.58545	9.72497	9.61901	9.60396	9.7151	9.746	9.64333	9.73901	9.69338	9.60097	9.61193	9.60778	9.47291	9.46827	9.48822	9.42988	9.62504	9.66211	9.49229	9.39272	9.53206	9.71817	9.606	9.52011	9.63057	9.67511	9.95471	9.9056	10.0036	9.84493	10.1156	10.1185	9.94209	9.88546	9.56638	9.31084	9.66691	9.74905	9.84298	9.56451	9.63772	9.61109	9.60673	9.60811
UMAG_00175	10.954	10.9028	10.0396	9.99471	10.2853	10.2703	11.2982	10.7438	10.4264	10.5681	9.92125	10.269	10.2839	10.1169	10.0424	10.0939	10.316	10.3839	9.8413	9.90391	9.69143	10.7972	10.8647	9.83158	9.89893	9.78069	10.4564	10.4215	10.4145	10.7448	11.0681	10.947	11.0433	10.9712	10.3756	10.7651	10.36	11.0649	11.0272	9.78502	9.75395	9.44871	10.488	10.5248	10.3168	10.3045	10.2852	10.5135	10.5915
UMAG_00176	9.0887	9.0939	9.637	9.61521	9.4218	9.4211	9.05613	9.36659	9.20195	9.43414	9.62474	9.38452	9.68688	9.57204	9.08957	9.18811	9.17541	8.86387	9.65344	9.78129	9.68862	9.17756	9.12328	9.84646	9.77477	9.78669	8.96511	8.5987	8.69516	9.13262	8.94114	9.62538	9.59763	9.29523	9.9341	9.62493	9.88208	9.66233	9.42232	9.08778	9.34604	9.15709	9.09163	9.13095	9.78755	9.65533	9.6589	9.23501	9.1023
UMAG_00177	8.90319	8.91769	8.70142	8.66577	9.17248	9.2054	10.1793	9.02955	9.29972	9.14449	8.80741	8.69568	8.36023	8.36557	8.46694	9.405	9.35748	9.0108	10.3065	10.7663	10.7916	7.50435	7.61402	10.6479	10.8492	10.7304	8.59171	8.0581	8.19563	7.69067	7.39806	8.39794	8.24537	8.33927	8.31933	8.23363	7.95523	9.35849	9.3907	8.3868	8.57464	9.09876	9.5082	9.31026	9.03149	9.14517	9.11164	8.63955	8.80235
UMAG_00179	7.92527	8.04784	7.42453	7.38925	7.58763	7.59447	8.10057	7.46845	7.4996	7.63086	7.70447	7.65794	7.62987	7.63086	7.63086	7.51185	7.63736	7.61373	7.28135	7.28125	7.17854	7.86086	7.90194	7.22988	7.20083	7.11822	7.82015	7.71954	7.7636	7.75622	7.98481	8.2377	8.02322	8.13477	7.90057	7.74338	7.65322	8.0203	7.98568	7.24795	7.39207	7.38545	7.64915	7.4886	7.67335	7.61438	7.61747	7.72016	7.74576
UMAG_00180	7.07273	6.94582	7.15888	7.04762	6.89816	6.80473	6.99728	7.04528	7.02287	6.94267	6.99728	7.00479	6.81252	6.85523	7.21399	6.88435	6.83087	6.88627	6.70576	6.6725	6.74627	7.17383	7.06341	6.50055	6.6973	6.70556	7.03958	6.93623	6.86212	7.06824	7.02604	7.31207	7.42678	7.21186	7.47768	7.16007	7.34844	7.21389	7.31613	6.74538	6.67655	7.48084	7.16203	7.08526	6.92442	6.94455	6.89739	6.83142	6.94455
UMAG_00181	8.35843	8.33402	8.49783	8.50463	8.53139	8.67219	8.49286	8.08156	8.36337	8.32171	8.60554	8.72462	8.52977	8.51896	8.70933	8.34313	8.31947	8.40884	8.50262	8.64265	8.70889	8.40407	8.29731	8.5949	8.56788	8.65941	8.4299	8.49344	8.444	8.36823	8.06241	8.45216	8.42487	8.48741	8.68275	8.62376	8.70971	8.22003	8.28365	8.87976	8.54888	8.93357	8.67307	8.67289	8.14971	8.10211	8.12777	8.54299	8.60599
UMAG_00182	7.79089	7.65975	7.5482	7.56932	7.629	7.49923	7.53557	7.41273	7.33453	7.39112	7.93738	8.1173	7.53557	7.35526	7.92511	7.56332	7.54123	7.56944	8.23321	8.39935	8.53267	7.19454	7.29317	8.11834	8.36603	8.16913	7.60249	7.6488	7.62495	7.22808	7.36772	7.31784	7.2831	7.09492	7.11075	7.0958	7.19852	7.29043	7.23324	8.06951	7.87106	8.89997	8.23262	8.30938	7.93207	8.09879	7.9416	6.74327	6.80924
UMAG_00183	7.446	7.46688	7.76878	7.78141	7.62717	7.59739	7.57971	7.18693	7.67769	7.46162	7.80503	7.6447	7.64457	7.64457	7.88663	7.64052	7.76731	7.56666	7.66235	7.76092	7.69811	7.33739	7.48706	7.75099	7.68774	7.84635	7.85202	7.58705	7.59095	7.39792	7.38754	7.70274	7.68741	7.59787	7.54863	7.48092	7.48284	7.75967	7.78239	7.45055	7.46581	8.25599	7.96074	8.04004	7.48605	7.61103	7.58355	7.47552	7.37878
UMAG_00184	7.97976	7.97145	7.15759	7.09498	7.42586	7.40515	8.26743	7.61049	7.44288	7.44288	7.11845	7.34081	7.52649	7.36363	7.43913	7.29473	7.42472	7.40144	7.0462	7.14402	7.00367	7.78999	7.97687	7.20138	7.14913	7.03847	7.60879	7.53986	7.66966	7.84154	8.0329	7.78784	7.81618	7.93074	7.47223	7.60015	7.35707	7.64559	7.64012	7.39094	7.34654	7.01052	7.41058	7.09466	7.42732	7.30189	7.43145	7.81218	7.70757
UMAG_00188	6.85971	6.73947	6.59585	6.78908	6.65816	6.57645	6.54357	6.75841	6.61461	6.75833	6.69104	6.69104	6.72402	6.85603	6.69104	6.62407	6.54314	6.6173	6.82856	6.7119	6.85159	6.67003	6.62198	6.50143	6.64518	6.67038	6.57246	6.68887	6.80405	6.68928	6.70794	6.68257	6.8454	6.8092	6.78442	6.72475	6.87416	6.39452	6.51571	7.00013	6.90212	6.85057	6.69762	6.74575	6.40708	6.36023	6.46264	6.74858	7.0932
UMAG_00189	7.84206	7.99506	6.85279	6.90739	7.08096	7.22806	7.89791	7.51075	7.24734	7.27408	7.18815	7.16188	7.15502	7.21166	7.2127	7.19149	7.31787	7.41286	6.49614	6.55058	6.22888	7.62557	7.89863	6.50718	6.25651	6.26632	7.16628	7.34221	7.36233	7.76704	8.05066	8.25345	8.04981	8.39116	7.61595	7.67494	7.564	7.54073	7.48367	7.09784	7.14864	6.70031	7.23315	7.16124	7.1689	7.20729	7.1483	7.4888	7.59431
UMAG_00191	6.71005	6.66823	7.12267	7.01166	6.67372	6.77187	6.70847	6.24909	7.19907	6.42965	6.80363	6.8547	6.9622	6.87579	7.35469	6.77465	6.87825	6.83444	6.69145	6.61644	6.68571	6.87271	6.96888	6.65172	6.61068	6.66769	6.72178	6.71413	6.64319	6.99489	6.94531	7.13377	6.92508	6.97082	6.95257	6.97991	6.94603	6.82796	6.96929	6.75411	6.75411	6.81134	6.81134	6.72914	6.81826	6.80549	6.73629	6.98915	6.80952
UMAG_00192	9.16604	8.91657	8.67922	8.6201	9.01772	8.77969	9.16522	8.86374	8.37104	9.21899	8.75938	8.899	8.83646	8.78866	8.86654	8.75031	8.7868	8.78459	8.62786	8.51165	8.67706	9.15479	9.04043	8.52379	8.60475	8.57368	8.52615	8.6218	8.65507	8.94118	8.76156	9.23544	9.48768	9.1881	9.22743	9.10315	9.20766	9.2585	9.10861	8.592	8.49378	8.42417	8.71116	8.62342	8.92802	8.83426	9.06981	8.62141	8.88496
UMAG_00193	8.35449	8.51233	8.74517	8.86458	8.71683	8.79949	8.52092	8.66228	8.49952	8.7293	8.78459	8.62742	8.74547	8.78845	8.63139	8.56325	8.66898	8.65596	8.33015	8.34521	8.46662	8.60561	8.645	8.38732	8.36421	8.45119	8.21152	8.26921	8.38181	8.63068	8.3203	9.10181	9.14515	9.00146	9.31638	9.32937	9.44945	9.04682	8.90775	8.27396	8.4334	8.75217	8.71752	8.79196	8.61807	8.75552	8.68931	8.65605	8.61347
UMAG_00195	8.1022	7.97578	8.37193	8.41513	8.27711	8.19757	8.19168	8.22763	8.05629	8.24157	8.20954	8.20972	8.27711	8.21902	8.37704	8.13982	8.09475	8.0888	8.08066	8.06567	8.04333	8.11886	8.06783	8.05135	8.05666	7.99022	8.2225	8.22509	8.22956	8.09519	7.90547	8.41942	8.56227	8.40192	8.53958	8.7359	8.7775	8.02534	7.99524	8.37179	8.50078	8.31759	8.31198	8.15713	8.15871	8.24715	8.08762	8.18352	8.08479
UMAG_00196	10.4838	10.4711	10.0033	10.0707	10.8885	10.4901	9.74729	10.0746	10.143	10.7234	11.4134	10.6618	10.3648	10.3648	10.1182	11.3458	11.3934	11.1943	10.4743	10.4444	10.4782	9.43171	9.3974	10.193	10.2668	10.2162	10.9898	10.7392	10.4648	9.30229	10.2941	10.7864	10.5121	10.3616	9.47168	11.1444	9.92593	9.18708	9.29762	11.4524	11.668	9.70378	10.114	9.76163	10.5016	10.2704	10.3468	10.6829	10.6988
UMAG_00197	6.89041	7.02419	8.16107	8.11112	8.12828	8.00624	7.17496	7.19415	7.49987	7.61289	8.20032	8.25232	8.12201	7.70863	7.7168	8.20575	8.16473	7.80916	8.54236	8.61954	8.89822	6.91714	6.80826	8.82423	8.7556	8.98049	6.9338	7.04374	6.92536	6.90468	6.76346	7.20892	7.16874	7.16658	7.7229	7.57547	7.90564	7.09912	6.95395	8.77416	8.05364	8.15838	7.91737	7.59778	8.05201	8.10379	8.01217	7.45146	7.32273
UMAG_00199	10.7564	10.7838	10.2061	10.2636	10.2705	10.3409	11.2206	10.9333	10.671	10.4448	10.0448	10.3189	10.2548	10.1707	9.87333	10.2199	10.2926	10.3557	9.97251	9.96942	9.81084	10.5323	10.6392	10.0058	9.99229	9.94769	10.3744	10.4363	10.4058	10.6251	10.9568	11.0197	10.883	11.1095	10.5793	10.881	10.6026	10.9795	10.848	10.0088	9.91119	9.59	10.6636	10.4672	10.3697	10.5475	10.5251	10.4731	10.5054
UMAG_00202	6.73987	6.52735	7.17381	7.06153	7.30013	7.25786	6.94455	7.068	7.00614	6.98686	7.19719	7.00614	7.00614	6.93868	6.93712	6.91915	6.92375	7.22907	7.11846	6.83311	7.04677	7.00639	6.99084	6.99435	7.1583	6.8719	6.60156	6.66949	6.5962	6.85628	7.75462	7.82055	7.54518	7.11517	6.66778	6.86771	6.63538	6.70417	6.76692	7.24619	7.32309	6.75374	7.16996	6.63776	7.31624	7.23923	7.27677	6.61538	6.68366
UMAG_00203	7.52238	7.54129	7.67179	7.74075	7.67748	7.59756	7.3222	7.79678	7.57047	7.61826	7.90757	7.60919	7.65494	7.51214	7.63534	7.56836	7.33694	7.70616	7.43344	7.39474	7.62382	7.44657	7.32932	7.35751	7.43518	7.48241	7.4596	7.49902	7.54749	7.45977	7.52813	8.29355	8.04967	7.87048	7.92957	7.99806	8.00482	7.38561	7.43556	7.83978	7.83988	7.97365	7.70496	7.84521	7.59569	7.71484	7.59569	7.43219	7.54175
UMAG_00204	8.49348	8.40546	9.83911	9.77094	8.95954	8.6229	8.76993	9.27035	8.51303	9.51141	9.11008	9.17658	8.65068	8.8188	9.31627	9.49517	9.48517	9.4532	10.0576	10.0739	9.76179	8.10517	7.97493	10.2824	9.86328	9.68535	9.64349	9.67534	9.50687	8.10769	8.2961	8.55858	8.33807	7.86879	7.92609	8.05286	8.12335	8.48165	8.47392	9.73487	9.37052	9.79893	9.68894	9.41988	9.91157	9.8214	9.75045	7.81769	7.58535
UMAG_00205	8.04671	7.88659	10.2146	10.1442	10.1985	10.2935	8.64405	8.78081	8.50888	9.91125	11.046	10.8395	8.95017	9.49455	9.00083	8.99208	8.75395	8.92307	9.19629	8.93889	9.0186	8.95948	8.84953	9.06329	9.0605	9.01924	8.81324	8.87495	9.03925	8.98688	9.02278	10.2593	10.1124	10.7324	11.4221	11.1886	10.9812	7.96901	8.32715	10.8693	10.6906	7.40072	7.43464	7.54123	12.1092	11.7845	12.5153	7.51383	7.58189
UMAG_00206	8.79479	8.8774	8.99453	9.09501	8.90783	8.92246	8.53636	8.69066	8.90772	9.01093	9.124	9.08021	9.04496	9.00688	8.98632	8.65164	8.70654	8.67276	8.94278	9.01443	9.25794	9.01259	8.9638	8.96378	9.11097	9.3369	8.40346	8.49917	8.27604	8.92716	8.76541	9.12153	9.19933	9.01882	9.32055	8.99833	9.34019	8.97223	8.91976	8.86597	8.97006	9.4828	9.24953	9.20029	8.83163	8.905	8.87819	8.82355	8.82708
UMAG_00207	8.68562	8.82353	9.93745	9.9295	9.30155	9.41882	10.0504	8.95891	9.37257	9.28959	9.16624	9.2833	9.31132	9.22712	9.48531	9.39642	9.47157	9.23292	8.87764	8.94454	8.51176	9.50283	9.55401	8.78739	8.57624	8.40318	9.68575	9.50925	9.24509	9.53036	9.47621	9.97526	9.83354	9.7685	10.0308	9.57481	9.79895	9.50706	9.41914	9.38508	9.08637	8.36831	8.94753	8.88224	9.40224	9.38797	9.3664	9.54465	9.50598
UMAG_00208	8.42384	8.45128	7.22152	7.24697	7.47681	7.3261	7.6704	7.6704	7.82661	7.61508	7.6704	7.51936	7.6704	7.6704	7.90673	7.92042	8.13861	8.08119	6.94984	6.92923	6.98556	7.76748	7.90819	7.01535	6.99978	6.99583	8.21534	8.05702	7.95233	7.86017	7.73191	8.46042	8.4974	7.87976	7.83141	7.31357	7.71308	7.74089	7.67237	7.67206	7.67903	7.82689	7.55083	7.92673	7.37921	7.60866	7.56045	7.82805	7.81942
UMAG_00209	6.28685	6.27979	6.25438	6.34354	6.16489	6.13374	5.959	5.92791	6.03714	5.82846	5.49102	6.04681	6.71669	6.42362	7.76412	6.34285	6.31026	6.32825	6.30707	6.30314	6.31899	6.25383	6.24435	6.23151	6.1829	6.23404	6.22361	6.31865	6.47341	6.26471	6.32638	6.05276	6.04258	6.1312	6.09919	6.17005	6.20526	5.80319	5.75817	6.60667	6.80743	6.22528	6.14228	6.19556	6.21584	6.49748	6.2377	6.1956	6.19824
UMAG_00210	7.87914	7.21214	11.9392	11.8926	10.8808	10.8848	10.4703	9.67905	10.1874	9.74511	9.83185	10.0238	10.1506	10.1838	10.7611	12.3701	12.3993	10.7016	10.2975	10.16	9.59225	9.61141	9.54391	10.2556	9.63498	9.24341	11.1829	9.45443	9.36852	9.59889	9.63661	9.56477	9.49041	9.26553	10.8762	10.0438	10.2329	10.3542	10.4116	9.79653	9.89678	8.50278	8.12947	7.93699	10.8798	10.8637	10.7347	10.6598	10.6952
UMAG_00211	7.6673	7.53979	6.68541	6.74832	6.80939	6.69424	6.96265	7.14537	7.14052	6.98632	7.05261	7.02067	7.0025	7.02067	6.88539	6.96575	7.07305	7.29325	6.67791	6.48046	6.76343	7.0856	7.17175	6.55504	6.61439	6.74048	7.10466	7.12857	7.06129	7.07288	7.11495	7.46767	7.49748	7.1468	7.39678	6.86685	7.25061	7.0795	7.249	6.85655	6.91125	7.34491	7.15956	7.53259	6.88438	6.8292	6.87066	6.97071	6.90595
UMAG_00212	8.55776	8.50024	8.96936	9.05571	8.98387	8.97343	8.83134	8.54861	8.72173	8.83134	9.10826	8.83134	8.90962	8.83134	8.94698	8.78492	8.81625	8.71836	8.83104	8.90092	9.0093	8.51494	8.33139	8.94005	8.93524	8.9838	8.96556	8.85705	8.70153	8.39015	8.21159	9.01843	9.07563	8.83283	9.06692	9.08462	9.51085	8.76322	8.6215	8.94801	9.02753	8.74743	8.7169	8.51605	8.75014	8.75993	8.77056	8.98082	8.87128
UMAG_00213	8.08715	8.17967	8.99226	8.83214	8.74596	8.77447	9.50836	8.69488	8.63209	8.71635	8.14925	8.3166	8.44565	8.45345	8.50085	8.85998	8.91995	8.45154	8.45507	8.51562	8.1945	8.68913	8.943	8.38761	8.21574	8.34459	8.87161	8.44741	8.4805	8.76359	8.43969	8.97492	8.72137	9.53037	8.51898	8.48145	8.03611	9.31031	9.30062	7.90518	7.89165	8.56819	8.94785	7.98875	8.25465	8.56028	8.4068	8.68885	8.84091
UMAG_00215	8.37559	8.39407	8.87456	8.92313	8.69834	8.85693	8.85421	8.55733	9.05242	8.64062	8.66771	8.72492	8.66771	8.66771	8.3513	8.81595	8.69085	8.43383	8.68161	8.77362	8.6034	8.65238	8.66015	8.75459	8.66767	8.8151	8.51911	8.24114	8.14416	8.52851	8.60531	8.99079	9.01579	9.06706	8.90602	8.93182	8.61743	9.47895	9.40224	7.86829	7.99894	8.90609	8.68745	8.48915	8.6459	8.68614	8.63414	8.77764	8.70088
UMAG_00216	8.48007	8.47201	8.12371	8.12346	8.13683	8.11595	8.1718	8.17395	8.36231	8.43584	8.24904	8.22148	8.20875	8.22148	8.13341	7.76864	7.87549	8.05926	7.91746	8.01095	8.12398	8.08299	8.22552	8.12497	8.1688	8.24862	8.09725	8.05937	8.0058	8.05893	8.18918	8.67004	8.62462	8.72678	8.85933	8.57048	8.8557	8.81718	8.7923	7.68219	7.67636	8.88684	8.50708	8.86104	8.1565	8.18124	8.22769	8.18338	8.20227
UMAG_00219	10.5599	10.5942	9.41668	9.34307	9.95492	9.96752	11.0785	9.92939	9.9799	10.1499	9.83266	9.7407	9.58929	9.59449	9.85968	9.64613	9.76807	9.84756	8.9637	8.88944	8.87315	10.4827	10.5612	9.1364	9.23718	9.03037	10.0789	10.1988	10.2407	10.4543	10.4102	10.9156	11.0414	10.4867	10.6253	10.343	10.1688	10.7471	10.6193	9.25317	9.27123	9.50403	9.82247	9.8954	9.86949	9.98407	9.88068	10.2458	9.99307
UMAG_00224	7.83076	8.0245	7.17609	7.02798	7.26443	7.61985	7.08631	7.3735	7.36327	7.55773	7.89667	7.59209	7.53129	7.53129	7.48324	7.74492	7.13534	7.60551	7.17803	7.12726	7.3641	7.62634	7.53944	7.4442	7.33057	7.3641	7.28606	7.44282	7.61808	7.5724	7.39612	7.6439	7.70807	7.61687	7.62321	7.71778	7.70807	7.64506	7.47549	7.38428	7.45757	7.59947	7.43404	7.5542	7.36117	7.48665	7.3439	7.48411	7.48333
UMAG_00249	9.15541	9.29468	10.1401	10.1771	10.0574	10.1183	9.28117	9.58948	9.87026	9.85344	10.274	9.98936	9.86845	9.93695	9.75131	9.63427	9.61999	9.46717	9.72106	9.92494	9.94116	9.88467	9.7245	9.92621	9.82963	10.0519	9.51793	9.52984	9.37103	9.68328	9.426	9.77773	9.65181	9.44743	10.8952	10.4076	10.6908	9.89997	9.94656	9.79557	9.6532	10.543	9.91067	9.72072	9.82383	9.86508	9.8484	9.76362	9.55077
UMAG_00263	8.31181	8.48957	9.80285	9.77035	9.66054	9.80948	9.33765	9.13904	9.17788	9.26211	9.48385	9.30992	9.29454	9.35216	9.40975	9.15285	9.2465	8.88138	9.14106	9.30672	9.32773	9.01639	8.89504	9.21294	9.18701	9.55258	9.14448	9.02232	8.89193	8.8665	9.00541	10.032	10.0216	9.78074	9.64471	9.90827	9.52529	9.55575	9.5544	9.12149	8.99809	9.9473	9.56532	9.35091	8.92804	9.14684	8.96695	9.31585	9.33459
UMAG_00264	7.21472	6.94238	6.87919	6.90147	6.9388	7.10416	7.29807	6.98686	7.06074	6.81813	6.85496	6.98505	6.92705	6.98686	7.05336	6.45887	6.58955	6.61373	6.69375	6.72923	6.64983	7.01794	6.82055	6.8344	6.63245	6.73612	6.51273	6.51492	6.58537	6.88459	7.36398	8.85302	8.92257	7.63133	6.43675	7.89886	6.54878	6.9337	6.82978	7.0495	7.17417	6.8138	6.55853	7.07847	6.69444	6.74366	6.79722	7.12307	7.24956
UMAG_00265	10.8126	10.8162	10.2808	10.1782	10.8532	10.874	11.8595	10.8406	10.8498	10.9786	10.1793	10.3477	10.2961	10.226	10.1448	9.97354	10.1982	10.3294	9.67916	9.71191	9.39763	11.1415	11.2862	9.60902	9.59521	9.45353	10.2801	10.3863	10.3045	11.3825	11.5102	11.9103	11.9269	11.8275	11.1307	11.7077	11.2463	11.4379	11.4874	9.91502	9.70306	9.41394	10.9103	10.8236	10.5199	10.563	10.5572	10.6299	10.7245
UMAG_00266	9.2849	9.38037	7.39598	7.41392	8.12487	8.25381	9.65686	8.5278	8.43692	8.28834	7.73214	8.01132	8.06884	8.02348	8.03508	8.0553	8.2182	8.31251	7.23341	7.3544	7.09833	8.88484	9.11647	7.35264	7.18223	6.91405	8.37375	8.34787	8.46567	8.85411	9.38947	9.21023	9.29404	9.4029	8.45853	8.95674	8.3218	9.09365	8.80616	7.72283	7.61327	7.35347	8.58467	7.70611	8.19976	8.20486	8.15677	8.54307	8.56646
UMAG_00270	10.0321	10.0885	10.6029	10.4858	10.4374	10.4474	10.5812	9.85927	10.3629	10.3584	10.3629	10.4453	10.3629	10.3017	10.5065	10.2581	10.2266	10.2626	10.151	10.116	9.99104	10.5059	10.4413	10.2398	10.214	10.0162	10.3041	10.4047	10.3745	10.4656	10.3888	10.3767	10.5172	10.7068	10.2752	10.87	10.5723	10.5951	10.5001	10.2522	10.0486	9.91847	10.221	10.1669	10.3826	10.4739	10.4112	10.176	10.2623
UMAG_00271	8.11557	8.19266	10.1819	10.2119	9.39486	9.66984	8.96992	9.23196	9.28413	9.02551	9.29349	9.14234	9.60432	9.61626	9.48218	9.31787	9.42732	9.06184	8.64153	8.75989	8.69992	9.52194	9.50602	8.76362	8.71242	8.74303	9.19652	9.01974	8.89869	9.38447	9.10173	10.4942	10.4445	9.60341	9.81504	9.56129	9.80301	9.1442	8.94499	9.46973	9.61891	8.14045	7.87073	7.75288	9.26055	9.52475	9.34746	10.2355	10.1211
UMAG_00272	7.32595	7.34955	7.29897	7.25508	7.14215	7.21776	7.08826	7.13856	7.08717	7.17344	7.36938	7.29451	7.43355	7.39691	7.4024	7.32496	7.06817	7.24028	7.25048	7.27867	7.14174	7.12525	7.11108	7.32708	7.15192	7.20968	7.09593	7.14898	7.20884	7.15168	7.10686	7.55811	7.48685	7.44962	7.41366	7.48668	7.49149	7.07479	7.06618	7.49369	7.42497	7.35326	7.30609	7.38992	7.19912	7.19162	7.20815	7.26975	7.16717
UMAG_00273	9.65664	10.0311	9.70243	10.1122	9.71175	10.2063	9.88822	9.92632	9.94163	9.84645	9.96898	9.86697	10.0641	9.93463	9.6933	9.32079	9.45753	9.57894	9.81962	9.85839	10.0163	9.75227	9.89198	9.83963	9.93805	10.0697	9.54807	9.68161	9.71158	9.88933	9.95989	10.0561	9.95779	10.4698	10.4989	10.0806	10.478	10.2366	10.3091	9.49742	9.5705	10.2272	10.2144	10.1852	9.62139	9.76957	9.74017	9.7749	9.83222
UMAG_00274	9.15221	9.0937	9.50483	9.40934	9.07793	9.20041	9.29684	9.2883	9.14831	9.30536	9.06682	9.17155	9.31469	9.27256	9.29319	9.36388	9.4171	9.40478	8.93534	9.09655	8.94289	9.222	9.27809	9.09624	8.99262	8.90179	9.32747	9.17756	9.2198	9.18956	8.98378	9.43483	9.4703	9.43106	9.53072	9.20412	9.65369	9.5446	9.39262	9.0821	8.93962	9.0546	9.13711	8.96302	9.56918	9.79542	9.65448	9.12902	9.1238
UMAG_00275	8.72297	8.75054	7.55151	7.51655	7.83422	7.86984	8.59093	8.51324	8.11313	7.95822	7.69531	7.79537	7.89529	7.87794	7.92903	8.04109	8.12957	8.16468	7.17016	7.16673	6.90535	8.54456	8.59587	7.08293	6.95332	6.81292	8.25384	8.21328	8.33343	8.48003	8.90861	8.7907	8.85678	8.87252	8.20338	8.1375	8.28343	8.42843	8.33845	7.65112	7.74575	7.20753	7.73452	7.88934	8.11497	8.11897	8.12162	8.07769	8.14506
UMAG_00276	6.28298	5.98034	5.72964	5.78961	5.91333	5.72305	5.81869	6.09103	5.82199	5.83037	5.79591	5.79635	5.93663	5.78721	6.25025	5.83809	5.6372	6.02341	5.88741	5.77409	6.02022	5.99511	5.96129	5.88008	5.90691	5.90333	5.86906	6.0958	6.04098	6.12328	6.08726	5.6606	5.6046	5.86479	5.82151	5.86838	6.00608	5.6673	5.60772	6.12749	6.21013	5.9119	5.98056	6.04317	5.83835	5.94626	5.748	5.86188	5.82422
UMAG_00277	9.11982	9.11001	7.90089	7.87853	8.2798	8.1156	8.33392	8.42076	8.31468	8.29311	8.82539	8.36477	8.10231	8.58725	8.36477	8.41891	8.5281	8.64178	7.76272	7.61256	7.82288	8.4489	8.38517	7.62637	7.83617	7.77406	8.73292	8.89645	8.89343	8.41707	8.38288	8.64202	8.60521	8.68831	8.74128	8.9112	9.04865	8.38216	8.27383	8.53306	8.41405	8.4823	8.22623	8.46171	8.44951	8.29712	8.41412	8.49591	8.36892
UMAG_00278	6.23827	6.15676	5.96169	5.9923	6.05135	5.95097	5.99535	6.22185	5.95059	6.15862	5.90079	6.00409	6.14547	5.98844	6.1618	5.98993	5.84191	5.97195	6.01595	5.76073	6.01546	6.00337	6.01981	5.78216	6.02218	5.94109	5.9074	6.1535	6.13309	6.1472	6.15916	6.32503	6.35169	6.08925	6.10918	6.21018	6.33803	5.87616	5.72615	6.47808	6.15384	6.20543	6.12217	6.26111	5.96724	6.05673	5.87773	5.95669	5.97528
UMAG_00280	7.89543	7.98122	8.29394	8.2196	8.20945	8.33091	7.99032	8.02017	8.23073	8.17414	8.3405	8.17414	8.29773	8.36346	7.80464	7.835	8.01506	7.9746	8.1183	8.22544	8.41681	7.94371	7.99122	8.39936	8.48541	8.76459	7.83187	7.68125	7.67438	7.9438	7.57796	8.6286	8.55682	8.3034	8.52528	8.32159	8.19755	8.86918	8.82186	7.44305	7.48628	8.84767	8.36785	8.38364	8.10914	8.31226	8.14259	8.09817	7.92638
UMAG_00282	7.56773	7.67344	8.5559	8.45286	7.95163	8.01898	8.12253	7.85333	8.08997	7.81112	8.22856	8.15222	8.1092	7.99817	7.9657	8.01037	8.05469	7.90245	7.69025	7.86591	7.82794	7.82328	7.84143	7.8678	7.792	7.88844	7.98439	7.80407	7.68957	7.78515	7.72454	8.33994	8.35208	8.29133	8.60327	8.7144	8.95537	8.61534	8.57761	7.56671	7.38736	8.30116	8.1697	8.04086	8.03211	8.18407	8.0546	7.85659	7.95698
UMAG_00283	8.46312	8.49767	8.36255	8.26354	9.06275	9.12196	9.41169	8.54839	8.76486	8.50466	8.39116	8.30712	8.11604	8.46586	9.14761	9.27417	9.29523	9.27042	9.44909	9.57567	9.34926	7.65841	7.8139	9.42797	9.59268	9.39825	8.87033	8.68635	8.45207	7.8704	7.83882	8.40856	8.34745	8.45699	7.79232	7.55332	7.44748	10.4632	10.3772	6.79212	6.88194	9.46133	9.50933	9.24763	7.87825	7.77639	7.94084	8.99163	9.08692
UMAG_00284	8.25027	8.45092	9.33108	9.33432	8.82388	8.95886	9.10283	8.56235	9.16819	8.56086	8.67225	8.67933	8.80652	8.97837	9.19333	8.96281	8.94293	8.64709	8.48145	8.60267	8.25526	9.2235	9.08597	8.4492	8.24945	8.33631	8.87077	8.50112	8.57485	8.93157	8.77463	9.49367	9.46167	9.26269	9.57813	8.99145	9.20373	9.42616	9.783	7.96092	8.26281	9.15812	8.81487	8.70353	8.69383	8.75783	8.804	9.01603	8.87549
UMAG_00286	7.69559	7.6712	7.50648	7.57885	7.45805	7.45401	7.03817	7.50136	7.42342	6.94557	7.90538	7.65188	7.89495	8.10624	7.57931	7.37961	7.32861	7.39761	7.58098	7.51575	7.61277	7.1695	7.32219	7.12876	7.24179	7.37686	7.06879	7.32549	7.42582	7.26756	8.17901	7.67541	7.53106	8.40973	8.1015	8.13239	8.16415	7.10821	7.20708	8.04192	7.88559	6.06256	5.93969	6.21845	6.49427	6.5375	6.47745	9.27228	9.28961
UMAG_00288	7.9008	8.04369	8.38219	8.43402	8.11368	8.19507	8.06532	8.10399	8.18814	8.04421	8.29949	8.24819	8.22283	8.24384	8.18814	7.924	8.14487	8.19344	8.07923	8.19044	8.15649	8.28161	8.17516	8.31956	8.15271	8.22626	8.14531	8.10011	8.1605	8.02376	7.84511	8.58407	8.46227	8.41932	8.77474	7.76115	7.80119	8.41705	8.38087	7.92804	7.987	8.40143	8.03397	8.1719	8.26783	8.24224	8.17554	8.15098	8.15967
UMAG_00289	8.09624	8.11037	7.88977	7.94425	7.90069	7.96629	8.00093	7.97556	7.85998	7.99629	7.98357	8.00413	7.99629	7.9909	8.05377	7.76311	7.76039	7.86614	7.61042	7.60831	7.82302	7.97003	8.05047	7.62275	7.75893	7.77038	7.81186	7.92229	7.87072	8.03548	7.89667	8.44831	8.39956	8.35653	8.58983	8.21483	8.51121	8.10741	7.9844	8.07046	7.77615	8.43664	8.31219	8.40531	7.81821	7.69038	7.80323	7.81596	7.89897
UMAG_00290	7.50026	7.58217	7.86418	8.00239	7.51082	7.61135	7.52064	7.55866	7.50835	7.71607	7.77699	7.74348	7.71607	7.71607	7.85042	7.59534	7.47737	7.62331	7.32949	7.31342	7.45617	7.60803	7.60201	7.44828	7.45628	7.45601	7.58718	7.58565	7.44113	7.6358	7.56308	8.05247	8.09846	7.93759	8.22805	8.05869	8.37379	7.69301	7.78857	7.52603	7.7065	8.26267	8.15727	8.05444	7.48831	7.49494	7.47947	7.60394	7.50067
UMAG_00291	7.44603	7.4659	9.75637	9.65992	9.26547	9.35854	8.51588	8.5137	8.93198	8.67151	8.8513	8.84527	9.00143	8.98872	9.10855	9.21171	9.15025	8.54472	8.84243	8.86581	8.77563	8.67747	8.58682	8.81561	8.73778	8.79327	9.10989	8.80169	8.61777	8.61298	8.3632	8.87422	8.97168	8.64764	9.35666	8.66066	9.14028	8.92064	8.7333	8.81857	8.82897	8.73767	8.6476	8.20456	8.9754	9.01875	8.95097	8.98094	8.80127
UMAG_00292	9.99828	10.2325	7.73787	7.96195	8.47123	8.60619	9.71575	8.97016	8.89224	8.78566	8.7095	8.66199	8.5872	8.56733	8.62224	8.71772	8.93292	9.14687	7.56374	7.61913	7.22723	9.43108	9.53958	7.55369	7.2881	7.13927	9.20255	9.42466	9.20043	9.40862	9.85071	9.97939	9.94082	9.95978	9.07337	8.93266	9.23051	9.22183	9.05924	8.55615	8.50148	8.00553	8.73178	8.94319	8.78774	8.7913	8.76703	8.86163	8.85046
UMAG_00293	8.94716	8.92915	6.77481	6.57823	7.53639	7.45478	9.09579	8.11433	7.61286	7.73901	7.1323	7.37134	7.42403	7.27973	7.56138	7.58799	7.86023	8.10249	6.56587	6.45717	6.16326	8.14522	8.31812	6.48924	6.33181	6.09518	8.16716	8.20395	8.22578	8.20732	8.91606	8.8371	8.71178	8.96284	7.60056	7.97249	7.5536	7.73635	7.73664	7.6339	7.70678	6.72829	7.68578	7.49353	7.63187	7.5751	7.60722	7.89352	7.84749
UMAG_00295	10.4398	10.5545	10.7208	10.7812	10.5231	10.6659	10.5017	10.2674	10.6248	10.6286	10.6248	10.623	10.5602	10.6741	11.0233	10.6269	10.73	10.541	10.5356	10.6027	10.5124	10.469	10.527	10.6469	10.6452	10.4986	10.639	10.4864	10.4272	10.5101	10.3499	10.6907	10.9364	10.6696	10.8531	10.7093	10.9059	10.7683	10.6118	10.4643	10.6125	10.6439	10.523	10.4037	10.6304	10.6127	10.6406	11.1056	11.0757
UMAG_00296	8.14388	8.06023	8.7104	8.74358	8.43255	8.3473	8.39485	8.45007	8.25582	8.19332	8.35404	8.39485	8.59464	8.39884	8.62048	8.50572	8.52451	8.43624	8.21131	8.28049	8.27737	8.2968	8.17311	8.30766	8.33025	8.28567	8.27511	8.19438	8.18528	8.25907	8.13873	8.57276	8.63616	8.46249	8.87716	8.69809	9.01076	8.28624	8.2628	8.48371	8.59254	7.45069	7.65889	7.70784	8.3234	8.35375	8.27952	8.79726	8.71879
UMAG_00297	8.26006	8.29708	8.54359	8.43414	8.4586	8.49462	7.84601	7.89422	8.4397	8.26497	8.71032	8.62027	8.46557	8.68938	8.80172	8.17477	8.26334	8.2574	8.63064	8.77976	9.00234	8.11041	8.13846	8.85374	8.87116	9.2636	8.33018	8.27341	8.31411	8.07554	8.23087	8.33369	8.30096	8.27009	8.32756	8.31492	8.00605	8.47633	8.38842	8.43345	8.36054	9.52766	8.72767	9.11687	8.25737	8.35591	8.30724	8.26405	8.32478
UMAG_00298	7.89695	8.04451	8.88059	8.79357	8.38038	8.43148	8.33802	8.31054	8.3501	8.47118	8.6599	8.58323	8.4503	8.36436	8.11358	8.55044	8.52003	8.35475	8.29679	8.38512	8.33399	8.24063	8.30784	8.50884	8.37194	8.41652	8.3459	8.15482	8.13787	8.25372	8.23569	8.4397	8.23674	8.51932	8.76928	8.77632	8.74448	8.82775	8.68654	8.14019	7.96384	9.0034	8.50608	8.65144	8.35898	8.46843	8.35898	8.12065	8.22788
UMAG_00299	8.6436	8.41141	8.35162	8.28979	8.48764	8.25003	8.33268	8.35491	8.26593	8.37844	8.55168	8.43326	8.48963	8.39763	8.44699	8.1376	8.17393	8.25669	8.09722	8.05619	8.15199	8.52321	8.55153	8.14711	8.25007	8.08217	8.14832	8.40297	8.33419	8.56006	8.40254	8.65572	8.79014	8.75682	8.59171	8.7786	9.07626	8.25959	8.14867	8.58407	8.63041	8.23717	8.34141	8.2036	8.24148	8.24598	8.30519	8.49844	8.49434
UMAG_00300	7.72517	7.6835	7.3519	7.38304	7.36796	7.42637	7.48139	7.51259	7.32591	7.55954	7.56204	7.48139	7.48139	7.48139	7.52126	7.25131	7.26861	7.35644	7.199	7.22811	7.2568	7.60561	7.617	7.22063	7.20576	7.13671	7.35608	7.36941	7.36337	7.60552	7.48586	7.67443	7.78645	7.82446	7.89275	8.00424	8.06388	7.75925	7.51172	7.3606	7.32705	7.839	7.76429	7.70219	7.34618	7.31778	7.32133	7.45353	7.44492
UMAG_00302	8.72062	8.74232	8.29434	8.28855	8.25508	8.26605	8.35319	8.48241	8.48748	8.31355	8.48241	8.43759	8.55217	8.48241	8.25924	8.05494	8.0235	8.32025	8.09502	8.06953	8.3252	8.68527	8.64315	7.98464	8.25959	8.27627	7.93028	8.01179	8.09013	8.67351	8.63474	8.97132	8.89891	8.87695	9.07912	8.81657	8.69151	8.40242	8.47966	8.33282	8.4964	8.07531	7.99362	8.20888	8.56797	8.47016	8.61651	8.54158	8.6298
UMAG_00304	9.59217	9.74746	10.1444	10.1618	10.2163	10.3507	10.1744	10.8931	10.5487	9.57684	9.86878	9.84217	9.97459	9.97459	9.46616	9.76544	9.84501	9.57951	9.78434	9.90557	9.82885	9.97499	9.98624	9.81078	9.84143	9.96945	9.78772	9.58781	9.44848	9.9118	10.0108	10.673	10.6932	10.6567	10.6239	10.5669	10.5285	9.39521	9.58247	10.199	10.9652	10.73	10.7089	10.3978	9.73637	9.90997	9.88009	10.0493	10.0493
UMAG_00305	8.67951	8.79644	8.32628	8.41201	8.35394	8.49588	8.74032	8.50185	8.50185	8.51353	8.36457	8.50185	8.50185	8.50185	8.46839	8.35248	8.3867	8.54302	8.16088	8.21003	8.12051	8.59444	8.58945	8.28456	8.19194	8.18558	8.49059	8.57423	8.52043	8.56642	8.68678	8.95486	8.95791	8.89371	8.78724	8.66274	8.52031	8.21301	8.25716	8.71063	8.86189	8.58062	8.72619	8.73961	8.41579	8.40411	8.49393	8.42361	8.3971
UMAG_00306	6.31301	6.18135	6.16493	6.21554	6.26342	6.14741	6.53542	5.99105	7.35129	6.44197	6.12368	5.90893	5.52649	5.92599	6.12368	6.17948	6.05314	6.1754	6.19841	6.17125	6.36497	6.30275	6.18235	6.1231	6.1987	6.19095	6.21671	6.29548	6.26832	6.27096	6.27871	6.19237	6.2379	6.18495	6.18889	6.14379	6.29553	6.14916	6.24362	6.23964	6.22469	6.45826	6.74152	6.11377	6.40407	6.3237	6.54211	5.70198	5.6804
UMAG_00308	6.43696	6.41431	6.44871	6.37382	6.32101	6.25946	6.07598	6.36032	6.32458	6.35507	6.68672	6.46555	6.36032	6.36032	6.39254	6.3905	6.49344	6.82254	6.25891	6.25	6.24103	6.31246	6.20634	6.34886	6.38583	6.20528	6.412	6.46867	6.50194	6.28431	6.30486	6.29648	6.26002	6.3797	6.70952	6.33801	6.39494	6.63083	6.47078	6.25133	6.1499	6.52905	6.60845	6.35373	6.3408	6.52132	6.33894	6.21473	6.2414
UMAG_00309	10.9288	11.0668	8.07005	8.0652	8.2878	8.16165	8.94475	9.3382	8.57253	9.39197	8.41824	8.53328	8.85379	9.13978	10.6779	10.2128	10.3426	10.7459	9.37024	9.31781	9.12237	7.41088	7.70338	9.64439	9.45434	9.3306	9.61287	9.69889	9.8663	7.68924	7.33811	9.77208	9.56793	8.27787	8.84389	7.93275	8.87261	8.62378	8.52518	10.0026	9.23531	9.24338	9.76678	8.90634	9.15992	9.35822	9.0662	8.54001	8.41892
UMAG_00310	9.57463	9.73397	8.56989	8.68767	8.95726	8.99266	9.90397	9.41819	9.10218	9.00781	8.66488	8.95935	8.9524	8.79505	8.9703	8.89761	9.02964	9.1596	8.53404	8.45429	8.20873	9.38433	9.46909	8.24232	8.26649	8.09443	9.13487	9.34249	9.29529	9.41533	9.70697	9.77013	9.62096	9.93269	9.36062	9.36569	9.2067	9.48591	9.4264	8.76333	8.66841	8.43868	9.13594	9.2236	9.00555	9.17698	9.08923	9.08705	9.05715
UMAG_00311	10.4792	10.5363	10.9845	10.9355	11.0453	11.0387	11.5741	11.3531	10.8492	11.0072	10.5102	10.5548	10.6659	10.5944	10.4201	10.9399	10.9454	10.6731	10.5573	10.6604	10.4077	10.7997	10.7849	10.5137	10.4299	10.5239	10.9144	10.7034	10.6336	10.7616	10.6072	11.0963	11.1029	11.5487	11.2856	11.1846	11.3303	11.6297	11.4964	10.2079	10.0123	11.0624	11.7783	11.2667	10.7454	10.6808	10.5601	10.6358	10.6422
UMAG_00326	12.3429	12.5016	11.4647	11.6122	11.7917	11.9058	12.1211	12.0834	11.9412	12.192	11.877	11.8238	11.9196	11.902	11.5684	12.0873	12.1763	12.2115	11.9959	11.959	11.917	11.5848	11.6409	12.0767	11.9119	11.9677	12.1863	12.0326	12.0035	11.5731	11.2315	12.3212	12.2518	11.7177	12.2998	11.3878	12.0688	12.1454	12.2002	11.5533	11.8471	12.0332	12.3373	12.0462	12.3599	12.5265	12.311	11.642	11.6005
UMAG_00328	7.97906	8.193	6.76673	6.73308	7.27079	7.43723	8.38111	7.85643	7.72201	7.17467	7.10716	7.19379	7.09546	7.11098	6.92823	7.2408	7.4591	7.49743	6.54631	6.47519	6.09076	7.76554	7.94864	6.62615	6.35055	6.03531	7.462	7.54603	7.51742	7.76338	8.12817	8.36549	8.16092	8.40547	7.8709	7.91711	7.55354	7.99043	7.98437	6.79639	6.81539	6.65766	7.54109	7.59599	7.19029	7.27913	7.30018	7.41627	7.54169
UMAG_00329	8.34414	8.49891	8.64442	8.74892	8.66485	8.81051	8.2744	8.27252	8.57362	8.74323	8.84207	8.64347	8.72371	8.85115	8.64347	8.22832	8.38	8.30281	8.52231	8.55271	8.67718	8.36248	8.51641	8.45171	8.57925	8.76618	8.30637	8.20989	8.13655	8.48868	8.25935	9.11205	9.06316	8.96449	9.06872	9.4407	9.22043	8.78113	8.82374	8.45693	8.4127	8.91279	8.44161	8.5134	8.54885	8.71142	8.63453	8.58735	8.59756
UMAG_00330	11.3461	11.2804	9.22375	9.42324	9.95742	9.81966	10.2279	9.99888	10.767	10.1766	10.3255	9.94889	10.0056	10.2049	9.92044	11.0255	11.3273	11.4716	10.1364	9.91627	10.097	9.57642	9.68085	10.316	10.3477	10.1027	11.0646	10.8536	10.9657	9.67904	9.32165	10.4029	10.4257	9.46327	9.64518	8.78303	9.24937	10.8346	11.1684	9.39157	9.30579	9.12013	8.52131	8.71328	10.8808	10.6705	10.6274	10.6289	10.569
UMAG_00332	7.05888	7.12129	7.23571	7.19943	7.1542	7.24224	7.11007	6.76342	7.12062	7.08997	7.45784	7.38993	7.156	7.23022	7.19956	7.01729	7.09434	7.06437	6.95503	7.06845	7.14946	7.1489	7.14435	7.06734	7.09102	7.05989	7.08894	6.97209	7.19127	7.1906	7.08377	7.41693	7.38474	7.38572	7.35112	7.38335	7.40077	7.23193	7.23848	7.00998	7.19411	7.28571	6.9642	6.9555	7.12161	7.20281	7.17184	7.2458	7.23874
UMAG_00333	8.26348	8.41446	7.97557	7.96266	7.98859	8.11943	8.31358	8.24924	8.17937	8.1258	8.08875	8.15409	8.15409	8.15409	7.66726	7.98119	7.86032	7.987	7.85756	7.94285	7.74997	8.11971	8.12305	7.98474	7.81314	7.86776	7.92821	8.00319	8.00307	8.05031	8.32285	8.52127	8.62118	8.6791	8.02901	8.98167	8.22822	8.52417	8.49417	7.79943	7.66503	8.11358	8.46501	8.56137	7.93384	8.04471	8.08115	7.9647	8.04328
UMAG_00334	9.18491	9.2644	9.47269	9.44566	9.81864	9.94309	9.04421	9.36822	9.53022	9.35474	9.88823	9.59813	9.65416	9.64848	9.60772	9.57571	9.66574	9.57083	10.1933	10.3564	10.6985	8.52515	8.54198	10.5191	10.6099	10.8847	9.54073	9.41318	9.25457	8.51366	8.82971	9.70605	9.8424	9.2342	8.17836	9.4837	8.33666	8.68022	8.68202	10.342	10.382	10.3087	9.89595	9.88061	9.47581	9.43859	9.45882	9.38466	9.21675
UMAG_00336	7.19046	6.89594	9.25004	9.43089	10.0845	9.98899	8.41369	7.66602	9.26693	7.88781	9.02194	9.06381	9.02194	9.12132	9.79778	10.9848	10.7111	9.27796	8.21758	8.01247	8.12752	8.11436	8.14648	7.87994	7.8548	7.84313	9.09624	8.45154	7.96252	8.49573	8.13052	9.10334	8.74487	8.86086	9.80434	10.1546	9.77499	7.12165	7.21875	10.4958	10.3911	8.40895	8.47103	8.33171	8.77782	8.76744	8.88404	8.56787	8.91096
UMAG_00338	7.50269	7.4958	7.82394	7.7959	7.83197	7.7595	7.38162	7.58185	7.66599	7.62688	8.06102	7.81519	7.70405	7.75431	7.72379	7.52457	7.66343	7.62828	7.67682	7.8268	7.82639	7.7696	7.77243	7.83155	7.92064	7.71316	7.62837	7.50649	7.58966	7.717	7.47612	7.4596	7.74332	7.5685	7.81096	7.75063	8.03162	7.63319	7.57751	7.85896	7.73688	7.93762	7.71584	7.67326	7.67888	7.63408	7.66831	7.65828	7.63329
UMAG_00340	7.51989	7.51941	7.45174	7.48245	7.6158	7.58987	7.30462	7.29013	7.53647	7.53647	7.77021	7.53285	7.53647	7.69397	7.56754	7.40061	7.43358	7.57417	7.37459	7.48185	7.2626	7.50662	7.52126	7.52638	7.36471	7.31633	7.33263	7.23169	7.37311	7.53223	7.47041	8.00946	7.82048	7.91171	7.81504	7.82515	7.57228	7.70243	7.63572	7.42737	7.35391	7.55408	7.43335	7.30135	7.61441	7.53543	7.51626	7.65011	7.55814
UMAG_00342	7.23456	7.14643	7.27558	7.19473	7.27826	7.28777	7.22977	7.22977	7.21082	7.22977	7.22977	7.2896	7.3077	7.15914	7.23962	7.15766	7.23438	7.20828	7.31799	7.38672	7.42896	7.23574	7.31503	7.33063	7.43539	7.37838	7.25069	7.10328	7.11437	7.26675	7.08002	7.04843	7.19128	7.00272	7.03014	7.31095	7.36903	7.3779	7.3124	7.12049	7.13408	7.40088	7.43983	7.32004	7.11584	7.21544	7.21544	7.20345	7.09715
UMAG_00343	11.3394	11.1484	11.1628	11.1118	11.4082	11.273	11.3578	11.113	11.0269	11.5079	11.1093	11.1006	11.2233	11.2456	11.4811	11.0956	11.2097	11.4689	12.4624	12.3885	12.4134	10.2325	10.2574	12.4518	12.4892	12.3221	11.9503	12.0715	12.031	10.2543	9.92816	11.6882	11.6122	9.95535	9.3536	10.4193	9.23829	11.1863	11.1472	11.386	11.243	11.7447	11.4126	11.1873	10.8036	10.7703	10.8096	11.4568	11.4639
UMAG_00344	7.65294	7.79096	7.26689	7.24384	7.51846	7.60513	7.36688	7.16619	7.56021	7.4124	7.75238	7.63074	7.55986	7.59463	7.57403	7.3594	7.48202	7.46517	7.69599	7.77869	7.67918	7.35008	7.37514	7.97089	7.87034	7.79235	7.22544	7.24761	7.19674	7.31427	7.40429	7.8618	7.78333	7.5844	7.3922	7.2914	7.16608	7.94236	7.66654	7.2775	7.16575	7.84812	7.8525	7.80438	7.361	7.45513	7.36379	7.47736	7.4774
UMAG_00347	7.59216	7.6011	9.87553	9.87353	9.50448	9.43937	8.98437	8.54776	8.9371	8.76751	8.92527	8.97535	9.17195	9.07636	9.4436	10.0397	9.89966	8.7657	8.83601	8.92512	8.79428	8.68104	8.60846	8.68248	8.59943	8.82296	9.29137	8.45079	8.31537	8.53561	8.2963	9.18135	9.27242	9.11857	9.73423	8.99534	9.73647	9.10528	9.17597	8.65918	8.98369	9.99818	9.67666	8.88511	8.88511	9.02801	8.9643	8.6657	8.76212
UMAG_00349	8.52147	8.61137	7.99517	7.95458	8.11138	8.18154	8.76726	8.08159	8.17721	8.25013	8.22792	8.31991	8.18642	8.10681	7.94601	8.02289	8.1894	8.34711	7.76949	7.76782	7.70887	8.51352	8.52855	7.78367	7.90299	7.73478	8.28833	8.37991	8.29403	8.38687	8.52405	8.63561	8.66044	8.63644	8.32161	8.37511	8.27201	8.29959	8.37682	8.06896	8.17163	7.79107	8.21808	8.14572	8.20238	8.15394	8.21272	8.33965	8.25464
UMAG_00350	10.6156	10.6186	10.244	10.1211	10.6535	10.6368	10.5132	10.0802	10.3727	10.2099	10.5204	10.4238	10.552	10.5465	11.1158	10.3503	10.5202	10.7281	10.0354	10.1128	9.852	10.5851	10.6233	10.0752	10.1071	9.92119	10.3992	10.5173	10.5021	10.5398	10.737	11.213	10.9873	11.2647	10.4676	10.8011	10.2555	10.6334	10.4956	10.4894	10.308	10.6923	11.4893	11.5637	10.2466	10.2442	10.3553	9.53309	9.96385
UMAG_00353	7.22319	7.12885	7.32022	7.29905	7.21849	7.08932	6.96662	7.20885	7.08739	7.06208	7.42094	7.2324	7.31248	7.25378	7.37414	7.02152	6.94101	7.00035	7.35507	7.45349	7.471	7.13889	7.13196	7.42682	7.32301	7.21418	7.08427	7.13574	7.04319	7.06792	7.06169	7.20831	7.34839	7.08415	7.27003	7.41623	7.49291	7.15255	7.08676	7.33873	7.27472	7.50781	7.53648	7.38707	7.15728	7.30681	7.18791	7.0069	7.06764
UMAG_00354	8.02439	8.15311	7.70243	7.85252	7.84355	7.85855	8.01945	7.6719	7.96635	8.08484	7.93114	7.95296	7.84801	7.92934	7.74783	7.58368	7.70635	7.64761	7.66218	7.67923	7.73372	8.03548	7.99398	7.68477	7.71829	7.81215	7.65411	7.63809	7.66272	7.95272	8.01464	8.28097	8.30259	8.22164	8.07207	8.48091	8.38879	7.97326	7.89013	7.84962	7.91001	8.15602	7.90349	8.05747	7.75309	7.89341	7.83518	7.90349	7.85394
UMAG_00355	8.0818	8.16912	7.709	7.74765	7.73947	7.79795	8.12718	7.90316	7.914	7.92471	7.90785	7.94932	7.79009	7.73028	7.62089	7.71371	7.86662	7.96212	7.43731	7.51524	7.51782	8.32011	8.11546	7.41235	7.53733	7.52996	7.92283	8.09884	8.02892	8.20776	8.26783	7.88654	7.95721	8.05737	7.99954	7.90253	7.97418	8.16709	8.04965	7.65039	7.62952	7.60767	8.01032	7.97575	7.86554	7.97118	7.97423	7.85349	7.84233
UMAG_00356	8.0926	7.98802	7.73303	7.67057	7.64952	7.60581	7.77567	7.72543	7.85072	7.79675	7.77079	7.8804	7.79675	7.79675	7.71607	7.81959	7.8251	7.8802	7.7194	7.76213	7.7725	7.91904	7.71748	7.63092	7.72312	7.71235	7.8591	7.83091	7.88331	7.78	7.74828	7.78177	7.90356	7.6782	7.90979	7.66603	7.85558	7.9784	7.90991	7.66683	7.60456	7.63615	7.67801	7.65733	7.74919	7.81665	7.79461	7.8008	7.7188
UMAG_00357	9.4933	9.44205	10.2057	10.0497	10.2635	10.2408	9.8638	9.67725	9.84822	9.98016	10.052	10.0358	10.0811	9.98016	10.0239	9.59405	9.74519	9.45135	10.0546	10.1743	10.039	9.70593	9.70688	10.1384	10.0569	10.087	9.88163	9.8054	9.73787	9.67445	9.55154	9.91593	9.89954	10.333	10.3774	10.4322	10.5189	9.88589	9.90339	10.0401	9.96731	9.64396	9.4312	9.23349	10.0298	10.1726	10.1061	10.0411	10.1033
UMAG_00360	7.59639	7.605	7.76362	7.89914	7.7149	7.78583	7.63292	7.59185	7.56523	7.73748	7.73748	7.68784	7.81784	7.80542	7.97125	7.61785	7.58155	7.51864	7.95359	7.92515	8.00097	7.47048	7.42908	7.8607	7.98599	8.09425	7.67814	7.56631	7.51575	7.58939	7.30619	7.67551	7.68654	7.55441	7.99757	7.83415	8.16232	7.62027	7.56768	7.88241	7.83955	7.70316	7.55935	7.44369	7.74917	7.7562	7.71866	7.83718	7.72668
UMAG_00361	9.9101	9.9668	9.60196	9.66165	9.62671	9.68595	9.98022	9.73777	9.73135	9.74398	9.81109	9.73777	9.60608	9.72527	9.60623	9.55422	9.65908	9.59468	9.42276	9.5142	9.46466	9.71883	9.76987	9.57142	9.43997	9.4216	9.73884	9.82113	9.69963	9.74114	9.74232	10.1544	10.1573	10.0372	9.83687	10.139	10.1291	10.1474	10.205	9.27811	9.33827	9.7328	9.83857	10.0191	9.46688	9.46831	9.4415	9.7166	9.74599
UMAG_00362	9.32944	9.33441	9.10257	9.12488	9.25134	9.29795	9.10816	9.28193	9.15621	9.32259	9.42689	9.25349	9.34872	9.27961	8.98328	9.18129	9.26515	9.192	9.17382	9.1929	9.2129	9.02346	9.09044	9.22997	9.10186	9.33853	9.00837	8.90016	8.99314	8.99219	9.06171	9.72487	9.71705	9.66103	9.39477	9.61687	9.20968	9.54029	9.52784	8.92274	8.96953	9.60841	9.35954	9.52146	9.28611	9.17439	9.25318	9.09648	9.19408
UMAG_00364	7.2972	7.41842	8.17492	8.16262	7.71239	7.7648	7.96224	7.75589	7.75589	7.84469	7.6547	7.75589	7.71722	7.59311	7.75589	7.81961	7.87937	7.69363	7.61317	7.63737	7.51554	7.64623	7.78434	7.70971	7.53298	7.61164	7.63643	7.3511	7.47399	7.71809	7.77232	8.06392	7.9866	7.89605	8.14359	8.04938	8.07622	7.85735	7.7772	7.70787	7.6778	7.74406	7.85208	7.88109	7.77782	7.79098	7.78788	7.64108	7.69241
UMAG_00365	6.51479	6.55357	7.37009	7.31212	6.79875	6.87091	7.04789	6.69359	6.99189	6.73275	6.88175	6.88175	6.88175	6.81319	7.20578	7.00503	6.97059	6.84659	6.76205	6.53597	6.72751	7.07982	7.26907	6.33448	6.47293	6.57777	6.88209	6.85015	6.6883	7.06311	7.10503	7.39282	7.31841	7.0933	7.11824	6.92806	6.85281	7.08632	7.16462	6.66276	6.69978	6.81115	6.72693	6.67179	6.93802	6.71336	7.00164	6.94973	6.96081
UMAG_00366	8.2715	8.16207	7.21653	7.22125	7.35701	7.19095	7.51577	7.30739	7.56865	7.71063	7.56865	7.6198	7.56865	7.53384	7.73556	7.62321	7.58733	7.78478	6.8213	6.8599	7.11332	7.7654	7.96853	6.81899	7.01412	7.04294	7.73248	7.78746	7.744	7.85969	7.69174	8.17418	8.01086	7.59315	7.88391	7.61107	8.04908	8.12395	7.99943	7.04958	7.10658	7.73219	7.65269	7.64899	7.26354	7.57735	7.37165	7.37351	7.49567
UMAG_00369	7.91405	7.9503	6.5402	6.55072	6.96675	6.95858	8.02571	7.47871	6.98629	7.05738	6.6958	6.97663	7.06534	7.00282	7.0322	6.8161	6.99514	7.24544	6.37757	6.36357	6.25689	7.54073	7.69644	6.41091	6.36511	6.16337	7.15476	7.15903	7.18214	7.63823	8.12566	8.10361	7.99803	7.93642	7.22292	7.44449	7.03225	7.16875	7.21471	7.11706	7.08654	6.74095	7.3509	7.07352	7.00612	7.0412	6.95586	7.27649	7.31659
UMAG_00370	7.86708	7.98791	7.85056	7.88512	7.80387	7.70208	7.64106	7.56748	7.74353	7.79191	8.41104	7.88906	7.91501	8.00303	7.68282	7.68598	7.77988	7.76995	7.64749	7.78398	7.90218	7.83493	7.65577	7.80309	7.85996	7.82971	7.60426	7.52593	7.44626	7.75418	7.58127	7.96026	7.94137	7.44556	8.38004	8.64174	8.85382	7.80998	7.63386	7.84703	8.10687	7.85657	7.71044	7.5209	7.87912	7.95231	8.01234	7.92506	7.8566
UMAG_00371	8.17129	8.04512	11.3662	11.5265	10.744	10.9014	9.62393	9.70782	9.60543	9.8612	11.223	10.7506	9.98604	10.3626	10.011	10.529	10.4735	9.45723	9.72436	9.7154	9.77264	9.21766	9.13056	9.59579	9.65104	9.54885	9.37763	9.35826	9.31778	9.1553	9.51181	10.7335	10.5637	11.3475	12.0395	12.4376	12.1079	8.85093	9.07698	11.2972	11.2779	9.10041	8.86144	8.6942	11.1715	10.8197	10.9464	10.1337	10.1516
UMAG_00372	10.1966	10.2694	10.1579	10.0629	10.0203	10.0217	10.3905	10.1498	10.1577	10.188	10.1308	10.1039	10.1308	10.0565	9.78498	10.0367	10.0546	10.0407	9.90965	9.93434	9.57447	10.1699	10.2828	9.91931	9.76803	9.65106	9.90761	9.82974	9.79806	10.2737	10.3554	10.556	10.5738	10.5766	10.3836	10.51	10.5656	10.5437	10.3574	9.80729	9.77739	9.78018	9.9667	10.3421	10.1613	10.2622	10.2199	9.99514	10.0415
UMAG_00374	9.18996	9.0129	9.77602	9.72358	9.39861	9.29816	9.80355	9.72824	9.86484	9.06268	9.22782	9.32644	9.48201	9.41079	8.69245	8.93615	8.76722	8.84896	8.9848	8.76986	8.89757	9.70768	9.6375	8.75198	8.96995	8.85293	8.85463	8.90485	8.79296	9.7991	9.08076	11.9461	11.9057	9.2799	9.73822	9.56223	9.80808	10.2695	10.1005	8.68995	8.53951	6.6516	7.72288	7.04127	8.52004	8.32921	8.46968	11.9014	11.7798
UMAG_00375	7.9913	7.8243	7.13257	7.32021	7.5999	7.4233	7.61513	7.60938	7.50502	7.53951	7.53951	7.54186	7.53951	7.50795	7.53951	8.11723	8.19196	8.27691	7.25826	7.14103	7.11584	7.15379	7.29806	7.14395	7.28488	7.05793	8.83704	8.66972	8.56868	7.25197	7.59688	7.73257	7.64171	7.01572	7.08385	6.60119	7.02995	8.50294	8.49767	6.40105	6.79272	8.66076	8.52975	9.12585	7.05796	7.1475	7.02057	6.99047	7.24652
UMAG_00376	9.08546	9.25215	9.29538	9.35173	9.2643	9.38253	9.68405	8.88319	9.24696	9.25791	9.31854	9.25791	9.20205	9.2357	9.36102	9.20984	9.25142	9.14727	9.57883	9.74438	9.74778	8.90477	9.00033	9.89507	9.84599	9.98061	9.40518	9.31467	9.32923	9.06477	8.56526	8.97777	8.9794	8.93564	9.07817	8.97531	9.05066	9.59217	9.65611	8.95534	8.88408	9.48016	9.26014	9.28245	9.15076	9.44579	9.32841	9.19765	9.11172
UMAG_00378	7.80816	7.73819	7.51602	7.58623	7.61082	7.49219	7.47893	7.68196	7.70217	7.53794	7.57995	7.67219	7.64621	7.62882	7.69923	7.34262	7.38027	7.39271	7.81782	7.82295	8.01155	7.53344	7.46261	7.70261	7.87392	7.9721	7.42118	7.57067	7.50616	7.50051	7.57455	7.6891	7.73387	7.5495	7.68601	7.53153	7.68019	7.51566	7.5097	7.7375	7.7382	7.62434	7.38189	7.36968	7.2482	7.22232	7.23144	8.04841	8.12385
UMAG_00379	10.4643	10.4778	9.15639	9.09365	9.62086	9.68719	10.6476	10.1655	9.759	9.88723	9.34258	9.52279	9.56178	9.53839	9.32526	9.44591	9.58452	9.6939	8.94734	9.02478	8.72395	9.9198	10.0694	9.05763	9.01018	8.8126	9.66751	9.75711	9.76096	10.0076	10.3094	10.772	10.7492	10.6524	10.0742	10.2895	10.1705	10.4825	10.4996	9.08941	8.92849	9.05793	10.1727	10.2919	9.62716	9.80051	9.7942	9.51855	9.72637
UMAG_00380	7.19962	7.27887	7.43448	7.42196	7.31901	7.41625	7.34457	7.13476	7.48095	7.49185	7.34457	7.46228	7.18633	7.38405	7.27594	7.0505	7.14193	6.95538	7.42529	7.5185	7.3636	6.95372	6.98324	7.41421	7.32921	7.50809	7.16723	7.15486	7.12181	6.87725	7.12683	7.97361	7.85113	7.68744	7.71821	7.64696	7.62174	7.35436	7.37693	7.34172	7.30711	8.26494	7.43936	7.81945	7.21685	7.20798	7.22099	7.11916	7.22574
UMAG_00381	10.5267	10.5795	10.1444	10.0952	10.6763	10.6901	10.4716	10.4716	10.4288	10.4716	10.5329	10.4716	10.5189	10.4828	10.2184	10.46	10.6104	10.5615	10.5834	10.6108	10.6096	9.80027	9.76279	10.5867	10.5368	10.6125	10.491	10.4597	10.4506	9.80712	10.5802	11.0915	11.0421	11.1625	9.41515	11.1394	9.57062	9.98785	9.98592	10.9769	10.8575	10.9096	10.7394	10.8286	10.2111	10.2518	10.1892	10.4265	10.4801
UMAG_00384	7.6035	7.46914	6.858	6.8669	6.81947	6.77753	7.77595	6.94279	7.18215	7.25381	6.56105	6.9153	6.83595	6.916	7.20882	6.45118	6.37692	6.54496	6.37374	6.29653	6.26388	6.58058	6.41852	6.50897	6.32229	6.1548	10.46	10.1301	10.2467	6.56193	6.88832	7.8241	7.61619	6.40725	6.36438	6.35323	6.30209	7.31884	7.24274	6.80805	6.89341	9.36305	8.24925	8.0864	7.12597	6.94503	7.42461	6.12483	6.14303
UMAG_00385	8.08987	7.97625	8.74593	8.62496	8.46217	8.37676	8.29898	8.31488	8.40688	8.32386	8.27807	8.51937	8.53791	8.53063	8.20334	8.53339	8.47519	8.59572	8.33664	8.36297	8.26592	8.2462	8.26895	8.38091	8.35668	8.26954	8.82548	8.74408	8.91155	8.26544	8.17598	8.43355	8.63366	7.98167	7.98035	8.19166	8.10965	7.95526	8.0328	8.5976	8.93165	6.92685	6.70749	6.76915	8.62178	8.72366	8.66063	9.1872	8.92671
UMAG_00386	7.62523	7.62949	9.69556	9.66154	9.31735	9.51956	8.52927	8.41281	8.56642	8.68854	8.76662	8.77976	9.30549	9.05939	10.0648	9.06315	9.05422	8.90257	9.2417	9.47014	9.50224	8.04445	8.17504	9.64518	9.86315	9.73032	8.77388	8.66051	8.64275	8.40427	7.81761	9.04047	8.97653	8.07179	9.23366	8.63711	9.02796	8.88629	8.75632	8.77429	9.21558	9.3351	8.46576	8.16018	8.24864	8.33362	8.38611	9.47982	9.73954
UMAG_00387	11.9811	12.0883	11.8611	11.9661	11.8396	11.9647	11.9789	11.9325	11.875	12.1245	11.9902	11.8503	11.9559	11.9598	11.8842	11.7402	11.8547	11.9618	11.6442	11.6259	11.5292	11.8196	11.8662	11.7389	11.6314	11.5901	11.7894	11.807	11.8118	11.8657	11.8339	12.5513	12.5061	12.4948	12.4433	12.3486	12.4491	12.4399	12.4421	11.502	11.4166	11.8741	11.6892	11.7373	12.0941	12.0835	11.9991	11.9957	12.0168
UMAG_00388	7.11427	7.03022	6.61326	6.62506	6.65941	6.41784	6.64714	6.93569	6.76984	6.7384	6.66814	6.72294	6.72294	6.66624	6.81878	6.41892	6.33125	6.46663	6.57585	6.40251	6.62999	6.81193	6.64133	6.32145	6.49019	6.51679	6.40387	6.72012	6.74982	6.66063	6.81822	7.14453	7.23142	7.21137	7.25607	7.22529	7.32544	6.68663	6.64791	6.77361	6.86522	6.70356	6.86559	6.9827	6.65325	6.73804	6.60097	6.63658	6.5833
UMAG_00389	8.19883	8.0868	8.56963	8.40858	8.28962	8.2371	8.30256	8.33653	8.30256	8.30256	8.28784	8.34899	8.30256	8.30256	8.19969	8.27117	8.41921	8.33855	8.05266	8.15548	8.09403	8.45833	8.32808	8.05705	8.06655	8.06412	8.407	8.24736	8.25318	8.31032	8.2387	8.44661	8.50202	8.48552	8.42474	8.36081	8.5839	8.42518	8.37298	8.1304	8.26514	8.18482	8.2121	8.07302	8.30433	8.50313	8.41208	8.28592	8.29601
UMAG_00390	7.97851	7.95738	7.23663	7.307	7.41455	7.34554	7.5601	7.53083	7.67992	7.53083	7.53083	7.53083	7.49118	7.53083	7.47407	7.57051	7.63343	7.82003	7.38712	7.23878	7.29417	7.69601	7.73367	7.35109	7.36451	7.39111	7.76394	7.80466	7.77313	7.65843	7.71106	7.59437	7.6546	7.36051	7.35713	7.37385	7.34646	7.77947	7.55492	7.30968	7.51567	7.5899	7.66757	7.73391	7.53409	7.488	7.52806	7.53592	7.49824
UMAG_00391	8.18795	8.15443	8.26777	8.18544	7.95642	7.94068	8.19148	8.11145	8.16425	8.1317	8.26158	8.14802	8.1307	8.14552	7.75433	7.88176	7.98597	8.04882	7.95829	7.98858	8.0149	8.16363	8.13919	8.07019	8.02811	7.98903	8.17765	8.18879	8.18501	8.07626	8.16223	8.26018	8.29721	8.21679	8.30406	8.19858	8.20465	8.41896	8.38025	7.77687	7.88572	7.87338	7.83852	7.80146	8.40134	8.28156	8.38292	8.1019	8.05904
UMAG_00393	7.87796	7.91013	7.71058	7.70487	7.74846	7.74618	7.80375	7.88604	7.81531	7.68042	7.84046	7.89233	7.73677	7.79471	7.59751	7.53404	7.60548	7.63014	7.59653	7.55717	7.49838	7.78481	7.81979	7.61336	7.48453	7.64418	7.60256	7.64063	7.69257	7.80482	7.89658	8.09882	7.99677	8.02693	8.1358	8.29212	8.27069	8.29458	8.30311	7.19364	7.3408	7.77415	7.84756	8.20851	7.57927	7.67295	7.78077	7.67477	7.73906
UMAG_00394	9.42164	9.42014	9.25077	9.281	9.33186	9.35245	9.14746	9.05243	9.34764	9.26116	9.60226	9.59038	9.35093	9.38403	9.3505	8.99491	9.11407	9.0328	9.39222	9.47432	9.51805	8.8687	8.88417	9.60157	9.58694	9.63794	9.71277	9.57504	9.56856	9.00528	8.87715	9.37669	9.32465	9.40584	9.4975	9.602	9.49435	9.55197	9.50209	9.25456	9.06329	9.71503	9.41837	9.32302	9.35502	9.53321	9.33118	9.18034	9.20855
UMAG_00395	6.29595	6.0788	5.89734	5.80756	5.89557	5.7297	5.87878	6.14475	5.80373	6.05817	5.93488	5.93488	5.96917	5.83404	5.99895	5.59173	5.64412	5.67815	5.84147	5.63174	5.89397	5.93592	5.93399	5.59336	5.75988	5.83175	5.87258	6.18363	5.92213	5.9878	6.03192	6.01962	6.01941	6.38374	6.38374	6.36281	6.41452	4.30231	4.29121	8.08356	7.1262	5.99001	5.93459	5.92444	5.82691	5.96185	5.91027	5.885	5.92539
UMAG_00397	8.09258	8.24964	7.7762	7.88115	7.94997	8.12388	8.09789	7.6025	7.72476	8.25852	8.0714	7.84253	8.18795	8.19694	8.12767	7.7805	7.9523	8.02272	7.99556	8.06573	8.07225	7.7132	7.7421	8.11284	7.99716	8.12718	7.84917	7.85551	7.90758	7.70068	7.93772	8.46912	8.40774	8.60166	8.05204	8.12489	7.7816	8.48837	8.71621	7.57103	7.27334	7.76834	7.74858	7.85463	8.27861	8.46711	8.4558	7.57039	7.69184
UMAG_00399	8.3561	8.23672	9.29757	9.04401	8.98258	8.85954	8.92135	8.45775	8.76949	8.80537	8.84746	8.80588	8.80588	8.94866	8.80293	8.82522	8.9192	8.59541	8.6881	8.83248	8.62806	8.71708	8.74326	8.85366	8.58644	8.76443	8.7548	8.54953	8.39672	8.7373	8.43014	8.94125	8.97614	9.10494	9.24011	8.88422	9.34534	9.28554	9.23717	8.48019	8.18143	9.68522	9.41604	8.93985	8.57422	8.57696	8.58493	8.6818	8.65306
UMAG_00400	9.02491	9.04665	8.43962	8.50745	8.73674	8.91783	8.9221	8.48605	8.71739	8.78592	8.89519	8.80182	8.8295	8.78592	8.78592	8.55773	8.70299	8.77121	8.56239	8.71068	8.63489	8.5824	8.64068	8.79758	8.64657	8.70726	8.77568	8.79044	8.72059	8.54053	8.36396	9.0731	9.10114	9.11658	8.89218	9.28446	9.16203	9.38303	9.27396	8.31225	8.14622	8.81244	9.09931	9.17803	8.47971	8.60814	8.58055	8.77631	8.74445
UMAG_00403	12.5623	12.5764	11.9806	12.0237	12.2858	12.3621	12.307	12.2959	12.2145	12.307	12.4749	12.1817	12.4144	12.3479	12.1428	11.8644	11.844	12.0872	12.17	12.2082	12.2362	12.1797	12.2381	12.2618	12.3301	12.3075	12.1084	12.1922	12.1409	12.3146	12.1212	12.5414	12.5865	12.6213	12.7063	12.7187	12.7875	12.9277	12.9597	11.7201	11.5864	12.8137	13.0658	12.9621	12.2632	12.162	12.1983	12.037	12.0413
UMAG_00405	8.87894	8.73948	8.65667	8.54666	8.72299	8.53166	8.79259	8.73133	8.63741	8.65901	8.6151	8.69832	8.77368	8.64344	8.56374	8.57012	8.59262	8.55096	8.65066	8.55339	8.56935	8.6886	8.62612	8.74695	8.75462	8.54145	8.85954	8.88419	8.91572	8.71009	8.74417	8.69224	8.95179	8.69592	8.44689	8.66443	8.53698	8.24564	8.16764	9.36077	8.94355	8.3853	8.75485	8.68483	8.65671	8.72951	8.6971	8.70978	8.62054
UMAG_00406	8.11573	8.13082	8.10588	8.08644	8.53128	8.56979	8.1572	7.94573	8.06586	8.24991	8.46706	8.26493	8.3438	8.32928	8.48615	8.52132	8.59236	8.75712	9.39233	9.61914	9.5945	6.97546	7.04934	9.57265	9.68334	9.71704	8.77728	8.80874	8.74906	7.1164	7.0651	7.83396	7.77862	7.21982	6.76105	7.30588	6.75592	8.01232	8.13747	8.4332	8.44364	9.50319	9.30504	9.31152	8.54126	8.50604	8.39198	6.95504	7.32863
UMAG_00407	6.8904	6.80783	6.66978	6.74514	6.79734	6.78471	6.8379	6.77662	6.86848	6.89439	6.77078	6.68061	6.83341	6.91056	6.47006	7.13304	7.15724	7.03836	6.84096	6.88237	6.78676	6.44401	6.43734	6.81915	6.7185	6.6631	6.91444	6.86959	6.91118	6.39799	6.46824	6.77376	6.60011	6.7852	6.98437	6.80056	6.78946	6.74201	6.79961	6.82097	6.76754	6.596	6.22252	6.82434	6.70778	6.62798	6.83752	6.73087	6.90811
UMAG_00410	9.02373	8.99497	7.52061	7.56967	8.02758	8.00608	8.49061	8.32786	8.21384	8.12065	8.13363	8.1085	8.2034	8.22426	7.89122	8.11466	8.32673	8.47777	7.61635	7.46317	7.50857	8.46935	8.66166	7.53631	7.48235	7.45411	8.35995	8.37125	8.4938	8.54314	8.76292	8.90326	8.62717	8.73236	8.45	7.87915	7.95564	8.43583	8.27983	7.9066	8.1395	7.04218	7.3487	7.79712	8.23254	8.24671	8.20692	8.60559	8.64558
UMAG_00411	6.52541	6.28811	6.05121	5.93889	6.09725	5.85429	5.80659	5.99028	6.0468	6.1777	6.35727	6.17026	6.36543	6.27167	5.94673	6.32506	6.44838	6.47824	6.13733	5.86147	6.08546	6.10434	6.10498	5.88649	5.97103	5.87805	5.9078	6.21024	6.25284	6.23132	6.30945	6.04122	5.99879	6.20265	6.12864	6.07637	6.12878	5.83112	5.7397	6.47632	6.45631	5.91295	5.75166	5.97352	6.1332	6.17971	6.25124	5.94904	6.12811
UMAG_00412	8.85228	8.55145	7.94306	7.92433	8.47671	8.27332	9.56547	8.35437	8.63996	8.77548	8.03336	7.78979	7.80441	7.73617	8.33275	8.80888	8.65037	8.4073	9.14114	9.77876	10.1293	7.01997	7.0783	9.63421	10.0872	10.1416	8.68184	8.30857	8.55571	7.00938	7.57335	7.76445	7.88362	7.2475	7.17202	7.1266	7.21083	7.74009	7.84307	8.84564	8.91865	8.47963	8.70445	8.6498	8.4561	8.37594	8.56026	8.02808	8.11541
UMAG_00420	5.8835	5.70395	5.50629	5.5535	5.57684	5.51774	5.45491	5.89725	5.56813	5.62583	5.37278	5.53795	5.68333	5.62583	5.84673	5.4721	5.39224	5.53494	5.65	5.50494	5.5676	5.5339	5.43625	5.5272	5.63193	5.52123	5.55987	5.53545	5.60953	5.59343	5.64178	5.76981	5.7325	5.92514	5.84826	5.8724	5.85953	5.07626	5.3946	6.03264	5.99104	5.90404	5.79257	6.02797	5.60888	5.61156	5.56154	5.53084	5.4232
UMAG_00422	9.15027	9.19178	9.12816	9.19702	9.22357	9.33623	9.03576	9.26247	9.10165	9.25694	9.43576	9.22432	9.22432	9.35767	8.94166	8.8865	9.00587	9.08357	9.14315	9.15469	9.28663	9.10364	9.12805	9.36521	9.3101	9.37865	8.81461	8.9317	8.89807	9.14316	8.92456	9.32313	9.39749	9.43747	9.73025	9.52373	9.5289	9.65702	9.65913	8.63614	8.86574	9.56708	9.43553	9.54395	9.3153	9.21509	9.1938	9.04081	9.00858
UMAG_00423	8.88448	8.93058	9.56594	9.60575	9.47246	9.6125	9.05289	8.94679	9.35047	9.36464	9.67642	9.40174	9.48402	9.71929	9.11129	9.16049	9.29213	9.13136	9.40212	9.51724	9.57444	8.91955	9.13094	9.62644	9.64082	9.6104	8.88836	8.71345	8.78493	9.05782	8.71256	9.63732	9.52722	9.51716	9.86462	10.0348	9.85207	9.79162	9.91622	8.92356	8.74974	9.72213	9.12987	9.22735	9.39527	9.39624	9.49852	9.28925	9.23995
UMAG_00424	8.54119	8.57701	7.57364	7.63464	7.76802	7.78812	8.6195	8.50187	7.80041	8.49185	7.82708	7.86872	7.3887	7.55686	7.76895	7.38288	7.34332	7.76879	7.16903	7.09919	7.3682	8.52796	8.38948	7.04598	7.24892	7.3539	7.26449	7.49259	7.44791	8.30543	8.74138	9.01093	8.86072	8.61987	8.69832	9.1822	9.24815	7.23395	7.38099	8.65414	8.65268	6.8079	7.04413	7.18262	8.38073	8.50884	8.82862	7.82038	7.91911
UMAG_00427	8.79932	8.66583	8.85685	8.79259	8.83975	8.71611	8.99448	8.80503	8.67247	8.77945	8.68643	8.74319	8.79015	8.72309	8.81139	8.64909	8.68359	8.6679	8.38363	8.2407	8.30324	8.98127	9.0398	8.41144	8.34141	8.2436	8.7055	8.69916	8.76849	8.99172	8.98601	9.10801	9.27557	9.26895	8.89863	9.3079	9.16938	8.66724	8.50263	9.02189	8.92187	8.1375	8.67064	8.58244	8.79584	8.82521	8.83809	8.82186	8.89193
UMAG_00428	8.44834	8.39424	8.31025	8.32254	8.35442	8.28064	8.3651	7.58391	7.92146	8.75123	8.43802	8.69679	8.53309	8.43802	8.43802	8.33525	8.46872	8.59323	9.83955	10.1144	9.94548	7.45731	7.31306	10.0774	10.2715	9.96125	7.92684	8.10827	8.03188	7.25378	7.40373	7.61075	7.59787	7.41095	7.43975	7.3186	7.25876	7.45011	7.50032	9.09067	9.36585	9.56626	8.70117	8.49313	9.53692	9.3714	9.47368	7.24482	7.03501
UMAG_00429	8.27434	8.62267	9.35487	9.38632	9.03697	9.15881	8.60951	8.83216	9.32157	8.88085	9.12777	8.82985	8.97837	9.07685	9.09404	8.87724	8.66892	8.50132	9.09602	8.82626	8.59821	8.99108	8.71764	9.14145	8.89451	8.53129	8.98929	9.00239	8.69773	8.87221	8.74596	9.50092	9.59624	8.88244	9.49502	9.34	9.42513	9.13144	9.01615	8.91203	8.82969	8.91793	9.08411	8.95027	8.89442	8.85905	8.88476	8.98555	8.94803
UMAG_00430	9.97023	10.0346	9.59138	9.54086	10.3512	10.4391	10.6174	9.86813	10.1521	9.93047	9.93047	9.77675	9.78279	9.84237	9.99058	9.43509	9.51617	9.56814	10.3177	10.323	10.3159	9.59387	9.76616	10.4912	10.4814	10.3456	9.27207	9.34021	9.32286	9.94036	9.56851	10.4964	10.4163	10.0207	10.5611	10.3044	10.3363	10.9942	11.0607	9.026	8.87069	10.6356	11.2267	11.5242	9.58712	9.5582	9.66044	9.74958	9.76328
UMAG_00432	10.0031	10.1819	11.2369	11.2162	11.2305	11.2951	10.9251	10.4421	10.8211	10.8644	11.1716	10.9933	10.8644	10.9547	10.7089	10.9587	11	10.5707	11.0136	11.1422	10.9549	10.7263	10.757	11.0774	10.9557	11.1214	10.4671	10.0435	9.95993	10.7303	10.217	10.7969	10.7925	11.2248	11.6092	11.3872	11.4275	11.7175	11.6872	10.0979	9.93995	11.8231	11.5484	11.4386	10.7494	10.5998	10.7209	10.6567	10.6815
UMAG_00435	9.9426	9.9155	8.92128	8.85699	9.17504	9.30557	10.1397	9.46284	9.33923	9.35785	9.03505	9.27363	9.25816	9.18747	9.12159	9.02732	9.21128	9.36813	8.96491	9.08065	8.79617	9.43034	9.54757	9.092	9.07065	8.91147	9.45517	9.41566	9.49632	9.51683	9.79745	9.7218	9.72471	9.75454	9.29222	9.73358	9.35348	9.68511	9.687	9.06155	8.97766	9.21655	10.0166	9.55345	9.20612	9.20784	9.19578	9.33173	9.42287
UMAG_00439	7.9758	8.03666	7.72279	7.67734	7.63403	7.70991	7.80845	7.50244	7.85872	7.71787	8.05234	7.82627	7.80492	7.80845	7.75533	7.58648	7.64249	7.85963	7.42737	7.45548	7.51753	7.87774	7.86096	7.50411	7.54852	7.5408	7.76519	7.79288	7.94314	7.76942	7.83233	8.20717	8.12408	7.98121	8.25814	7.91976	8.02614	8.21481	8.36297	7.34469	7.24854	7.84151	7.74479	7.90514	7.68784	7.65082	7.6258	7.91607	7.77228
UMAG_00440	9.4248	9.46875	9.32793	9.32804	9.46224	9.58704	9.31808	9.24858	9.36855	9.4058	9.4058	9.36542	9.4058	9.53209	9.84809	8.77059	8.87179	8.89924	9.75174	9.92146	10.1626	9.02954	9.11621	9.79817	10.166	10.3079	8.88218	9.01378	8.95784	9.12601	9.1224	9.80135	9.80303	9.50767	9.397	9.73064	9.39177	9.19833	9.21806	9.57791	9.73823	9.32056	9.46504	9.46215	9.38544	9.44475	9.36286	9.44631	9.35695
UMAG_00441	6.8469	6.70449	6.7671	6.75171	6.95886	6.81512	6.31488	7.09098	7.30105	6.4201	6.96685	6.78314	6.71842	7.12214	6.54874	6.48872	6.3243	6.49922	6.62249	6.50695	6.76089	6.77882	6.63689	6.50828	6.63492	6.68007	6.65626	6.82074	6.67933	6.74512	6.91432	7.17046	7.26828	7.19809	7.24367	7.29304	7.3312	6.52787	6.61112	7.09356	6.99691	5.64792	5.6729	5.57521	6.93341	7.14152	6.92532	9.21868	8.89413
UMAG_00442	6.1591	6.11085	6.32174	6.44373	6.35693	6.3586	5.99082	6.49682	6.33089	6.30772	6.24981	6.29479	6.31674	6.30772	6.33108	6.03035	5.92466	6.06218	6.22312	6.18622	6.22092	6.21421	6.11479	6.08497	6.2079	6.14117	6.02711	6.1509	6.16085	6.21438	6.35859	6.61466	6.6837	6.67788	6.63624	6.74237	6.74292	5.96509	5.94606	6.72181	6.53433	6.45516	6.83477	6.62356	6.26619	6.33122	6.31659	6.67246	6.53861
UMAG_00443	7.48756	7.42869	7.80571	7.81084	7.54878	7.58479	7.46399	7.63043	7.63043	7.56367	7.63043	7.6879	7.63184	7.63043	7.63043	7.36031	7.43754	7.56335	7.52982	7.56554	7.61338	7.71544	7.74428	7.64859	7.57836	7.62514	7.56638	7.55077	7.46421	7.65545	7.66883	7.78263	7.68527	7.70844	7.81312	7.5872	7.57928	7.75506	7.77346	7.48973	7.42598	7.84381	7.70595	7.59758	7.60618	7.66307	7.70502	7.58111	7.60618
UMAG_00444	7.23635	7.2444	8.32117	8.22645	7.76676	7.81623	7.3135	7.54246	7.80418	7.47127	7.90104	7.92475	7.86739	7.94654	8.14591	7.84046	7.81742	7.53947	7.89011	7.88738	7.85734	7.66703	7.51974	7.93727	7.73444	7.90057	7.67982	7.54553	7.56825	7.58626	7.73019	7.82998	7.81664	7.77392	8.00502	7.92592	7.85555	7.53638	7.60995	7.82978	8.09813	8.10281	7.77776	7.68152	7.88082	7.8619	7.89313	7.82374	7.74079
UMAG_00445	7.51661	7.30693	6.96083	7.09285	7.08243	6.91497	6.91872	7.34684	6.82814	7.25701	7.1197	7.24197	7.12266	7.07736	7.39951	6.92449	6.85936	7.14171	7.13826	6.89082	7.12823	7.23271	7.02069	6.86411	6.95572	7.01793	6.96551	7.22271	7.24606	7.06646	7.30335	7.31221	7.46294	7.39455	7.33693	7.3467	7.37548	6.47655	6.50102	8.13629	7.46921	7.14177	7.22279	7.23635	7.16879	7.2188	7.14177	7.01418	6.95196
UMAG_00446	7.94774	7.84489	8.23286	8.2415	8.19046	8.19323	8.18009	8.18056	8.14109	8.54469	8.19467	8.13589	8.11813	7.95162	7.52929	8.14561	8.23509	8.01691	8.28826	8.50925	8.49421	7.72484	7.8091	8.32688	8.51526	8.46654	7.40975	7.51118	7.47869	7.96107	7.82347	8.38582	8.33011	8.02806	8.33515	8.1289	8.46165	6.93104	6.97527	9.44515	9.08232	7.36308	7.25519	7.09753	8.43775	8.48866	8.44775	8.52716	8.55272
UMAG_00447	8.13463	8.07696	7.77571	7.89043	7.82088	7.75331	7.94187	7.90824	7.85914	7.85041	7.90824	7.93529	7.90824	7.83971	8.02674	7.65541	7.80144	7.88425	7.61819	7.67072	7.66492	7.95493	7.98288	7.62182	7.6407	7.51336	7.91635	7.96262	7.8337	7.93058	7.96087	8.20679	8.24471	8.32793	8.25178	8.16101	8.1854	8.05568	7.96384	7.75844	7.85665	7.87638	8.01079	7.92296	7.80153	7.88464	7.70249	7.83896	7.88464
UMAG_00448	7.96987	8.06942	7.75721	7.67441	7.6521	7.64695	7.72096	7.68723	7.79869	7.79869	7.76025	7.79869	7.8669	7.8669	7.85662	8.02693	7.97242	8.15684	7.68724	7.76361	7.73109	7.86363	7.83093	7.75333	7.5682	7.70761	8.21972	8.27134	8.19662	7.71365	7.33365	7.78348	7.75028	7.76615	7.44922	7.38188	7.56201	7.59989	7.63427	8.12818	7.81763	7.93433	8.08058	8.33522	7.66623	7.64586	7.59367	7.85459	7.75158
UMAG_00450	6.95178	6.83822	8.81587	8.8261	8.62694	8.61895	8.27867	7.76179	8.00268	7.9777	8.0852	8.13552	8.39822	8.23409	8.14291	8.6835	8.57946	7.82906	8.19011	8.15563	7.97768	8.17182	8.11961	7.95552	7.92977	7.88958	7.94553	7.7433	7.72697	8.06791	8.23262	8.15227	8.11995	8.29543	8.27372	8.04514	8.40091	8.08288	8.06145	8.13671	8.17086	7.05073	7.08859	7.20197	8.16496	8.32937	8.28569	8.54486	8.57294
UMAG_00451	8.6318	8.80818	9.01496	9.06734	8.83601	8.85316	8.77645	8.65676	8.98612	8.83767	8.91151	8.9265	8.89084	9.00425	8.82707	8.56077	8.67231	8.71449	8.57856	8.57976	8.69068	8.89049	8.92535	8.66058	8.6964	8.75728	8.73944	8.79505	8.78178	8.92437	8.79226	9.27634	9.13706	9.2328	9.29397	9.12163	9.2873	8.8889	9.01767	8.79573	8.772	8.11005	7.87895	7.98017	9.10647	9.21798	9.21164	9.21907	9.11742
UMAG_00453	6.90329	6.95228	9.00383	8.93958	8.32102	8.2992	7.86651	7.67206	8.10563	7.86357	8.12055	8.12113	8.36245	8.11491	8.40198	8.4054	8.34567	7.77463	8.38393	8.45337	8.41245	7.88092	7.79739	8.35537	8.32735	8.43815	8.26887	7.95779	7.7725	7.77968	7.55791	7.77205	7.96278	7.75048	8.01545	7.97382	8.15111	8.33424	8.13889	7.85448	7.95186	8.0011	7.69196	7.24427	8.23742	8.16388	8.30843	8.22331	8.1455
UMAG_00454	9.24754	9.17489	9.06315	9.08459	9.21045	9.13318	8.79851	9.08963	9.17291	8.9789	9.20952	9.26749	9.39614	9.20613	9.25147	8.84138	8.83128	8.85558	8.83602	8.80114	8.90445	9.24759	9.21285	8.75147	8.90426	8.94063	8.80547	8.91301	8.81723	9.333	9.39317	9.75637	9.79439	9.55721	9.56436	9.52823	9.76149	9.20288	8.98849	9.24809	9.16974	8.76554	8.45728	8.57212	9.2884	9.21439	9.32331	9.42889	9.34144
UMAG_00455	9.80471	9.96631	9.60869	9.54712	9.90064	9.47487	7.82163	9.07091	9.15342	9.83808	10.941	10.643	9.94291	9.74013	10.3025	8.30872	8.31834	8.42089	8.18836	8.32482	8.66552	10.7844	10.5994	8.10447	8.3146	8.42003	7.78337	8.03468	7.97862	10.7471	11.2631	11.591	11.1166	11.5933	12.2068	12.7026	12.3085	8.97505	8.9804	10.534	10.3788	9.44193	9.89367	9.32396	9.04763	8.75787	9.12338	10.318	10.5154
UMAG_00458	9.34883	9.42038	8.92403	8.96876	9.1954	9.22716	9.07261	9.19342	9.30209	9.14239	9.19342	9.24177	9.20514	9.23439	9.04159	8.9209	9.13412	9.12363	8.89621	8.90563	8.83403	9.27113	9.36029	8.89172	8.80135	8.82112	9.2873	9.14167	9.04356	9.27809	9.32963	9.68104	9.6261	9.65153	9.26146	9.5028	9.21334	9.33447	9.28737	9.14866	8.95252	8.65188	8.39837	8.65047	8.99652	8.92603	9.02802	9.74039	9.70628
UMAG_00459	8.43199	8.39646	7.74725	7.71614	7.47221	7.43713	7.78896	7.87511	7.8691	7.81785	8.15279	7.8691	7.876	7.96232	7.59056	8.1405	8.301	8.35728	7.28725	7.1272	7.40797	8.15462	8.2551	7.19623	7.43171	7.3091	8.27035	8.04925	8.03941	8.19127	7.92154	8.26619	8.29516	7.76594	8.17762	7.14969	7.97665	8.60192	8.52396	7.19747	7.14411	8.29405	8.05902	8.14868	7.67636	7.83535	7.83535	7.77797	7.73071
UMAG_00460	9.44894	9.53414	8.73409	8.85235	8.7984	8.89262	9.31985	9.05527	9.12627	8.99428	9.03982	9.01897	9.00079	8.98791	8.84765	8.6833	8.82408	9.04772	8.24281	8.25608	8.08553	9.20451	9.33311	8.44901	8.37721	8.23183	8.93122	9.06714	9.0867	9.2435	9.67978	9.98386	9.78007	9.87183	9.55287	9.4279	9.59526	9.26386	9.37293	8.91867	8.61824	8.57566	8.84452	8.90729	8.88627	9.02603	8.89153	9.19688	9.19455
UMAG_00461	8.314	8.39639	9.41222	9.3873	8.97649	9.04052	8.77175	8.45628	8.93898	8.59961	8.9606	8.95663	9.15646	9.16613	9.28394	9.03982	9.04201	8.9155	9.00673	9.25754	9.09851	8.44491	8.35595	9.44329	9.20757	9.20662	8.94311	8.72376	8.60813	8.42699	8.36445	8.93713	9.0212	8.96414	9.05296	9.03417	9.17085	9.13655	9.12265	8.87295	8.55247	9.14148	8.86529	8.86084	9.16168	9.32464	9.08498	8.57295	8.62402
UMAG_00463	7.23275	7.32568	6.23446	6.22575	6.41842	6.36627	7.0242	6.55217	6.6214	6.64947	6.62346	6.6214	6.52396	6.48573	6.60322	6.47255	6.56023	6.6503	5.99009	6.03803	5.99612	6.92131	6.95289	6.00893	5.84026	5.82726	6.6571	6.73054	6.7775	6.88934	7.11202	7.52804	7.27688	7.29633	6.99132	6.70714	6.7214	6.78905	6.7812	6.48443	6.48088	6.57678	6.52555	6.71266	6.57214	6.6442	6.61458	6.6037	6.64157
UMAG_00464	8.83613	8.89927	9.29299	9.33459	9.04892	9.18277	9.41896	9.0953	9.08033	9.00902	8.98419	9.04824	9.09356	9.08033	9.0821	9.16275	9.16485	9.10292	8.85341	8.88779	8.64955	8.9653	8.96361	8.94972	8.8031	8.53882	9.02416	8.85205	8.90411	9.0501	8.88792	9.55352	9.71747	9.39146	9.68608	9.51911	9.55274	9.42434	9.32597	8.89909	8.74707	8.45261	8.57307	8.39787	9.08055	9.16698	9.10367	9.53208	9.4202
UMAG_00465	8.55105	8.31247	7.52591	7.53826	7.71512	7.43122	7.97721	7.86693	7.93084	7.71317	7.87477	7.99061	7.82205	7.86693	7.56852	7.80515	7.92055	8.03968	7.4093	7.19791	7.39733	8.11475	7.97927	7.17836	7.25606	7.13153	7.56535	7.73083	7.77589	8.02071	7.9377	8.65344	8.75212	8.05537	8.29364	8.02317	8.36667	8.0271	7.83888	7.45182	8.06489	6.47961	6.40821	6.54281	8.26461	8.24794	8.40232	8.85862	8.6642
UMAG_00466	5.35954	5.43763	6.82839	6.91258	6.59385	6.9023	6.36059	6.34533	6.14348	6.50927	6.05855	6.23824	6.46916	6.27293	6.6539	6.13644	6.14781	6.1304	6.05819	6.06545	5.98918	6.06242	5.953	6.10047	6.10649	6.0809	6.14268	6.19787	6.1127	6.02002	6.02064	7.39571	7.22753	6.95206	6.87159	6.82468	6.86291	2.51455	2.57396	10.3378	9.92988	5.95512	6.00208	6.08048	6.51302	6.17894	6.53681	5.96977	5.81064
UMAG_00467	8.16457	8.02013	7.35331	7.35769	7.75145	7.58649	7.78134	7.77715	7.656	7.69702	7.66861	7.71078	7.73281	7.62972	7.69702	7.56281	7.57867	7.70602	7.46178	7.46457	7.64418	8.06247	7.90406	7.30498	7.56381	7.37418	7.70024	7.83542	7.67776	7.87159	7.74092	7.78069	7.89108	7.74298	7.70984	7.91744	8.02783	7.47734	7.42931	7.86282	8.05295	7.66676	7.74275	7.69733	7.70444	7.54426	7.57375	7.68313	7.64558
UMAG_00468	9.35573	9.43232	8.14368	8.17933	8.77595	8.80293	8.85146	8.80946	8.75745	8.85521	8.73279	8.67404	8.84984	8.80946	8.69519	8.6358	8.69411	8.89609	8.18066	8.27402	8.02471	8.66366	8.73829	8.3881	8.30599	8.11635	9.06588	9.01356	8.90815	8.78409	8.844	9.5106	9.44825	9.3643	8.92948	9.23221	9.17813	8.76034	8.62346	9.0669	8.67593	8.16708	8.32285	8.46538	8.86228	8.96816	8.84349	9.00416	8.96191
UMAG_00469	9.52284	9.81212	9.82106	10.1408	9.54551	9.85088	9.79804	9.36907	9.84333	9.62407	9.79804	9.71241	9.89014	9.79804	10.2066	9.81099	9.78909	9.91813	9.45244	9.48334	9.58015	9.67179	9.76464	9.53529	9.56406	9.67493	9.53762	9.73312	9.65309	9.78126	9.435	9.97495	10.0289	10.0806	10.3736	9.85932	10.5059	9.96457	10.2972	9.51279	9.3542	10.8397	10.4829	10.6818	9.31887	9.27486	9.29091	9.64182	9.64706
UMAG_00473	6.29835	6.36519	7.60971	7.46119	7.08465	7.10953	6.97497	6.82672	6.92479	6.84454	6.93593	6.89499	7.14878	7.14057	7.20162	7.20722	7.27944	7.08581	6.88224	7.12471	6.72061	6.97669	6.8648	7.05427	6.79187	6.80594	7.01049	6.6125	6.76753	6.91419	6.79299	6.98011	6.93908	7.18717	7.29359	7.08219	7.36482	6.90551	6.88163	7.29006	6.8752	6.28997	6.00335	6.13094	6.98197	6.87997	7.00714	7.4462	7.27949
UMAG_00475	7.39712	7.26247	7.73394	7.5884	7.56368	7.54847	7.36948	7.31542	7.38793	7.52786	7.63784	7.58585	7.62476	7.59897	7.59302	7.39608	7.33512	7.25223	7.59477	7.77869	7.77225	7.40267	7.38333	7.73179	7.69037	7.7355	7.32765	7.28722	7.22036	7.44052	7.25519	7.34842	7.47669	7.49333	7.73683	7.81456	7.87143	7.49354	7.43936	7.56808	7.56174	7.71347	7.35786	7.30253	7.51388	7.48975	7.47738	7.49535	7.5479
UMAG_00476	8.29086	8.30292	8.01116	7.93502	7.93866	7.87481	8.04494	8.04778	8.05118	8.05118	8.20097	8.05118	7.9105	8.04721	8.12523	7.7128	7.94203	7.85556	8.21005	8.34635	8.41292	8.10016	7.99973	8.36626	8.36651	8.41064	7.76026	7.80588	7.76417	7.93754	7.79312	8.31708	8.26994	7.94388	8.10076	7.89532	7.98496	8.14062	8.14545	7.99031	7.95924	8.07319	7.78204	7.93934	8.27809	8.02924	8.1312	8.20683	8.18448
UMAG_00477	8.70018	8.63097	8.88786	8.73573	7.87454	7.82896	8.55518	8.77532	8.42141	8.18938	8.29291	8.45843	8.37463	8.19624	8.72385	8.10862	8.07996	8.13709	9.82208	9.83387	9.75997	7.98529	7.80163	9.86058	9.82047	9.83796	7.96336	8.38705	8.02997	8.03867	7.66196	6.38732	6.51029	7.87437	8.8988	8.56411	8.38345	8.15235	8.07652	8.7923	8.75098	10.0519	11.3101	11.0151	7.5474	7.81283	7.35989	7.754	7.80144
UMAG_00480	7.90464	7.98934	7.31695	7.39154	7.62424	7.64516	7.52433	7.76855	7.55337	7.69451	7.5696	7.52137	7.71034	7.70219	7.76354	7.40579	7.48722	7.61383	7.5332	7.46906	7.41553	7.55933	7.58661	7.59141	7.61383	7.50027	7.47822	7.46158	7.46385	7.72773	7.68918	7.77953	7.95282	8.10723	7.87231	7.96226	7.92607	7.65465	7.60781	7.79628	7.52251	8.18816	8.25722	8.30079	8.57534	8.59159	8.57908	8.69512	8.65854
UMAG_00481	10.153	10.1391	10.1792	10.1178	9.88013	9.85111	9.94151	10.0963	10.0184	9.97636	10.2311	10.043	10.043	10.0878	10.043	9.87308	10.0423	10.1806	10.3988	10.4603	10.2323	9.73737	9.81307	10.5712	10.3582	10.2522	9.40079	9.52722	9.56966	9.73228	9.56727	10.3177	10.3205	10.3143	10.311	10.0526	10.1418	9.96802	10.0951	10.0283	10.1221	9.90082	9.71655	9.76462	10.3162	10.3602	10.3887	9.98917	9.79555
UMAG_00482	6.87144	7.01879	7.06076	7.22997	6.6936	6.99116	6.95505	6.89887	7.0002	7.01966	6.96032	7.0988	7.01959	6.94266	6.90343	6.73069	6.82772	6.91923	6.92581	6.97534	7.0742	7.03167	6.98846	6.98651	7.03373	7.08615	6.89384	6.94924	6.86108	6.95685	6.85427	7.1939	7.29049	6.87255	7.14837	6.8562	7.05137	7.30804	7.12442	6.7792	6.69883	7.2016	7.0121	7.04634	6.96971	6.96796	6.95432	6.89483	6.80456
UMAG_00483	7.77682	7.91757	7.71707	7.79646	7.6728	7.72244	7.93083	7.63747	7.74464	7.6509	7.67525	7.74464	7.74464	7.84607	7.9303	7.64414	7.60356	7.55738	7.66844	7.66287	7.59601	7.65604	7.75359	7.70333	7.67629	7.64589	7.76874	7.6988	7.74932	7.69843	7.82839	7.97984	8.09764	8.04428	7.85909	8.03402	7.95218	7.65458	7.70655	7.93497	7.77266	7.54787	7.46897	7.59334	7.63995	7.90856	7.59003	7.79093	7.79093
UMAG_00486	11.5189	11.6386	11.5477	11.6151	11.6862	11.8046	11.9139	11.5306	11.6232	11.9158	11.6175	11.4686	11.6232	11.6232	11.4004	11.4985	11.507	11.537	11.5607	11.5554	11.4355	11.1716	11.3546	11.7371	11.6909	11.5568	11.5169	11.4784	11.4948	11.4118	11.2087	12.0002	12.0425	11.8888	12.0058	12.0896	12.2314	12.4584	12.5344	10.6924	10.8555	11.8814	11.7326	11.6336	11.7301	11.8346	11.746	11.41	11.339
UMAG_00490	6.77844	6.70887	6.51883	6.54438	6.60039	6.49005	6.56326	6.6986	6.59343	6.62203	6.54612	6.58709	6.597	6.60199	6.65191	6.49488	6.41399	6.54262	6.61141	6.53949	6.62565	6.52923	6.54427	6.6074	6.60863	6.60021	6.57804	6.67452	6.66183	6.54136	6.60646	6.66603	6.6572	6.72746	6.68394	6.72877	6.7068	6.55982	6.62574	6.62828	6.61347	6.6644	6.62517	6.668	6.52812	6.53204	6.48377	6.58335	6.5779
UMAG_00491	7.66306	7.76939	7.40604	7.41482	7.38681	7.50283	7.81613	7.21371	7.50132	7.47165	7.51014	7.3563	7.55738	7.53813	7.74965	7.30341	7.39782	7.45132	7.04776	6.99772	6.76522	7.84336	7.88687	6.97724	6.97412	6.87332	7.50661	7.591	7.46726	7.68397	7.85996	8.11625	8.16081	8.00648	7.82367	7.95045	7.83951	7.68592	7.634	7.41448	7.36089	7.01298	6.91432	7.21096	7.43358	7.51371	7.41379	7.76348	7.7947
UMAG_00492	8.10661	8.03429	8.33173	8.31859	8.19722	8.26496	8.51784	8.19876	8.19876	8.10711	8.17789	8.08352	8.19876	8.25514	8.14229	7.84615	7.98006	7.87089	8.09483	8.12725	7.95858	8.27122	8.23761	8.12919	8.07045	8.09168	7.9445	7.98525	8.00811	8.27433	7.99654	8.60599	8.61977	8.64083	8.7775	8.42021	8.64483	8.7172	8.71579	7.67493	7.72768	7.12764	7.43552	7.35817	8.00827	7.86122	8.00883	8.92037	9.10686
UMAG_00493	8.52311	8.67812	8.08595	8.22063	8.02327	8.16301	8.32086	8.21206	8.39698	8.32086	8.34453	8.34515	8.32811	8.32086	7.95174	8.36701	8.47684	8.5511	8.38265	8.47944	8.19784	8.16743	8.21842	8.50585	8.28634	8.23213	8.33416	8.28139	8.23789	8.12705	8.28875	8.37987	8.3806	8.09565	8.22865	7.95279	8.03985	8.43665	8.32947	8.04945	8.31382	8.25885	8.14722	8.03868	8.50619	8.46632	8.48102	8.63518	8.45775
UMAG_00494	7.74504	7.78726	8.0633	8.33336	7.95128	8.08122	7.75204	7.99488	7.90178	7.76536	8.15868	8.10296	8.11893	8.13548	8.01208	7.89525	7.81663	7.78279	8.12805	8.0864	8.13813	7.72895	7.67133	8.07202	8.151	8.11813	7.90912	7.95234	7.80037	7.72096	7.68478	8.02303	8.12901	8.02254	8.26337	8.28605	8.47848	7.72388	7.68391	8.33108	8.23545	8.09009	8.05335	7.8518	7.97889	8.06897	8.04018	8.07515	7.97415
UMAG_00495	10.0977	10.0607	8.83518	8.93132	9.25916	9.22993	9.23357	9.42891	9.45128	9.41149	9.51569	9.18619	9.6401	9.62578	9.12791	9.33763	9.41731	9.57572	8.9938	9.04414	8.97405	9.44632	9.54429	8.95333	9.06282	9.03475	9.43112	9.49136	9.50755	9.50671	9.36273	9.77721	9.66079	9.59014	9.81341	9.73668	9.58925	9.25043	9.57347	9.32058	9.46481	9.55903	9.16076	9.4434	9.69229	9.71755	9.87739	8.75792	8.8055
UMAG_00496	9.81994	9.58572	12.3334	12.1974	12.0525	12.0808	10.67	10.6787	9.76756	12.3819	12.9759	12.6416	10.3827	11.4349	11.1713	11.0289	11.0196	10.94	10.218	10.6039	11.0637	9.77835	9.40026	10.584	10.6413	11.0721	11.2565	11.1907	10.8216	9.13837	11.019	13.1841	12.0767	13.7276	13.6377	13.7329	13.4535	10.332	10.7149	12.1728	12.1602	12.3668	12.2032	11.814	13.1253	12.4988	12.9636	9.90298	10.3217
UMAG_00499	7.47085	7.3852	7.21848	7.25613	7.31627	7.23364	7.0459	7.33563	7.32865	7.32865	7.28707	7.49618	7.49075	7.32865	7.17937	6.96366	6.93107	7.13071	7.08494	7.01911	7.11386	7.37722	7.40433	6.93611	7.00675	7.23722	6.94116	7.06664	7.04017	7.43207	7.26448	8.07268	7.97797	7.75017	7.85302	7.64391	7.64817	7.192	7.31165	7.36814	7.38192	7.38514	7.08517	7.29002	7.43715	7.50985	7.34975	7.31743	7.24003
UMAG_00501	7.3588	7.33357	7.31251	7.38307	7.49114	7.64794	7.49451	8.88475	8.65391	6.26751	6.55008	7.42624	7.47996	7.42624	6.60733	7.40871	7.09016	7.40323	7.45404	7.23499	7.45151	7.40603	7.31624	7.31307	7.34308	7.35984	7.25565	7.51057	7.55208	7.49398	7.53976	7.65508	7.75918	7.39226	7.51157	7.39382	7.42091	6.93903	6.73648	7.84816	8.16101	7.4803	9.45641	9.73639	6.94288	6.82807	6.87789	7.36369	7.24401
UMAG_00503	9.68002	9.5622	11.0084	10.9623	10.5144	10.3405	10.1038	9.53387	10.4594	10.0665	10.2751	10.5474	10.614	10.5683	10.9335	10.9526	10.8395	10.3144	10.401	10.3335	10.3933	10.2458	10.1166	10.3805	10.2292	10.2269	10.7238	10.5118	10.4961	10.1233	10.241	10.1419	10.2234	10.091	10.3108	9.98363	10.3019	9.77395	9.63489	11.097	10.8727	9.19714	8.57287	8.69989	10.7124	10.3954	10.6482	11.2309	11.1697
UMAG_00505	7.79965	7.63026	8.30234	8.09263	8.07212	7.88704	7.7959	7.76682	7.94918	7.94585	8.15211	8.12301	7.99568	8.03372	7.91379	8.02639	8.11652	7.91297	8.06461	8.17436	8.2006	7.83537	7.79923	8.21258	8.04153	8.13574	8.04877	7.79577	7.72007	7.81271	7.53729	7.88206	7.86579	7.8838	8.12276	7.95986	8.05933	8.34299	8.13902	7.78195	7.59206	8.38034	8.11573	7.93386	8.03567	7.95645	7.94694	7.86989	7.85032
UMAG_00506	9.12367	9.14371	9.72791	9.64688	9.11384	9.12581	9.25009	9.04581	9.34483	9.2752	9.60413	9.33551	9.36999	9.29858	9.29858	9.11943	9.32079	9.28866	8.90138	8.98459	9.14383	9.69492	9.66539	8.92576	9.04973	9.11335	8.96293	8.87242	8.78023	9.54842	9.59497	9.61488	9.74072	9.45055	9.85482	9.53987	9.73237	9.53032	9.5977	9.12197	9.00455	9.30582	9.24185	9.42493	9.26426	9.30157	9.33199	9.39099	9.47649
UMAG_00507	6.92403	6.77562	6.21805	6.31402	6.45898	6.3546	6.50133	6.57388	6.50133	6.50573	6.48714	6.50133	6.50133	6.50133	6.49454	6.20568	6.28392	6.4431	6.4138	6.38996	6.46587	6.62872	6.51367	6.40159	6.47299	6.58484	6.12788	6.42636	6.30952	6.50774	6.42045	6.85748	6.84705	6.87002	6.82485	6.42746	6.74311	6.54201	6.60909	6.35862	6.52047	6.54634	6.59645	6.67419	6.47263	6.53761	6.49551	6.40925	6.41084
UMAG_00508	12.5051	12.5377	12.7173	12.718	12.6053	12.6792	12.4985	12.49	12.4714	12.7297	12.8284	12.6334	12.6542	12.6847	12.6535	12.4702	12.4956	12.4198	12.424	12.4937	12.4492	12.6151	12.6696	12.4352	12.4883	12.4658	12.4418	12.4182	12.3786	12.6352	12.4695	13.0077	13.0568	12.9474	12.9824	12.9769	13.055	13.0981	13.1104	12.0637	12.2362	12.7428	12.3826	12.4122	12.6913	12.6039	12.6127	12.7453	12.7199
UMAG_00510	8.48813	8.45985	9.28449	9.00243	8.74724	8.72922	8.88629	8.94366	8.88317	8.6362	8.75334	8.646	8.73052	8.78628	8.80158	8.60634	8.68392	8.53012	8.79953	8.87484	8.57335	8.77338	8.71753	8.89349	8.72878	8.63189	8.38106	8.32052	8.33385	8.78834	8.77584	9.1486	9.19234	9.17793	9.1028	9.11512	9.12539	9.15991	9.06196	8.50851	8.41052	8.26999	7.95174	8.19196	8.90581	8.84816	8.86378	9.28529	9.22409
UMAG_00512	8.97322	9.08584	8.59765	8.67974	8.95751	8.96526	8.85992	8.84424	9.10357	8.72725	8.85752	8.84395	8.8689	8.92861	8.85487	8.73633	8.78286	8.88036	8.87526	8.84382	8.89156	8.53999	8.57513	8.97154	8.91667	8.95593	8.67352	8.64869	8.7577	8.51517	8.94046	9.53746	9.47226	9.42956	8.41868	9.37923	8.54162	8.35864	8.60829	9.20961	9.3296	9.20438	9.07885	9.14982	8.47733	8.45205	8.44352	9.02887	9.02838
UMAG_00513	8.59325	8.76207	7.80997	8.00119	8.11495	8.27691	8.41598	8.50081	8.14693	8.35124	8.18699	8.24586	8.23368	8.24586	8.01014	8.14723	8.17429	8.23354	7.87629	7.87291	7.53294	8.40671	8.38071	7.7841	7.68565	7.52016	8.11646	8.05306	8.17342	8.33885	8.58561	8.98543	8.87391	8.97984	8.54214	8.76747	8.68319	8.44876	8.57136	8.05588	7.96291	8.24231	8.24967	8.50073	8.03139	7.91068	8.06339	8.23002	8.35767
UMAG_00515	9.30429	9.45863	9.93301	9.85127	9.17121	9.29423	9.34362	8.90437	9.36497	9.38052	9.61614	9.59183	9.71193	9.73842	9.86714	9.53459	9.66752	9.699	9.70309	9.7112	9.82625	9.37084	9.39498	9.73524	9.71979	9.86572	9.37208	9.35143	9.33149	9.27226	8.82389	9.67943	9.70408	9.11714	9.84944	8.94911	9.36776	10.0558	9.95329	9.10492	8.89437	9.26529	9.09485	9.1834	9.70357	9.57617	9.62266	9.67347	9.56814
UMAG_00516	8.56292	8.60882	6.60621	6.61951	7.31025	7.26854	8.67353	7.99773	7.33896	7.41735	7.10403	7.14148	7.19666	7.3313	7.26332	7.31978	7.51862	7.85828	6.40297	6.52634	6.14807	8.03122	8.16276	6.58029	6.40592	5.97168	7.64385	7.65544	7.79597	8.02862	8.58025	8.41802	8.26525	8.77345	7.64898	7.64789	7.52927	7.81892	7.7594	7.25467	7.15118	6.53724	7.37649	7.30349	7.49055	7.6788	7.54702	7.56292	7.5801
UMAG_00518	8.13778	8.13947	8.77394	8.6537	8.52805	8.49184	8.94024	8.86256	8.75564	8.40216	8.22453	8.20348	8.16659	8.52655	8.00542	8.34486	8.64176	8.18575	7.95996	8.08442	7.785	8.68108	8.77876	7.95045	7.68088	7.86918	8.35503	8.07439	8.10745	8.65146	8.61154	9.18352	9.16746	9.33758	9.0878	8.6249	8.82768	9.29494	9.13369	7.6869	7.70099	9.141	9.29566	8.67467	8.35657	8.24992	8.37049	8.38836	8.26086
UMAG_00522	7.90037	7.79705	7.38805	7.47392	7.59771	7.33379	7.59286	7.79728	7.71205	7.50919	7.36745	7.61803	7.58155	7.442	7.61592	7.37141	7.20609	7.59431	7.4887	7.32771	7.47018	7.58423	7.42605	7.3815	7.47918	7.38326	7.43921	7.66451	7.65169	7.51131	7.69248	7.64353	7.77476	7.88259	7.92512	7.84601	8.05608	7.3661	7.26556	8.02985	7.66575	7.10829	7.19557	7.15113	7.8524	8.09995	7.69947	8.12737	7.85293
UMAG_00523	9.80284	9.83313	9.36364	9.33984	9.46574	9.49893	9.90852	9.54713	9.54713	9.54713	9.57976	9.57598	9.48173	9.42517	9.34363	9.25832	9.37309	9.56521	9.28907	9.33315	9.35464	9.49466	9.62908	9.31301	9.42183	9.35582	9.55848	9.55149	9.4957	9.53356	9.59883	9.9666	9.92166	9.98166	9.65891	9.86163	9.59874	9.89574	9.87879	9.30228	9.12594	9.82599	10.0996	9.85361	9.37421	9.38205	9.43228	9.41238	9.43037
UMAG_00525	8.56505	8.65386	7.91294	7.92085	8.15255	8.09937	8.09338	8.21946	8.21946	8.19427	8.28485	8.31754	8.16405	8.24443	8.21946	7.86028	7.98812	8.23386	8.02888	8.0143	8.06602	8.21551	8.23818	8.02198	8.14186	8.10516	8.11896	8.18848	8.32543	8.16418	8.34701	8.76912	8.7165	8.48398	8.36516	8.26904	8.12157	8.34354	8.50977	8.06511	7.95132	8.08604	8.43532	8.4194	8.00664	8.16739	8.14675	8.3148	8.1602
UMAG_00526	8.74695	8.87837	8.13258	8.08841	8.33801	8.34394	8.57862	8.34871	8.4682	8.4414	8.4414	8.29988	8.4414	8.4414	8.33137	8.01814	8.22541	8.27386	7.97253	7.93623	7.90791	8.71708	8.68785	7.93487	8.04608	7.79818	8.46075	8.52186	8.50661	8.68566	8.72677	8.92432	8.89147	8.80703	8.71029	8.90098	8.61639	8.77434	8.72548	8.17312	8.01257	8.40719	8.58558	8.70429	8.38477	8.37939	8.27585	8.40807	8.3633
UMAG_00527	8.37559	8.44763	9.19452	9.18644	8.65652	8.92062	8.82589	7.98546	9.07779	8.48235	8.91934	8.99188	8.89623	8.91057	9.08248	9.03775	9.24317	9.12281	8.43922	8.49382	8.48811	8.6009	8.64199	8.36495	8.30024	8.52872	8.9376	8.84899	8.82022	8.56964	8.63111	9.33136	9.11336	9.12123	9.12682	8.96989	8.79961	9.28564	9.37086	8.18309	8.34796	9.08811	8.84311	9.03327	8.55421	8.40101	8.53211	8.81932	8.89146
UMAG_00528	8.05515	7.92621	7.69888	7.7122	7.76206	7.64531	7.67464	7.65783	7.61197	7.87677	8.08902	7.95934	7.95966	7.78702	7.58348	7.58844	7.63683	7.60494	7.89336	8.01176	7.8691	7.8083	7.80371	7.96182	7.96879	7.90572	7.67927	7.5583	7.6429	7.84469	7.70012	7.82964	7.87364	7.77931	7.82452	7.81646	7.99769	7.93624	7.85584	7.78609	7.62171	7.78115	8.3837	8.44728	7.56966	7.75201	7.44576	7.65478	7.77131
UMAG_00529	8.83325	8.74007	8.75537	8.67039	8.87087	8.70663	9.36251	8.89222	8.01657	10.3131	9.05895	8.64552	8.63926	8.40126	7.53545	9.95394	10.0408	9.73169	9.88947	9.98419	9.81775	7.43539	7.35593	9.95888	10.1125	9.52053	10.4115	10.2706	10.3693	7.25562	7.60096	7.17752	7.24885	7.26478	7.05529	7.19548	7.12972	7.92385	8.00101	10.076	9.05016	12.514	9.12308	9.68808	9.31743	9.05675	9.43059	7.43001	7.33801
UMAG_00530	6.95638	6.95165	6.82914	6.84136	6.90674	6.71176	5.56431	5.88261	6.2246	5.98436	6.76661	7.01441	8.14199	7.9735	8.24319	6.54313	6.56481	6.67197	6.72462	6.64867	6.74462	6.61161	6.55935	6.72054	6.70529	6.59151	8.11886	7.70847	7.9515	6.67654	6.6568	6.8655	6.83734	6.83457	6.70215	6.78211	6.83585	6.27148	6.22359	7.55111	7.41851	6.72836	6.83151	6.76316	6.84601	6.98718	6.97075	6.86795	6.83954
UMAG_00532	8.58569	8.73158	9.31274	9.37501	9.05955	9.15081	8.60939	8.89705	8.79283	8.98644	9.16394	9.03803	9.38818	9.28846	9.15876	9.04256	9.02712	8.87315	9.45282	9.52004	9.31317	8.5627	8.64816	9.69064	9.3626	9.48113	8.78768	8.61737	8.61019	8.72318	8.31051	9.21786	9.04854	8.9757	9.24321	9.12707	9.15434	8.93379	8.91933	9.09953	9.19094	9.35024	9.07168	9.01694	9.18934	9.19889	9.22197	8.92874	8.80627
UMAG_00533	8.24186	8.23021	8.20374	8.22873	8.1573	8.17589	8.09264	8.24193	8.16033	8.18876	8.21063	8.20222	8.2802	8.1971	8.28281	8.02497	8.05744	8.13942	8.17493	8.24418	8.22207	8.20487	8.15182	8.1854	8.15535	8.19326	8.05398	7.98859	7.9564	8.09571	8.08354	8.38381	8.52403	8.30199	8.45942	8.44174	8.49545	8.32527	8.14616	8.0875	8.26623	8.30392	8.22638	8.30185	8.00847	8.0056	7.89231	8.30249	8.28613
UMAG_00534	9.50853	9.42377	8.96223	8.93087	9.15976	9.0545	9.14647	9.23999	9.28192	9.22829	8.93188	9.17273	9.20957	9.23897	9.10969	9.03959	9.11201	9.12266	9.08259	9.13773	9.26757	9.27916	9.20583	9.12418	9.19877	9.18203	9.11115	9.0911	9.10368	9.1888	9.19943	9.14177	9.27628	9.40095	9.06082	9.30247	9.18355	9.11479	9.08366	9.30099	9.19366	8.43422	8.54216	8.52927	9.62985	9.69307	9.5721	9.18975	9.05125
UMAG_00535	7.79551	7.94183	8.78061	8.63118	8.36621	8.44531	8.0582	7.9361	8.22914	8.28369	8.56783	8.51281	8.44443	8.60299	8.3058	8.2495	8.25331	8.11603	8.43518	8.52937	8.21738	8.14203	8.23252	8.58739	8.35062	8.29397	8.40563	7.94721	8.18356	8.09949	8.31144	8.74917	8.76261	8.63222	8.15195	8.4902	8.0483	8.29785	8.25797	8.39372	8.35756	8.29776	8.22548	8.24598	8.41571	8.5807	8.43164	8.16389	8.15025
UMAG_00536	8.67057	8.78936	7.74796	7.68787	8.08894	8.10221	8.43467	8.28542	8.20276	8.20276	8.10019	8.18989	8.21515	8.20276	7.79675	7.85622	8.09197	8.10698	7.69476	7.74468	7.50569	8.30786	8.43066	7.75619	7.65173	7.53505	8.06221	8.00009	8.07665	8.38772	8.60586	9.04607	8.828	9.03022	8.35465	8.6682	8.24384	8.5429	8.66508	7.77486	7.74175	7.29351	8.13304	8.22156	8.23714	8.1826	8.18707	8.18003	8.39074
UMAG_00538	7.20559	7.07291	6.98955	7.04869	7.08391	7.0044	7.10111	7.88567	7.51813	6.77325	6.81183	6.86828	7.04445	6.87814	6.72671	7.04064	6.88921	6.94358	7.0873	7.11456	7.09068	6.95124	6.86414	6.98561	7.09099	7.11073	6.95136	7.00621	6.94919	7.03316	7.01577	7.12977	7.1295	7.18871	7.25196	7.30331	7.35754	5.84893	5.96384	7.9963	8.46096	7.35636	7.1952	7.06848	6.85356	6.87535	6.77248	7.21753	7.15747
UMAG_00539	8.64165	8.42431	9.88862	9.76659	9.79007	9.75206	9.05916	9.28776	9.38243	9.41884	9.70899	9.38243	9.57935	9.43081	9.14517	9.35665	9.41545	8.99409	9.66489	9.83744	9.74172	8.98261	8.9083	9.97413	9.78491	9.83866	9.31351	9.02453	8.94489	9.04693	8.47142	9.10597	9.22606	9.30853	9.62873	9.76557	9.96378	9.89983	9.99781	8.94757	8.66366	10.1094	9.47452	8.92763	9.30507	9.30048	9.20811	9.3761	9.3441
UMAG_00540	7.40918	7.30522	8.1446	7.93715	7.83483	7.61977	7.69686	7.32878	7.73555	7.5251	7.86233	7.83866	7.73555	7.89948	7.75379	7.76597	7.83457	7.79007	7.42346	7.55911	7.45472	7.8615	7.98122	7.51086	7.48296	7.45307	7.92475	7.75407	7.69934	7.90795	7.61465	7.92147	7.97902	7.68718	7.74885	7.61637	7.61492	7.67526	7.52597	7.6807	7.9519	7.48172	6.70727	6.8839	7.84018	7.83935	7.83964	8.04709	7.95201
UMAG_00542	7.06008	7.01031	6.96956	7.0676	6.99224	6.87157	6.91497	7.14087	6.94012	6.86964	6.94332	6.92452	6.99544	6.94332	7.28484	7.1257	7.17187	7.14617	7.26359	7.34394	7.14429	6.7122	6.67313	7.63452	7.20487	6.96342	6.65211	6.81897	6.77992	6.79386	6.52515	7.02979	6.94533	6.95936	7.09177	6.8113	7.10376	6.79906	6.78403	7.22488	7.17295	6.82097	7.01403	6.90576	7.01651	7.09919	6.99948	6.89861	6.86264
UMAG_00543	7.1555	7.00284	7.5379	7.49772	7.35787	7.31999	7.20997	7.29195	7.22708	7.30039	7.35707	7.33635	7.36275	7.406	7.31617	7.06671	7.11997	7.135	7.10755	7.20882	7.29579	7.35409	7.30092	7.28565	7.26489	7.14487	7.27165	7.25596	7.33605	7.34018	7.03776	7.23149	7.32749	7.21279	7.67811	7.75364	8.134	7.74125	7.49862	7.03136	6.97666	7.30386	7.28092	7.22268	7.47056	7.30746	7.32427	7.17383	7.21094
UMAG_00545	9.81793	9.90168	10.2789	10.2348	10.1072	10.1521	10.1368	10.1141	10.2183	9.98583	9.90998	10.0355	10.0355	9.96339	10.3395	9.99824	9.91811	9.93578	10.0288	9.99626	10.0968	9.9623	9.97325	10.0541	10.0643	10.098	10.0074	9.9641	9.88785	9.95461	10.0627	10.3792	10.4181	10.4455	10.1085	10.3686	10.0839	10.0649	10.0193	10.2015	10.0428	10.3246	10.6336	10.4854	10.1128	9.97281	10.0376	9.95838	9.92961
UMAG_00547	7.76497	7.79929	9.70252	9.60599	8.98604	9.07254	9.80683	9.54757	9.01229	8.73051	8.09288	8.38318	8.68084	8.43006	8.71288	8.91442	9.02716	8.29127	8.55876	8.65537	8.3712	9.09971	9.14773	8.33374	8.2334	8.5056	8.66125	8.12787	8.03148	9.00714	8.85927	9.33393	9.25465	9.57671	9.56014	9.33304	9.19784	10.0925	10.1423	7.51928	7.53354	9.04918	9.62595	9.17012	8.60268	8.80648	8.74319	8.77739	8.80025
UMAG_00548	9.70077	9.64847	9.65271	9.59547	9.4434	9.48362	9.9969	9.59518	9.59518	9.77477	9.48365	9.44676	9.59518	9.44606	9.35298	9.77163	9.81332	9.69502	8.96807	8.93936	9.03429	9.46701	9.64243	9.19932	9.17684	9.1096	9.87491	9.61639	9.63652	9.66391	9.4574	10.1119	10.055	9.94497	10.1029	9.51148	10.1307	10.4424	10.4909	8.7862	8.63003	9.99767	10.2027	10.1582	9.43058	9.68188	9.55296	9.16239	9.31168
UMAG_00549	8.1538	8.18668	8.65661	8.75868	8.45732	8.60552	8.63858	8.17701	8.40458	8.37891	8.53816	8.53816	8.48424	8.51025	8.55802	8.4762	8.51155	8.324	8.45583	8.53101	8.42949	8.09631	8.17826	8.57403	8.51231	8.50651	8.50034	8.4782	8.37922	8.23526	8.15764	8.61964	8.57589	8.72429	8.69177	8.58596	8.79113	9.05236	8.97822	8.00239	7.8461	8.43116	8.73396	8.56375	8.38933	8.45575	8.43332	8.35578	8.46636
UMAG_00551	7.71238	7.67202	7.92766	7.98397	7.78967	7.79055	7.55977	7.72388	7.58695	7.77631	7.82808	7.82808	8.06786	7.92289	8.02055	7.56518	7.5818	7.58637	7.76994	7.91035	8.06447	7.68151	7.57025	7.90992	7.96984	8.00285	7.46305	7.56255	7.4916	7.59917	7.48319	7.98872	8.05112	7.93665	8.06221	8.27718	8.35164	6.92994	7.11995	8.61475	8.58619	6.9422	6.82663	6.8961	7.76394	7.80387	7.82156	8.31355	8.27235
UMAG_00553	5.77183	5.93682	7.00748	7.21573	6.44038	6.85728	6.53012	6.53012	6.34644	6.70343	6.55575	6.49051	6.573	6.65767	6.45726	6.67815	6.69596	6.68622	6.53702	6.74832	6.38562	6.39354	6.41658	6.74016	6.54698	6.53421	6.26972	6.17274	6.33881	6.34498	6.03961	6.65432	6.56785	6.55495	7.15257	6.50773	6.87555	6.74942	6.66782	6.33374	6.40204	6.33345	6.43994	6.12147	6.75892	6.82872	6.67764	6.45511	6.35065
UMAG_00555	8.63917	8.6289	9.38952	9.27095	9.11017	9.22666	9.94597	8.77394	9.00467	9.29983	8.99523	8.82431	8.65918	8.8997	8.99523	8.91661	8.9851	8.87447	8.74327	8.8004	8.415	9.0484	9.19759	8.86703	8.71305	8.47121	8.88565	8.66285	8.65304	9.23063	8.87995	9.73794	9.73496	9.59768	9.47884	9.64994	9.42941	10.1204	10.0085	8.33637	7.71165	9.12032	9.21041	9.60864	8.87354	8.82237	8.86335	8.967	9.00782
UMAG_00557	9.91611	9.96358	10.6589	10.6446	10.7073	10.755	10.1165	10.2961	10.5	10.5007	10.725	10.4069	10.4529	10.5583	10.4118	10.5629	10.5055	10.4001	10.8156	10.9366	10.8864	9.82721	9.86344	10.9637	10.8757	10.9764	10.5239	10.3776	10.231	9.95983	9.34188	10.3908	10.4355	9.97769	10.5964	10.56	10.6922	10.8548	10.7668	9.94434	10.1978	10.9436	10.3873	10.1722	10.9051	10.5585	10.8196	10.337	10.2445
UMAG_00558	7.04498	6.95938	6.84532	6.86726	6.90557	6.80735	6.91772	7.7485	7.6055	6.0313	6.83994	6.71734	6.99371	7.07386	6.2169	6.84442	6.76561	6.8913	6.93462	6.80706	6.93741	6.90813	6.98782	6.90002	6.89897	6.89575	6.91289	6.94987	6.96385	6.82888	7.01611	6.80549	6.84886	6.86387	6.93504	6.98248	7.03098	5.75139	5.94649	7.77722	8.1448	5.86247	5.94785	5.94785	6.27866	6.54065	6.63016	11.1881	10.8896
UMAG_00560	9.29955	9.10795	9.42316	9.44754	9.55627	9.25735	9.37461	9.19032	9.26219	9.35282	9.63673	9.65181	9.23961	9.13555	9.29408	9.30884	9.4222	9.4331	9.3158	9.49607	9.51443	9.26662	9.1945	9.43255	9.54364	9.33551	9.73755	9.4495	9.34926	9.15894	8.96701	8.97941	9.45342	9.27057	9.58506	8.71243	9.74358	10.168	9.90164	8.54846	8.77641	10.0649	10.1357	9.82913	9.16814	9.36067	9.37148	9.05727	9.08416
UMAG_00561	8.30209	8.29368	8.26546	8.37187	8.1778	8.23701	8.05628	8.14682	8.32089	8.24993	8.17194	8.46116	8.43775	8.34672	8.28036	7.92992	7.92593	8.11766	8.0916	7.9562	8.23759	8.41052	8.35052	7.92931	8.01777	8.17209	8.11072	8.37763	8.29628	8.35798	8.1661	8.73819	8.79901	8.33296	8.74248	8.3302	8.6516	8.13449	8.14014	8.33727	8.4867	7.82597	7.66767	7.7038	8.33396	8.42546	8.38591	8.51956	8.39273
UMAG_00562	8.17024	8.20584	8.68425	8.62054	8.46318	8.41963	8.45045	8.1418	8.63427	8.40532	8.3464	8.45045	8.45045	8.51593	8.45045	8.27656	8.34161	8.32724	8.24857	8.30355	8.30192	8.41655	8.35679	8.35706	8.41808	8.39239	8.59302	8.58948	8.47694	8.44355	8.31951	8.6584	8.68736	8.47644	8.23859	8.74637	8.43018	8.27873	8.24642	8.45252	8.73145	8.10132	7.99475	8.10361	8.53479	8.49012	8.63725	8.65407	8.6534
UMAG_00564	8.13274	8.23729	8.35702	8.34481	8.31931	8.58163	8.29677	7.96071	8.36751	8.36751	8.59409	8.22823	8.4615	8.47021	8.21266	8.09557	8.181	8.2452	8.08515	8.07984	8.22567	8.24679	8.35226	8.09099	8.14492	8.19098	8.06702	8.2014	8.23015	8.28188	8.152	8.78815	8.79164	8.67768	8.7466	8.7622	8.59648	9.09005	9.11056	7.3982	7.71638	10.2677	10.0754	10.1668	7.94886	7.99813	7.95731	7.52234	7.70261
UMAG_00565	9.32785	9.43241	9.46739	9.56202	9.24558	9.46191	9.6942	9.47258	10.0492	9.36752	8.98748	9.10189	9.38058	9.31174	9.38058	9.34283	9.39059	9.28194	9.11415	9.07587	8.74105	9.7348	9.75644	9.21568	9.1141	8.75915	9.53343	9.43862	9.36837	9.65407	9.98734	9.88626	10.0273	9.37948	9.50045	9.23074	9.62357	9.86821	9.67817	9.08001	9.03839	8.96223	10.0832	10.1436	9.21022	9.58018	9.26003	9.26217	9.20719
UMAG_00567	8.88415	9.10835	7.82819	8.21481	8.04591	8.56536	8.48869	8.57573	8.45887	8.51666	8.35765	8.47589	8.44117	8.32275	8.33276	8.77833	9.06676	9.08702	8.08186	7.9628	8.11227	8.51236	8.52126	7.97918	8.11474	7.99044	8.81696	8.73274	8.62998	8.43492	8.37803	8.43869	8.64806	8.46631	8.59017	7.96444	8.39749	8.87506	8.89254	8.02239	7.97453	7.63843	7.67316	7.9696	8.36161	8.51139	8.49603	9.15129	8.85694
UMAG_00568	7.40712	7.55609	8.85428	8.75569	8.18776	8.28978	7.90869	7.47895	8.10633	8.19981	8.49413	8.26017	8.33617	8.35402	8.43782	7.97218	7.89815	7.6549	8.42986	8.56242	8.68559	8.06594	8.08647	8.62461	8.6186	8.86891	7.66158	7.51431	7.43221	8.09254	7.90065	8.24895	8.12657	8.31347	8.42457	8.38352	8.28664	8.87587	8.6231	7.60788	7.59363	9.52034	8.97251	8.7162	7.96576	7.97168	7.99973	7.74468	7.85372
UMAG_00569	7.27227	7.44962	8.31703	8.33842	7.77636	7.82133	7.64815	7.64568	7.83413	7.67235	7.88977	8.03285	7.83413	7.83413	8.07137	7.92506	7.80618	7.75777	7.44682	7.5035	7.41387	7.86696	7.93622	7.49335	7.41039	7.40783	7.7588	7.65101	7.74829	7.90193	7.81816	8.16726	8.1135	8.14375	8.47702	8.04192	8.45217	7.96472	8.00931	7.73437	7.60828	8.26379	8.22376	7.87974	7.84451	7.95123	7.72855	7.73186	7.6338
UMAG_00572	7.74792	7.78099	7.90054	7.81548	7.56105	7.58201	7.36981	8.10116	7.68553	7.76351	7.65408	7.71247	7.82173	7.73034	7.74335	7.64962	7.50265	7.72585	7.52301	7.36191	7.35213	7.89107	7.83914	7.5403	7.54667	7.35484	7.77111	7.8452	7.68964	7.86394	8.03811	7.93773	7.97743	7.73404	7.98588	7.87915	8.07989	7.60863	7.54609	7.91301	7.8576	7.69221	7.74955	7.77874	7.58609	7.74955	7.55707	7.7699	7.74955
UMAG_00573	8.50042	8.52146	11.235	11.2874	10.572	10.5646	8.87396	9.64854	8.76976	10.9353	12.2579	11.2179	9.87452	9.94482	9.49845	9.64615	9.64908	8.81466	8.46224	8.50936	8.79775	10.8968	10.3454	8.29773	8.55137	8.75172	8.82601	8.78934	8.45694	10.3235	10.5087	11.8968	11.4272	12.0925	12.987	13.3804	13.0856	10.2251	10.2452	10.1429	9.84065	10.4247	10.5552	9.7338	10.7	10.1592	10.7187	9.76222	9.84954
UMAG_00574	8.3894	8.51044	8.69487	8.7491	8.50554	8.54248	8.50225	8.59368	8.57832	8.5781	8.69555	8.57832	8.64681	8.58642	8.32829	8.36557	8.43235	8.33832	8.22143	8.30196	8.12898	8.49929	8.46608	8.25846	8.22543	8.1882	8.67986	8.48156	8.32784	8.44441	8.60015	8.97841	8.93328	9.00956	9.08056	9.12148	9.35349	8.85199	8.61327	8.34403	8.45192	8.25373	8.26735	8.39812	8.67876	8.76471	8.59	8.56099	8.58713
UMAG_00575	8.18718	8.26157	7.99004	8.06155	7.98296	8.04964	8.11021	8.03428	8.02934	8.11021	8.1611	8.11021	8.23219	8.10526	7.90663	7.92007	8.02466	8.03118	7.92	8.00641	8.01745	7.83444	7.97607	8.20667	8.10464	8.07091	8.13319	8.15399	8.16009	8.04419	7.86386	8.15659	7.97516	8.27059	8.29046	8.36539	8.42812	8.43763	8.46589	7.74096	7.71083	8.10192	8.344	8.35683	7.92382	8.12385	8.05283	7.94616	7.95115
UMAG_00576	8.11962	8.24148	7.49609	7.56682	7.64676	7.65816	8.3165	7.79459	8.10694	7.74285	7.54433	7.59644	7.66557	7.77825	7.54792	7.37659	7.59814	7.70576	7.35736	7.26468	7.33945	7.76645	7.94341	7.40485	7.46358	7.30575	8.63289	8.62682	8.72485	7.90323	8.13092	7.89924	7.74228	8.03351	7.69727	7.79083	7.63152	7.69551	7.68654	7.89619	7.87438	6.05679	6.38421	5.81163	7.75726	7.83406	7.79656	8.79077	8.616
UMAG_00578	7.79006	7.74063	7.67303	7.74123	7.70474	7.59265	8.31457	7.80642	8.46731	7.43237	7.35055	7.38911	7.63538	7.56605	7.40175	7.30562	7.11052	7.38022	7.43359	7.31577	7.41261	7.47314	7.52478	7.34521	7.45298	7.35693	9.14282	8.82507	8.88147	7.54283	7.57485	7.62443	7.69237	7.766	7.78787	7.79337	7.8128	7.11414	7.1482	8.28831	8.27757	5.9618	6.06595	5.88588	7.80834	7.85802	7.83468	8.51638	8.49752
UMAG_00579	8.71883	8.76115	8.31197	8.21645	8.4199	8.43176	8.73208	8.63175	8.56119	8.4588	8.39731	8.42938	8.43128	8.40956	8.23874	8.13549	8.27592	8.30864	8.2865	8.3854	8.18751	8.52468	8.60578	8.35741	8.30326	8.2014	8.33945	8.35354	8.30854	8.56736	8.60769	8.87434	8.81984	8.8889	8.77026	8.70366	8.68133	9.2298	9.16432	7.71373	7.79886	8.32973	8.77024	8.84536	8.55228	8.54656	8.60325	8.25389	8.31989
UMAG_00581	9.36796	9.26161	8.6347	8.63456	8.87499	8.7192	8.88567	8.98515	8.81554	8.85928	9.09447	8.88567	8.9705	8.98592	8.75731	8.79112	8.81369	8.99892	8.98625	9.12286	8.97287	8.57996	8.70721	9.22992	9.05502	9.057	8.91369	8.98723	8.8745	8.68065	8.56092	9.02289	8.87343	9.08657	8.98766	8.89189	8.94679	8.63832	8.48539	9.21514	9.32317	9.01535	9.07946	9.03638	8.79534	8.91422	8.84375	9.05797	9.01942
UMAG_00582	8.39567	8.11188	8.3182	8.03586	8.23529	7.8409	8.14153	8.207	8.05527	8.14803	8.12238	8.20178	8.14803	8.14803	8.23465	7.90539	7.79599	7.98589	8.36691	8.59804	8.57339	8.24775	8.11076	8.47906	8.58888	8.16208	7.87088	7.75853	7.97578	8.03778	7.9759	7.87651	8.37551	7.96661	8.26559	8.09683	8.42456	8.36998	8.24612	7.90113	8.10797	8.22291	8.38448	8.35932	8.11485	8.07186	8.00389	8.02247	8.05904
UMAG_00583	7.61315	7.86636	10.4258	10.3721	10.0397	10.1761	9.65632	9.68501	8.19866	10.218	8.88329	9.16869	9.93604	9.31277	9.68106	9.30181	9.14889	8.19043	11.8727	11.6847	11.9242	8.25874	8.15455	11.6484	10.8791	11.9349	8.78624	8.42688	8.2116	8.3606	8.34046	8.75972	8.74908	8.67594	8.64851	8.64787	8.53648	9.06707	9.04463	9.83638	9.71405	11.7223	11.8541	11.7549	7.13561	7.47236	7.12173	10.1469	10.2756
UMAG_00585	9.68037	9.89383	10.5933	10.7406	10.1455	10.2424	10.1418	10.0121	10.3352	10.2677	10.4035	10.2904	10.2237	10.2237	10.0459	10.1733	10.1454	10.0439	10.3271	10.2239	10.135	10.0252	10.0722	10.2958	10.2113	10.1811	10.1972	10.1274	9.95696	10.0812	10.0944	10.4542	10.4605	10.2031	10.436	10.4869	10.4204	10.4051	10.3643	10.0394	10.0553	10.3356	10.2532	10.0514	10.3554	10.5508	10.4343	10.0919	10.1568
UMAG_00588	6.80987	6.79306	6.78919	6.80613	6.77095	6.69941	6.88454	6.70411	6.53111	7.09882	6.64759	6.8752	6.82328	6.69115	6.74711	6.80345	6.73168	6.69285	6.80976	6.81866	6.94377	6.73419	6.62735	6.71116	6.74358	6.72968	6.77309	6.91491	6.91555	6.76186	6.8374	6.77012	6.79826	6.70725	6.78539	6.73231	6.77596	6.49215	6.36822	7.15555	7.09648	7.00105	7.19175	6.89142	6.52775	6.58789	6.59248	6.56466	6.66764
UMAG_00589	9.25974	9.48685	9.92431	9.96362	9.91077	10.0614	9.37988	9.56189	9.57865	9.57741	10.1539	9.90701	9.95815	10.06	9.73307	9.33913	9.43506	9.47657	10.1126	10.1965	10.2669	8.95861	8.87451	10.3456	10.3365	10.4328	9.44863	9.51452	9.46245	8.98733	9.2758	10.1611	10.1683	10.5963	9.08519	11.1601	9.25659	9.28844	9.48056	10.1855	10.1166	10.1941	9.77978	9.75883	9.70953	9.73081	9.67238	9.81391	9.82883
UMAG_00590	8.26064	8.34575	8.38184	8.34737	8.27266	8.35767	8.30033	8.27818	8.26162	8.42094	8.48653	8.30033	8.30033	8.30033	8.30033	8.15204	8.16336	8.27587	8.06746	8.11288	8.13674	8.2155	8.31447	8.20587	8.17666	8.24153	8.27411	8.16966	8.23298	8.31198	8.25892	8.50633	8.59246	8.65126	8.70597	8.69122	8.75116	8.37078	8.48411	8.33431	8.12143	8.94191	8.69724	8.80275	7.9811	8.13116	7.94201	8.18159	8.27911
UMAG_00592	9.78582	9.84504	9.75954	9.70715	9.60334	9.64606	9.92004	9.44395	9.5832	9.72435	9.72724	9.72724	9.72724	9.74644	9.92072	9.43025	9.63341	9.5967	9.40471	9.40039	9.40762	9.6685	9.85146	9.49862	9.43023	9.52402	9.71136	9.7084	9.70925	9.76053	9.80334	10.0848	10.1911	10.1039	9.91163	10.2017	9.90694	10.2222	10.0156	9.46286	9.19729	9.94193	9.88137	9.76853	9.44908	9.56535	9.55528	9.72944	9.72944
UMAG_00593	4.95358	5.13965	4.92288	4.98273	4.89928	4.97265	4.96976	5.12136	4.93945	4.96976	4.8358	4.96976	5.02671	4.96976	5.00379	4.71812	4.63619	4.73782	4.64455	4.58756	4.71985	4.80716	4.6987	4.66352	4.6473	4.71477	4.62047	4.74398	4.66601	4.73462	4.84091	5.64858	5.5325	5.82888	5.80437	5.75089	5.77942	4.91227	4.89669	5.04314	5.06175	4.92421	5.03915	5.02797	5.02212	4.86885	4.92526	4.98687	4.92459
UMAG_00594	10.6895	10.7065	10.3359	10.3883	10.8437	10.837	11.8002	11.145	10.7035	10.7531	10.1396	10.3728	10.4026	10.237	10.1475	10.2771	10.3376	10.4299	9.75055	9.72343	9.44726	10.9364	11.018	9.86234	9.70189	9.37437	10.4177	10.3925	10.2952	11.0835	10.9143	11.7976	11.8223	11.6567	11.5413	11.4102	11.7465	11.5359	11.5096	9.80806	9.6804	9.54884	10.7296	10.4246	10.673	10.8379	10.7703	10.646	10.5869
UMAG_00595	10.4935	10.674	11.4877	11.4486	11.4112	11.4207	11.4474	11.4165	11.0241	11.7709	10.9414	10.9692	11.2515	10.9682	10.6142	11.0606	11.0432	11.0446	11.3234	11.408	11.3624	10.6201	10.6105	11.4771	11.3862	11.4318	11.0201	11.0261	10.9471	10.7953	10.3526	11.092	11.2261	11.4377	11.4946	11.75	11.521	12.1489	12.447	10.0402	9.98771	13.0418	13.1152	12.953	10.9808	11.0375	10.7974	10.52	10.6014
UMAG_00596	9.27414	9.34484	7.63675	7.73898	8.28679	8.25548	9.60955	8.77039	8.34761	8.36601	7.91794	8.23256	8.24552	8.15131	8.16458	8.15623	8.2997	8.58587	7.6257	7.5042	7.39297	8.88387	8.90005	7.54671	7.47833	7.19861	8.57969	8.7813	8.70245	8.84313	9.17716	9.29103	9.38645	9.22732	8.49198	8.75278	8.49673	8.86352	8.82893	7.9766	8.02226	7.44231	8.84313	8.43469	8.22652	8.2316	8.2818	8.56656	8.55031
UMAG_00597	9.37502	9.42798	9.2199	9.19446	9.32098	9.34539	9.3457	9.20191	9.39212	9.3457	9.54675	9.30368	9.3457	9.39702	8.94699	8.81294	8.9503	8.97226	8.82292	8.9812	8.97648	9.2641	9.31924	8.97023	8.99504	9.05883	8.9247	8.97279	8.94107	9.26493	9.22718	10.2475	10.1997	9.88015	10.0249	10.2124	9.88821	9.84473	9.79117	8.8435	8.77643	9.10171	9.09027	9.08029	9.28954	9.71238	9.59433	9.15094	9.15569
UMAG_00598	8.6058	8.58682	8.66466	8.48863	8.77503	8.69188	9.19856	8.41293	8.42611	8.59801	8.65614	8.59801	8.64932	8.58508	8.59507	8.34956	8.59474	8.48885	8.56437	8.51977	8.66393	8.81128	8.85217	8.63612	8.65924	8.82074	8.36349	8.38576	8.46154	8.6976	9.03243	9.10152	9.07569	8.86534	8.39302	8.42941	8.21376	7.75643	7.87533	10.364	8.54608	7.88002	7.94727	8.09637	8.67627	8.83482	8.82523	8.90616	8.95892
UMAG_00599	8.08466	8.0357	8.31149	8.36093	8.29643	8.32159	8.3707	7.96357	7.99196	8.27591	8.32755	8.27591	8.33408	8.3006	8.27591	8.2867	8.33915	8.25683	8.21332	8.20984	8.22627	8.22124	8.24112	8.20573	8.21994	8.17437	8.3781	8.20199	8.30483	8.23533	8.22489	8.34938	8.1767	8.35488	8.35545	7.99911	7.99777	8.34904	8.31402	8.17002	8.10744	8.25838	8.23378	8.13792	8.14962	8.32724	8.25178	8.02571	8.06771
UMAG_00601	6.88308	6.92508	6.93829	6.94179	6.84741	6.88485	6.71015	6.80163	6.90502	6.87698	7.15043	6.90502	6.90502	6.90502	6.97148	6.90636	6.78344	6.9102	6.96178	6.92367	6.91567	6.90663	6.93864	7.05511	6.83891	6.90222	6.88977	6.85111	6.86133	6.88773	7.00245	6.93752	6.80758	6.8864	6.99223	6.90485	6.81155	6.77616	6.9103	6.84033	7.08687	7.21654	7.19533	7.19158	6.79282	6.76195	6.77169	6.86637	6.84789
UMAG_00602	8.42284	8.47878	9.98167	9.79098	9.27644	9.35184	9.35449	8.82241	9.0933	9.24557	9.25917	9.17616	9.25763	9.33121	9.41388	9.49161	9.43699	9.10468	9.11376	9.28736	8.98023	9.35455	9.35239	9.16336	8.99181	9.12864	9.1458	8.80242	8.94982	9.31851	9.25342	9.22689	9.20426	9.41939	9.47094	9.35965	9.21952	9.48017	9.43867	8.95971	8.98982	9.73022	9.26744	9.16498	9.21426	9.43728	9.25283	9.06465	9.07362
UMAG_00603	8.15706	8.25273	8.8498	8.84283	8.55396	8.71467	8.36682	8.29983	8.5476	8.73358	8.68566	8.74125	8.55974	8.76987	8.35221	8.48708	8.45228	8.43407	8.75315	8.80894	8.80339	8.23697	8.19488	8.83627	8.68467	8.85019	8.40068	8.28213	8.38756	8.25938	8.19827	8.80375	8.81252	8.70039	8.67078	8.8111	8.49202	8.80087	8.85267	8.26895	8.32487	8.94515	9.5007	9.07801	8.4044	8.42993	8.44081	8.31485	8.33409
UMAG_00604	7.93586	8.23188	9.13957	9.13144	8.54923	8.87265	8.32762	8.40524	8.83797	8.51263	8.89243	8.63953	8.68535	8.841	8.64916	8.82609	8.99653	8.72747	8.52148	8.46814	8.32844	8.45776	8.46079	8.50058	8.48161	8.43356	8.98584	8.58389	8.60537	8.31434	8.20305	9.20482	9.05534	8.69788	9.00767	8.57544	8.71952	8.82275	9.00873	8.50902	8.23325	8.94969	8.66904	8.87228	8.84852	8.72397	8.73577	8.57472	8.35662
UMAG_00605	8.69071	8.66963	9.32426	9.30502	9.05196	9.1022	8.68201	9.07434	8.90878	9.01325	9.33093	9.01325	9.09169	9.11312	8.9883	9.20052	9.28739	9.0578	9.0795	9.13887	9.19786	8.9462	8.8395	9.18038	9.25998	9.19253	8.92027	8.77715	8.63759	8.80734	8.55747	9.05774	9.22248	8.80643	9.18992	8.94473	9.22557	9.33999	9.24585	8.76369	8.74634	9.57263	9.1427	9.09788	9.09521	9.23455	9.03276	8.81254	8.80141
UMAG_00606	7.50969	7.5135	6.70191	6.74104	6.7873	6.79967	7.03552	6.93722	7.03552	7.03552	7.03552	7.05066	7.03552	7.03552	6.87869	7.04729	7.11183	7.32779	6.72026	6.54973	6.76615	7.04946	7.05365	6.8291	6.75477	6.7487	7.22624	7.1555	7.1754	6.9942	6.91596	7.1613	7.33565	6.83886	7.24287	6.82536	7.36468	6.99587	7.01532	6.98455	7.03967	6.52281	6.3965	6.30853	7.30785	7.39592	7.24922	7.42667	7.23578
UMAG_00607	8.05665	8.31689	7.78851	7.85752	7.8257	7.96495	8.08178	7.9962	7.9962	8.11874	8.04501	7.91116	7.9066	8.00639	7.65326	7.60015	7.74031	7.81477	7.85685	7.92746	7.8207	8.10041	8.22966	7.9071	7.84612	7.96816	7.48421	7.53511	7.52942	8.08142	8.12713	8.43239	8.15568	8.42308	8.42363	8.31289	7.9875	8.39596	8.39199	7.57396	7.51159	7.96443	7.95551	8.09951	8.00333	8.09641	8.00208	7.83536	7.91714
UMAG_00608	9.53997	9.76264	9.97987	10.014	9.8003	9.90154	9.76903	9.46606	9.88139	9.87351	10.0382	10.0729	9.75807	9.87351	9.76482	9.50652	9.51986	9.53186	9.73537	9.73428	9.88692	9.75133	9.94515	9.82178	9.80618	9.92596	9.29309	9.44027	9.44824	9.80793	9.81272	10.3348	10.3011	10.1227	10.4622	9.95713	10.1817	10.4915	10.3132	9.28439	9.24315	9.77045	10.0681	10.1839	9.53749	9.43254	9.59731	9.76887	9.94943
UMAG_00610	7.99257	8.18503	8.45845	8.37141	8.05528	8.28219	8.07553	7.74777	8.3482	7.88057	8.28288	8.28288	8.35684	8.36088	8.68186	8.46675	8.54056	8.30787	8.37897	8.42441	8.13382	8.29642	8.16543	8.41825	8.2432	8.11294	8.33303	8.13634	8.12966	8.13316	8.16906	8.05354	8.25023	8.07429	7.89681	8.35364	7.91306	8.05247	7.97101	8.39603	8.47712	8.20144	7.8379	8.03986	8.26346	8.2274	8.1983	8.43994	8.24266
UMAG_00612	7.98362	8.10082	8.4236	8.5627	8.19093	8.28573	8.20996	8.18601	8.22837	8.14658	8.25637	8.33391	8.37053	8.29226	8.29712	8.41094	8.07807	8.06581	7.97517	7.97508	8.00402	8.19464	8.15731	8.05885	7.99182	8.04368	8.12103	8.20827	8.14482	8.20279	8.2678	8.50924	8.61528	8.53468	8.49136	8.83627	8.78687	8.27285	8.27817	8.22551	8.25508	8.34241	8.32377	8.30436	8.14106	8.26924	8.17214	8.21133	8.20006
UMAG_00614	9.54942	9.55713	9.55826	9.41909	9.41059	9.40183	10.0162	9.63292	9.47036	9.61321	9.34113	9.4031	9.39557	9.31638	9.15564	9.1769	9.30823	9.35587	8.86839	8.92965	8.74938	9.51625	9.66139	8.95774	8.85953	8.90186	9.46515	9.30079	9.27447	9.63088	9.76275	10.2368	10.1219	10.3946	10.1519	10.0496	9.94598	10.0904	10.0438	8.92361	8.87304	9.54039	10.1606	10.0714	9.34189	9.47563	9.35728	9.37868	9.34452
UMAG_00615	9.26059	9.39589	8.07383	8.07284	8.60592	8.67336	9.64942	8.37266	9.18395	8.48844	8.43323	8.52068	8.4659	8.46138	8.54799	8.48967	8.70255	8.87183	7.94926	8.01157	7.66566	8.70654	8.9817	8.14226	8.05762	7.80097	8.79171	8.75353	8.91145	8.77188	9.02407	9.52959	9.42056	9.82881	8.83674	9.27956	8.44136	9.27403	9.51604	7.91252	8.01903	8.00256	8.56413	8.35605	8.54326	8.41692	8.59146	9.07081	8.96893
UMAG_00616	8.86233	8.97815	9.19731	9.25549	9.11683	9.13225	9.41232	8.96142	8.89982	9.08961	9.05406	8.94386	9.07781	9.11664	9.258	8.72436	8.88756	8.73415	8.82302	8.85443	8.91946	9.07307	9.1566	8.80352	8.96539	8.98033	8.89642	8.90331	8.93013	9.1727	8.70682	9.78736	9.79349	9.58217	9.5629	9.27077	9.46067	10.0423	9.73265	8.50465	8.08198	9.46702	9.23811	9.40358	9.31186	9.3176	9.26985	8.68465	8.74347
UMAG_00617	9.31008	9.33134	8.75921	8.86773	8.8537	8.97656	9.61536	9.05934	8.73956	8.85016	8.94924	8.72729	9.22058	9.03732	8.94907	8.57801	8.67291	8.85542	8.4177	8.41241	8.54962	8.78904	9.1968	8.59862	8.52304	8.67607	8.96665	9.52098	9.4369	9.43168	8.8753	8.94205	8.96131	9.97802	9.26288	9.88073	9.83541	9.73352	9.68666	8.33286	8.3127	8.87125	9.66014	9.9265	8.92802	8.73573	8.72146	9.1197	8.90194
UMAG_00620	7.31328	7.30699	6.88978	6.88102	6.81365	6.82293	6.89369	7.03	7.14359	6.95708	7.10591	7.06951	6.95185	7.01137	6.87847	7.00637	7.03105	7.10021	6.89223	6.74613	6.96039	6.99378	7.1143	6.72362	6.83611	6.90491	6.9848	7.2046	7.1739	7.09255	6.97287	7.15615	7.29478	7.03284	7.06318	6.78809	7.02853	7.01811	7.19781	6.92795	6.87456	7.0356	6.95881	7.28257	6.86199	7.0046	7.04607	6.89763	6.9923
UMAG_00622	9.17692	9.21231	10.3258	10.2475	9.68239	9.83822	9.73997	9.78928	9.78928	9.82002	9.8828	9.51743	9.86362	9.78928	9.53301	9.64381	9.67277	9.51576	9.68861	9.72893	9.56091	9.66872	9.75696	9.77133	9.53751	9.645	9.59695	9.3878	9.4007	9.77077	9.63969	10.1774	10.1604	9.94554	10.0813	10.0729	10.0143	9.94944	9.88415	9.62108	9.53409	10.2512	9.99701	9.80628	9.83501	10.1546	10.0073	9.69284	9.71311
UMAG_00623	6.14966	6.09977	6.04529	5.97485	5.96828	6.03255	5.91033	6.01565	6.08864	5.95635	6.08332	6.10266	6.01363	6.01565	6.21937	5.71752	5.90748	5.90222	5.9426	5.84597	5.97296	6.04154	6.00404	5.77112	5.86519	5.85613	5.90474	6.05545	5.87564	5.96562	6.15283	6.43621	6.43007	6.28304	6.38889	6.3192	6.353	6.07828	6.06752	5.98488	6.04958	6.01237	6.07066	6.07492	6.04588	5.91513	6.1362	6.00404	6.01483
UMAG_00624	9.56682	9.56205	9.0305	9.02434	9.11425	9.17591	9.06356	9.11059	9.11298	9.4488	9.69919	9.37403	9.18882	9.19283	9.02002	8.75487	8.99707	8.99463	8.72047	8.84621	8.90369	9.45073	9.54945	8.80472	8.94864	8.89426	8.88942	8.90855	8.78825	9.42196	9.43847	9.78885	9.88901	9.66863	10.0009	9.84295	9.90247	9.86725	9.77763	8.55309	8.78461	10.2133	9.66406	9.80401	9.19684	9.03833	9.13049	9.06783	9.09291
UMAG_00625	8.29821	8.35993	8.29369	8.16382	8.29266	8.37575	8.19854	8.10877	8.19553	8.37418	8.63111	8.3384	8.34817	8.33325	8.14811	8.20882	8.30288	8.17537	8.19749	8.30356	8.32521	8.18248	8.27402	8.38301	8.27486	8.44383	8.15264	8.13387	8.1784	8.18152	8.08574	8.44418	8.42279	8.27119	8.50784	8.60478	8.48702	8.56261	8.58043	7.96342	8.0829	8.57144	8.41352	8.29607	8.27843	8.39653	8.21141	8.15949	8.09427
UMAG_00627	5.97042	5.86952	5.66225	5.70366	5.7253	5.59243	5.67555	5.89083	5.68023	5.7885	5.70478	5.70961	5.75575	5.7103	5.86982	5.64704	5.56008	5.69619	5.73573	5.60954	5.72028	5.77291	5.74242	5.58597	5.67561	5.65818	5.68443	5.79887	5.81274	5.75099	5.83341	5.82898	5.85996	5.86203	5.88226	5.91298	5.95589	5.57655	5.61442	5.90759	5.91717	5.73248	5.76039	5.78904	5.71784	5.68453	5.67179	5.71731	5.73159
UMAG_00628	7.85591	7.72571	7.4963	7.55205	7.60517	7.41973	8.13427	9.55255	9.14356	6.72565	7.25822	7.45572	6.8417	6.96252	6.40812	7.53017	7.45991	7.67282	7.62503	7.55922	7.65731	7.61359	7.54219	7.39076	7.51511	7.5786	7.65758	7.79171	7.74044	7.71484	7.76923	7.39609	7.4907	7.55742	7.70375	7.6286	7.80614	6.09812	6.08357	8.76593	9.48896	7.69717	7.74001	7.77882	7.5377	7.59536	7.49373	7.4968	7.55473
UMAG_00629	7.14653	6.91858	6.7163	6.75616	6.78422	6.61353	7.44356	8.83985	8.32232	5.98293	6.33906	6.47546	5.99896	6.11451	5.88636	6.80284	6.49425	6.77808	6.78812	6.67101	6.86636	6.86869	6.73773	6.69114	6.78254	6.63822	6.71104	6.87048	6.90964	6.88921	6.93808	7.01092	7.14586	6.80732	6.86229	6.88307	6.94933	5.57774	5.48413	7.68757	8.54079	6.8351	6.82238	6.85264	6.77772	6.86648	6.80452	6.82468	6.8448
UMAG_00630	11.175	11.1827	11.2117	11.2193	11.2646	11.2055	11.0662	11.2202	11.1498	11.2276	11.3073	11.2026	11.3483	11.3032	11.0629	11.1523	11.2052	11.1085	10.9946	10.9405	10.8913	11.1553	11.2403	10.9733	10.9371	10.9384	11.1108	11.0783	10.9993	11.2363	11.0535	11.7098	11.6874	11.5706	11.5104	11.5929	11.5297	11.6148	11.5497	10.8021	10.8726	10.9229	10.8534	10.8164	11.4311	11.3671	11.4278	11.2378	11.2113
UMAG_00632	8.49078	8.60669	7.95936	7.99048	8.06087	8.09816	8.18624	8.05082	8.40707	8.21729	8.23373	8.21729	8.07555	8.21729	8.20426	8.20758	8.32349	8.47507	8.0282	7.97502	7.96451	8.37843	8.44671	7.86824	7.81704	8.0421	8.32282	8.47072	8.34643	8.28655	8.35755	8.48128	8.47568	8.1708	8.20265	7.84828	7.93412	8.41544	8.3972	7.98142	8.01017	8.07586	7.72502	8.13621	8.177	8.24188	8.2558	8.30767	8.30633
UMAG_00634	9.81418	9.89881	10.0561	9.94178	10.1323	10.1661	10.1172	9.94714	9.95638	10.0515	10.1145	9.9536	10.0506	10.0038	9.81909	10.1036	10.1642	10.1712	10.1546	10.2518	10.2866	9.50654	9.32635	10.2625	10.2249	10.3707	10.3633	10.2365	10.1417	9.33051	10.2306	10.6145	10.7074	10.5615	7.94868	10.6843	8.39155	9.17723	9.2171	10.8208	10.791	10.5558	10.6317	10.6931	9.55138	9.59284	9.57083	10.0029	9.99894
UMAG_00635	9.26049	9.28268	9.04753	9.1626	9.06053	9.20002	9.2923	9.18708	9.18708	9.32366	9.30037	9.07792	9.30947	9.16923	8.67366	8.78883	8.88077	9.00476	8.79857	8.92629	8.9205	8.92419	8.92216	9.10947	9.06152	9.06673	8.97861	9.14935	9.09876	9.1125	8.88133	9.35645	9.3986	9.87028	9.53125	10.0371	9.89945	10.0756	9.96225	8.4801	8.15792	9.61044	9.99695	9.96582	9.13276	9.29833	9.09101	8.7655	8.79916
UMAG_00636	9.86697	9.68477	8.88625	8.83089	9.20978	9.052	9.65302	8.7503	9.18452	9.4592	9.69861	9.59997	8.84963	8.79898	9.30176	9.02308	9.06108	9.19229	8.4068	8.57701	8.52806	9.78226	9.72282	8.54386	8.58936	8.40546	9.21752	9.17985	9.22836	9.65843	9.3983	9.86027	9.95046	9.5174	10.0942	9.63669	10.0388	9.62233	9.50702	8.94076	8.95032	9.18309	9.34552	9.00749	9.28313	9.23346	9.25853	9.37286	9.25555
UMAG_00637	10.4009	10.5053	9.71313	9.7315	9.92607	10.0229	9.8289	9.88179	9.71324	10.0885	10.5772	10.0432	10.4713	10.2345	9.61108	10.0168	10.1884	10.2318	9.18138	9.169	9.26739	10.4326	10.5603	9.18569	9.25616	9.38469	9.63465	9.5911	9.56937	10.3532	10.3694	10.8755	10.5953	10.8183	11.0601	10.7024	10.6558	11.028	11.2686	8.92866	8.97458	9.00722	9.00941	8.93713	9.92033	9.79527	9.98586	10.6676	10.6572
UMAG_00638	11.185	10.9494	9.23101	9.09002	10.022	9.35063	10.3131	9.54533	9.07357	10.5868	10.4611	10.073	9.78048	9.67951	10.2292	9.71222	9.85847	10.2073	9.39588	9.40215	9.51605	10.1985	10.0885	9.28912	9.28801	9.52226	8.69747	9.05186	8.78877	9.90878	10.2806	11.2097	10.9182	10.8704	11.2548	10.6441	11.2664	10.4797	10.3849	9.48276	9.53802	10.0259	10.8545	10.2703	8.52906	8.64347	8.7951	10.8926	10.916
UMAG_00639	8.01853	7.89349	7.60299	7.51051	7.64106	7.47228	7.70102	7.73413	7.66141	7.68391	7.62642	7.69	7.66201	7.66154	7.78784	7.52549	7.50769	7.68574	7.47585	7.59876	7.46252	7.84342	7.79096	7.53686	7.52754	7.41232	7.53035	7.52107	7.58288	7.81445	7.90766	7.96297	8.06548	7.84997	7.74814	7.92724	7.89846	7.98175	7.81398	7.49192	7.47159	7.56255	7.73439	7.68523	7.56436	7.70497	7.53753	7.66142	7.69485
UMAG_00644	7.43353	7.37998	7.021	7.02719	7.09958	7.03414	7.28934	7.29803	7.09664	7.15891	7.11492	7.13971	7.15891	7.16043	7.07622	6.93819	6.82215	6.95028	6.90847	6.86318	6.86007	7.09589	7.01412	6.85102	6.87457	6.7781	7.49284	7.69395	7.58042	7.11281	7.09141	7.41672	7.58749	7.33695	7.39675	7.44105	7.54342	7.39125	7.40523	6.90714	6.95999	7.41863	7.36768	7.47278	7.05824	7.00041	7.02563	7.0006	7.04626
UMAG_00645	7.61437	7.57663	8.03493	8.07476	7.7454	7.81483	7.57246	7.67703	7.58344	7.79322	8.08431	7.8981	7.87449	8.02216	7.78618	7.60017	7.61401	7.53356	8.21501	8.3621	8.18854	7.60547	7.63861	8.35607	8.11347	8.08633	7.54295	7.33217	7.4285	7.51893	7.33499	7.88077	7.86345	7.70754	8.03917	7.86008	8.00146	8.20594	8.02832	7.50298	7.50337	8.58978	8.05551	8.00922	7.75115	7.69448	7.63069	7.72251	7.75115
UMAG_00646	10.5109	10.6469	10.6867	10.7953	10.4864	10.6492	10.5614	10.703	10.5994	10.5832	10.6496	10.6242	10.7794	10.8312	10.3317	10.3612	10.5256	10.5505	10.2951	10.3476	10.2966	10.6373	10.7539	10.5037	10.5547	10.4518	10.5429	10.507	10.4175	10.6643	10.4636	11.1731	11.1669	10.8962	11.0211	10.8704	10.8419	11.0525	11.0879	10.1984	10.1781	10.3704	10.4299	10.3956	10.9321	10.7658	10.9304	10.5483	10.505
UMAG_00647	7.58483	7.64487	8.04073	8.09017	8.50249	8.35959	7.97886	8.48475	8.07164	7.9841	8.20184	8.22682	7.87476	7.75441	7.75685	8.64365	8.76533	8.48664	8.26914	8.39233	8.20516	7.162	6.93022	8.35538	8.21617	8.22137	8.7709	8.27264	8.26168	7.06557	6.95991	8.28177	8.30452	7.25028	8.14373	7.78588	8.07225	8.39249	8.40637	7.75804	7.59156	9.77014	9.29417	8.72123	8.19681	8.28651	8.14651	7.26934	7.22075
UMAG_00650	7.42428	7.48153	9.06796	9.08547	8.13147	8.15458	7.85143	7.86663	8.2564	7.84822	9.41524	8.31374	8.06559	7.97548	8.42522	9.02334	9.04199	8.87375	8.33634	8.41421	8.25758	7.79893	7.88344	8.30842	8.30447	8.12218	8.3942	8.31739	8.27678	7.95658	7.57793	7.85585	7.98694	7.83389	8.1988	8.00642	8.16331	7.94177	8.02963	8.46914	8.45632	7.97131	8.13243	7.76737	8.31676	8.46942	8.366	7.98976	8.15737
UMAG_00651	7.9281	7.92083	7.75183	7.81066	7.49802	7.64638	7.66365	7.54014	7.78017	7.74185	7.95326	7.78017	7.81414	7.78017	7.78017	7.66609	7.71337	7.9132	7.50406	7.45588	7.55936	7.80865	7.80065	7.55018	7.59002	7.55086	7.79636	7.73859	7.77312	7.85895	7.81446	7.98195	8.04551	7.81445	8.06993	7.67878	8.02026	7.90493	7.92206	7.73286	7.47737	8.42563	8.28811	8.29749	7.35905	7.6793	7.58142	7.59855	7.53893
UMAG_00652	10.4369	10.3344	7.63063	7.62538	8.94631	8.9102	10.0231	9.70269	8.92744	9.0158	8.43254	8.53488	8.71496	8.64725	8.82708	8.8615	8.89052	9.20255	7.71047	7.64245	7.05939	9.54852	9.81139	7.81739	7.55258	7.22355	9.17998	9.41466	9.4572	9.71665	10.4357	10.0934	10.1003	10.4828	9.05833	9.19008	9.12472	9.32305	9.52281	8.55442	8.52227	8.08275	9.05432	9.29371	8.72724	8.71631	8.81685	8.88249	9.06632
UMAG_00654	7.93965	7.9845	8.16606	8.13331	8.03612	8.02148	8.1552	8.05186	8.1908	8.05186	8.05186	8.05186	8.05186	8.04614	7.77025	8.10514	8.29841	8.1697	8.387	8.52367	8.13844	7.94977	7.88581	8.5748	8.32103	8.13366	8.18362	7.89406	8.08678	7.73707	7.7553	7.88858	7.96108	7.92777	7.88821	7.67918	7.54169	8.55581	8.62362	7.45672	7.55127	8.1446	7.78368	7.88591	8.04891	7.72097	8.05916	8.30092	8.33918
UMAG_00655	7.40059	7.12194	6.91884	7.01739	7.04054	6.80496	6.99859	7.18071	7.04927	6.96095	6.91696	7.07565	7.04826	7.02861	7.19737	6.9101	7.40275	7.35329	7.06992	7.08555	7.34186	7.07389	7.09205	7.17351	6.91298	6.79731	7.51969	7.77903	7.10923	6.98885	6.88924	6.58555	6.4784	6.57791	7.29832	6.50648	7.16968	7.0309	7.07742	7.07679	7.01772	7.10629	7.00106	7.30744	6.9724	7.04775	6.91744	7.03081	6.98968
UMAG_00656	8.41599	8.42423	8.53929	8.67672	8.75224	8.83108	8.44242	8.03213	8.34019	8.29426	8.82679	8.69319	8.95961	9.1137	8.75706	8.78781	8.85284	8.5419	9.37097	9.25925	8.77926	8.02383	8.11532	9.21714	8.7921	8.7305	8.5824	8.64246	8.55677	8.00033	8.04843	8.83133	8.88863	8.24168	8.48366	8.35963	8.23881	8.59504	8.56965	8.57077	8.69091	8.55229	8.30173	8.48852	8.6562	8.62041	8.70636	8.71865	8.62828
UMAG_00657	7.0862	7.15365	9.82047	9.67046	9.14117	9.22057	9.11775	8.03511	8.40474	8.39573	8.36789	8.77418	8.88731	8.84122	9.31486	9.62428	9.5411	8.68245	8.83155	8.76703	8.44916	8.23374	8.25794	8.72539	8.42538	8.31776	9.0999	8.45643	8.57131	8.29401	8.14304	8.85934	8.98984	8.37761	9.00618	8.67865	8.67386	8.50635	8.44922	8.95721	8.81557	7.99876	7.86924	7.85138	8.99085	9.03326	9.04471	8.77974	8.65383
UMAG_00658	12.1769	12.1115	11.7695	11.7935	11.8717	11.8857	12.4578	12.4071	12.0561	12.2079	11.5125	11.7245	11.8186	11.6091	11.6196	11.6829	11.7299	11.8363	11.5954	11.6026	11.5809	11.8933	11.9133	11.5329	11.6142	11.6286	11.7756	11.794	11.8247	11.8962	11.9548	12.4769	12.4808	12.5319	12.3532	12.4598	12.4079	12.1119	12.2093	11.7308	11.6873	11.6548	12.079	12.1866	11.8192	11.858	11.7848	11.8156	11.96
UMAG_00660	8.49128	8.5115	8.4097	8.28221	8.46797	8.41321	8.2105	8.45413	8.33923	8.41884	8.5886	8.47733	8.45413	8.39017	8.53087	8.30472	8.27003	8.34898	8.33406	8.35571	8.44192	8.25032	8.30405	8.37529	8.37477	8.424	8.29052	8.35908	8.33682	8.31515	8.22902	8.75884	8.59726	8.75564	8.72632	8.60399	8.68837	8.50362	8.36833	8.41227	8.43303	8.41928	8.47286	8.25862	8.52343	8.50342	8.4667	8.20751	8.36665
UMAG_00663	10.2552	10.295	11.0181	11.0292	10.7642	10.8306	10.7026	10.6322	10.7026	10.5693	10.5261	10.5282	10.9089	10.769	10.9496	10.6909	10.7373	10.5238	10.5632	10.6183	10.4514	10.6085	10.6433	10.6803	10.5118	10.5287	10.7022	10.5229	10.44	10.6513	10.4531	10.9157	10.893	11.0234	11.0618	11.0235	11.128	10.8492	10.7619	10.7224	10.4615	9.70026	9.75769	9.67827	10.7977	10.8466	10.8289	11.014	11.1479
UMAG_00664	7.66324	7.45943	9.69011	9.6532	8.7512	8.85116	8.83594	10.0023	9.63917	7.68101	8.33664	8.67263	8.60252	8.47864	7.85369	8.60381	8.52123	8.50879	8.55968	8.44827	8.44896	8.6342	8.59636	8.26697	8.26628	8.29612	8.33388	8.42611	8.45762	8.64212	8.79122	9.0423	9.18076	8.86174	9.90694	8.8088	9.3151	8.16529	8.16162	9.05256	9.33276	7.81566	8.18775	7.69155	8.48132	8.67415	8.78179	9.322	9.24955
UMAG_00666	7.73301	7.84289	7.93805	7.98064	7.70758	7.85767	7.88272	7.863	7.88057	7.863	7.92438	7.75888	7.81236	7.863	7.74185	7.3881	7.58669	7.47895	7.68185	7.73926	7.72155	7.96646	8.04824	7.6251	7.69898	7.81848	7.37748	7.3699	7.43011	7.89325	7.76558	8.26998	8.46541	8.27345	8.28189	8.28017	8.39188	8.17484	8.34483	7.44669	7.40686	8.30579	8.0727	8.05273	7.75718	7.71227	7.7155	7.89528	7.98564
UMAG_00667	7.55362	7.61578	8.11302	8.01269	7.67067	7.76587	8.03427	7.58145	8.00441	7.7072	7.86478	7.75728	7.63798	7.75282	7.75728	7.81619	7.93638	7.77332	7.78834	7.8454	7.73054	7.8464	7.86643	7.80153	7.69233	7.73041	7.82079	7.75874	7.77947	7.79916	7.81956	7.80609	7.73512	7.74539	7.92298	7.72701	7.6078	7.93085	8.03694	7.68741	7.49924	8.07545	8.07617	7.94641	7.68228	7.64076	7.73425	7.7898	7.75172
UMAG_00668	8.47323	8.49602	8.79865	8.8135	8.69522	8.66657	8.49861	8.43303	8.44058	8.74612	9.07616	8.69385	8.66677	8.70924	8.65043	8.42652	8.4699	8.42399	8.41495	8.45776	8.5435	8.4141	8.4256	8.46263	8.50575	8.49171	8.61012	8.50051	8.54763	8.48863	8.37969	9.15724	9.13399	9.01868	9.11909	9.14473	9.32164	8.11581	8.10123	8.99744	9.41431	8.58202	8.37914	8.56757	8.53631	8.57953	8.53336	8.66294	8.74385
UMAG_00669	6.72626	6.60959	7.60032	7.29737	7.10009	7.00236	7.00255	6.84853	7.13722	6.9847	7.07199	7.17367	7.16103	7.06214	7.06214	7.00115	7.15156	7.07657	7.07983	7.03098	6.93558	7.0596	7.1071	7.04283	7.01602	6.89249	7.02784	6.90431	7.08411	7.07627	6.88957	7.14373	7.06748	7.07403	7.25493	7.15213	7.16382	7.03739	6.97135	7.17774	7.03751	6.85417	6.87426	6.94675	7.1386	7.21621	7.1079	7.343	7.1605
UMAG_00670	8.76647	8.74098	8.82383	8.84168	8.85751	8.89612	8.43913	8.67837	8.80849	8.77334	9.00296	8.94263	9.02073	8.9933	8.73093	8.66934	8.7539	8.79409	9.01984	9.09212	9.02643	8.70126	8.67597	9.0993	8.92835	8.94193	8.51458	8.49751	8.53744	8.68297	8.38614	8.75012	8.79293	8.80199	9.10954	9.0815	9.20689	9.05764	8.86695	8.64564	8.71415	9.32093	9.06991	9.04425	8.93274	9.05207	8.82854	8.58229	8.49663
UMAG_00671	7.00645	6.80977	6.49758	6.66357	6.66198	6.45039	6.58728	6.69788	6.66809	6.69128	6.612	6.66839	6.72191	6.61629	6.87148	6.51803	6.44738	6.70598	6.64095	6.49579	6.72593	6.78262	6.65231	6.53664	6.56316	6.52551	6.68349	6.88034	6.87241	6.63991	6.74575	6.59049	6.68369	6.76564	6.88041	6.71865	6.9406	6.66374	6.60466	6.76827	6.68982	6.77223	6.8561	6.86891	6.59633	6.63452	6.62171	6.60026	6.5552
UMAG_00672	9.8352	9.9236	10.2474	10.2464	10.1284	10.2397	10.9672	10.1248	10.0772	9.79213	10.0772	9.93446	10.1924	10.2516	9.51399	9.98024	10.1534	9.95831	8.66701	8.93362	8.90126	9.88611	10.4965	8.88972	8.85842	9.01737	10.0448	10.4494	10.2376	10.5401	9.82881	11.6123	11.7082	11.5519	10.1535	11.5361	10.8713	11.0823	11.2083	9.21467	8.90861	10.9752	10.5558	10.2534	8.99842	8.91655	9.03697	11.0691	10.8968
UMAG_00673	10.1287	10.2284	9.75896	9.79521	10.0667	10.0927	10.225	9.92852	10.0316	10.0414	9.97466	10.0171	10.1127	10.0889	9.68625	9.78747	9.95232	9.98315	9.83483	9.88307	9.8166	9.89695	10.0369	9.85553	9.87297	9.87945	9.90848	9.7694	9.80031	9.94621	9.84055	10.703	10.3371	10.411	10.5256	10.1428	10.076	10.5058	10.697	9.56589	9.27857	9.28265	9.24861	9.38289	10.2462	10.1788	10.1264	10.2216	10.2164
UMAG_00674	12.6996	12.7361	11.9574	11.9344	12.4371	12.4412	12.5623	12.4313	12.2717	12.3849	12.396	12.396	12.396	12.4525	12.0182	12.087	12.1554	12.2828	11.8471	11.7629	11.7751	12.3671	12.3792	11.9389	11.9521	11.901	12.2095	12.2486	12.293	12.4399	12.436	13.1123	13.094	13.0097	12.7903	13.1115	12.8947	12.8448	12.8425	11.9444	11.8388	12.2581	12.4007	12.4009	12.4468	12.4449	12.4984	12.3387	12.2714
UMAG_00675	8.16072	8.15072	7.51281	7.56734	7.54206	7.59619	7.64005	7.75808	7.85329	7.75808	7.75808	7.76826	7.81917	7.68376	7.75599	7.54281	7.49771	7.81477	7.50932	7.3824	7.44122	7.68846	7.81231	7.54424	7.506	7.42855	7.53542	7.69413	7.71114	7.7989	7.67264	8.01587	7.95134	8.10045	8.45639	8.04927	8.45612	7.91932	7.93406	7.68991	7.4766	8.29453	8.14824	8.27246	7.5666	7.6298	7.591	7.46138	7.51677
UMAG_00676	8.97097	9.12486	9.12016	9.06339	8.98874	8.95996	8.42304	8.81642	8.88744	9.01131	9.66566	9.1018	9.26964	9.2566	8.91021	8.64893	8.74609	8.82492	8.76725	8.99922	8.99848	9.0966	8.93571	9.04482	8.94413	8.97563	8.78399	8.78266	8.74028	9.01159	8.78629	9.38434	9.08469	9.07886	9.69553	9.85783	9.64845	9.20885	8.98891	8.82688	9.12741	9.64773	9.26127	8.96607	9.02797	8.94028	8.83327	9.02797	9.02797
UMAG_00678	9.20841	9.39114	6.8602	6.93591	7.88655	7.86772	9.20166	8.70176	8.05777	8.07619	7.64545	7.72387	7.50507	7.61834	7.69478	7.96385	8.13907	8.35194	6.64495	6.66353	6.45951	8.60324	8.80966	6.45448	6.24225	6.37089	8.2804	8.35305	8.43452	8.69845	9.2151	9.38424	9.00813	9.53936	8.34582	8.17778	8.4095	8.47075	8.29137	7.69444	7.64338	6.84948	7.83435	8.01802	7.98842	8.06404	8.17369	8.00318	8.21255
UMAG_00679	8.59102	8.67648	8.56949	8.51812	8.92933	8.8805	8.77319	8.98662	8.83501	8.702	8.75992	8.61551	8.55671	8.54224	8.47623	8.67309	8.79293	8.69651	8.88778	8.96487	9.02781	8.77594	8.81234	8.85663	8.97405	9.11539	8.42162	8.52425	8.42242	8.77396	8.59988	8.42387	8.44468	8.65213	8.34223	8.74016	8.34894	8.90565	8.81707	8.53023	8.52368	8.34823	8.38946	8.59131	8.54088	8.90875	8.70023	8.79678	8.8493
UMAG_00684	8.03821	8.02772	8.14507	8.12661	8.13688	8.10994	7.93068	7.54818	8.03536	7.94715	8.50807	8.13149	8.16328	8.34235	8.27009	7.74693	7.86295	7.93492	8.24237	8.3438	8.52936	7.87818	7.79496	8.35454	8.51059	8.7263	8.1254	8.00563	8.12429	7.93544	7.86462	7.958	8.00547	7.94844	8.18629	7.98917	8.07528	8.28952	8.25998	7.98762	7.85251	8.86532	8.47946	8.39411	8.11927	8.22382	8.23821	7.74147	7.7892
UMAG_00685	10.2275	10.053	8.6052	8.40226	9.37215	9.17583	9.92855	9.47508	9.24137	9.33866	9.09662	9.10744	9.13926	9.15456	9.27244	9.12619	9.2927	9.4562	8.66298	8.70062	8.35206	9.7611	9.7542	8.64528	8.48457	8.06865	9.31803	9.5682	9.5781	9.61744	9.86808	9.66144	10.1523	10.2328	9.36182	9.52113	9.54798	10.0032	9.58908	8.7831	8.8486	8.63934	9.73259	9.72475	9.19134	9.6832	9.27544	9.27544	9.20663
UMAG_00687	7.29251	7.37129	9.19669	9.11153	8.82489	8.98699	8.33844	7.8651	8.4345	8.35718	8.67435	8.57067	8.58177	8.63796	8.71588	8.87056	8.84986	8.23705	8.6155	8.75732	8.62223	8.04119	8.06536	8.70159	8.57825	8.74838	8.40727	8.20992	8.11178	8.14273	8.05603	8.40944	8.29335	8.52957	8.47804	8.9474	8.53483	8.5473	8.43967	8.53054	8.33843	8.11071	7.92439	7.53417	8.62808	8.61812	8.59375	8.73064	8.68437
UMAG_00688	8.35067	8.483	10.933	10.8257	10.4198	10.5471	9.69662	9.61601	10.0054	9.85375	10.1812	10.0041	10.0398	10.1303	9.81163	10.2933	10.2707	9.30721	9.85481	10.1032	9.98618	9.51233	9.45661	9.93515	9.84102	10.1722	9.57876	8.83986	8.93883	9.41917	8.96974	10.319	10.3523	10.2186	11.2479	10.8499	10.9173	10.9427	11.0538	8.79111	8.91852	10.9413	10.0673	9.46105	10.292	10.2658	10.3172	9.85983	9.68374
UMAG_00689	8.22954	8.3571	6.7472	6.69774	7.102	7.19429	8.32984	7.566	7.25099	7.34321	7.19365	7.24548	7.27021	7.14467	7.14777	7.19798	7.37539	7.71402	6.41249	6.38807	6.26643	7.63675	7.81474	6.57877	6.40615	6.06873	7.61176	7.5166	7.71375	7.70546	8.13939	8.46456	8.25384	8.43952	7.64167	7.68408	7.50535	7.46674	7.52035	7.33729	7.22752	6.28332	7.06639	6.8408	7.35151	7.47344	7.38519	7.59349	7.73545
UMAG_00691	9.29875	9.30231	9.28644	9.28221	9.41241	9.3769	9.24864	8.88095	9.10374	9.6128	9.48901	9.37679	9.36115	9.30875	9.55669	9.11844	9.08915	9.22506	9.35201	9.59525	9.74741	9.06887	8.95238	9.52403	9.65744	9.74407	9.203	9.11304	9.06685	8.99829	9.02992	9.63157	9.60586	9.42789	9.06043	9.72978	9.24232	9.40285	9.25208	9.32337	9.32771	9.86306	9.71166	9.58909	9.01199	9.10104	9.06694	9.27414	9.35074
UMAG_00692	11.6544	11.6426	10.6666	10.7221	11.1495	11.1199	11.1013	11.1385	11.0456	11.2239	11.3017	11.1827	11.2734	11.1941	10.9714	11.0976	11.2417	11.269	11.0913	11.0318	10.9881	11.2105	11.1888	11.0849	10.9782	11.0367	11.1437	11.0455	11.1328	11.1461	10.8732	11.6606	11.6168	11.2212	11.5228	10.6759	11.2445	11.1778	11.1649	11.0856	11.2084	10.4483	10.3838	10.357	11.2954	11.4241	11.2768	11.5619	11.5843
UMAG_00693	9.00334	8.99139	8.36846	8.32732	8.6685	8.60819	8.52599	8.43376	8.40497	8.72134	8.81248	8.73112	8.80284	8.80271	8.71559	8.7927	8.92213	9.04225	8.41362	8.42014	8.5274	8.19666	8.29753	8.42205	8.52179	8.58873	8.67308	8.88389	8.7992	8.28002	8.46426	9.28219	9.2604	8.59811	8.53355	8.88375	8.74291	8.88535	8.69752	8.64739	8.41454	9.36592	9.17466	9.1017	8.90265	9.0084	8.95868	7.92245	7.87518
UMAG_00694	6.20677	6.18737	6.25401	6.28836	6.81762	6.93565	5.73123	6.19756	6.02849	6.27194	6.82061	6.40924	6.44978	7.33392	6.79193	6.78447	6.78964	6.84284	7.35796	7.60857	7.4908	5.4017	5.5396	7.9373	7.76537	7.91338	6.57756	6.73435	6.66667	5.83771	5.52689	5.42197	5.38839	5.40731	5.62928	5.62818	5.61262	6.58409	6.47839	6.4326	6.29811	7.69777	7.88221	7.02915	6.51398	6.60802	6.49759	5.6958	5.827
UMAG_00695	10.0642	10.0295	9.82753	9.85317	10.0164	9.94097	9.6736	10.5912	10.0835	9.1488	9.94478	9.97748	10.0811	10.1784	9.9189	10.298	10.3132	10.3863	10.4209	10.5078	10.2014	9.79013	9.80471	10.3054	10.1851	9.99101	9.70967	9.80987	9.76241	9.74464	9.60622	9.82334	9.88235	9.55141	9.68139	9.52911	9.71224	8.49257	8.44843	11.2761	11.6041	8.07785	7.58068	7.7022	10.4624	10.4352	10.4144	10.932	10.8616
UMAG_00696	7.17562	7.09449	6.69752	6.75745	6.74674	6.67649	6.77217	6.37961	6.84261	6.76543	7.05765	6.92704	7.07988	6.9942	6.90389	6.85184	6.71473	6.92216	6.82729	6.73788	6.8666	6.93967	6.8334	6.67354	6.85745	6.69599	6.86248	7.08463	6.93956	6.87948	7.15359	6.75878	6.81349	6.95744	6.82674	6.81697	6.86345	6.72841	6.77552	6.99691	6.93137	7.56761	7.50613	7.5975	6.52147	6.66629	6.61039	6.62284	6.65556
UMAG_00698	10.0314	9.97415	10.368	10.2445	10.07	9.79504	10.0882	9.78204	10.1357	10.0909	10.0925	10.0925	10.258	10.0925	10.0925	10.0314	10.1541	10.0345	9.84059	9.88072	9.76356	10.3366	10.3257	9.85366	9.80262	9.79576	10.0963	10.0484	10.0571	10.2339	9.71774	10.6558	10.6546	10.0765	10.0881	10.0388	10.2851	10.2417	10.0139	10.0702	9.99619	8.96876	8.9207	9.12173	10.1202	10.1532	10.0728	10.6024	10.504
UMAG_00699	6.89127	6.98496	7.29011	7.1841	6.98267	7.154	6.90995	6.48169	7.1397	7.14301	7.40062	7.24835	7.1397	7.1397	7.12794	6.79581	6.88693	6.76977	6.75079	6.80417	6.80423	7.19043	7.15051	6.69892	6.58633	6.78987	6.91217	6.91207	6.98797	7.04656	6.98612	7.95789	7.94349	7.49414	7.53242	7.40254	7.38294	7.09781	7.22969	6.8493	7.14793	6.73215	6.41655	6.467	6.93174	7.06513	6.88844	7.56709	7.28405
UMAG_00700	10.8109	10.9858	10.4485	10.4408	10.0818	10.1946	11.3189	11.0721	10.6705	10.4692	10.4612	9.97718	9.898	9.80184	10.7748	11.4312	11.492	11.2523	10.2218	10.2219	10.0206	10.8728	10.9224	10.2204	10.3188	9.97361	10.6875	10.3327	10.2744	10.9473	9.80669	10.3067	10.5181	9.68886	10.7723	9.88725	10.6924	10.4203	10.434	10.6899	10.4307	10.0479	10.2176	10.1274	9.90274	10.0731	10.1244	10.0941	10.4416
UMAG_00701	5.69627	5.62124	5.41029	5.4692	5.4645	5.35076	5.4093	5.6239	5.48454	5.4986	5.43525	5.48488	5.50157	5.47579	5.60455	5.32775	5.24902	5.34076	5.44605	5.34114	5.49075	5.39219	5.386	5.24408	5.39292	5.34561	5.32673	5.55079	5.50013	5.43105	5.47131	5.71479	5.78223	5.77197	5.80248	5.83445	5.90276	4.55072	4.55981	6.83495	6.06269	5.45606	5.56887	5.51433	5.451	5.55304	5.43099	5.44781	5.45433
UMAG_00702	7.88798	8.1686	8.34435	8.51606	8.19484	8.32375	8.07083	7.82268	8.15432	8.12698	8.64494	8.43526	8.21131	8.54733	8.13971	8.16154	8.20163	8.05543	8.17212	8.14639	8.17263	7.98335	7.96645	8.24985	8.17776	8.28219	8.31787	8.31247	8.19081	8.12534	7.87465	8.32369	8.39365	8.27524	8.44897	8.7822	8.64953	8.44128	8.40345	7.96417	8.14814	8.25308	8.13089	7.97625	8.16704	8.25879	8.37231	8.25194	8.17279
UMAG_00703	9.54941	9.5293	9.4966	9.53675	9.56526	9.52052	9.47358	9.49533	9.53736	9.52804	9.6274	9.5537	9.53736	9.59472	9.44927	9.34257	9.43996	9.47136	9.52174	9.70254	9.74522	9.49181	9.55257	9.6197	9.79181	9.66169	9.36131	9.28296	9.26638	9.50254	9.30604	9.4221	9.69686	9.46689	9.80451	9.45628	9.81855	9.88648	9.59327	9.25653	9.39561	9.17644	9.22956	8.98051	9.82483	9.62687	9.87583	9.76057	9.66777
UMAG_00706	8.50238	8.31889	7.89735	7.96908	8.33332	8.23615	8.27177	8.56247	7.9285	8.31122	8.0685	8.1155	8.29254	8.1726	8.16265	7.98292	8.01787	8.19851	8.11186	8.08287	8.19981	8.12471	8.07677	8.13816	8.16284	8.04566	8.11508	8.11702	8.17974	8.1374	8.14217	8.43524	8.51605	8.2865	8.40324	8.44905	8.68612	8.58549	8.47177	7.92262	7.85823	7.94578	8.62362	8.65148	7.92927	7.85608	7.8921	8.17981	8.22728
UMAG_00708	7.97731	7.95932	7.77064	7.88873	7.94031	7.84729	7.75019	7.74593	7.6803	7.55274	8.00718	7.92811	8.1564	8.34242	7.91214	7.99958	8.05796	8.10972	8.26003	8.32792	8.27747	7.68518	7.52733	8.32267	8.49399	8.29701	7.94553	8.03503	8.06763	7.68775	7.76081	7.54728	7.59574	7.28849	7.44734	7.5395	7.46592	7.63271	7.71492	8.01458	8.22686	7.64774	7.72427	7.83291	8.58375	8.6485	8.67733	7.2407	7.12138
UMAG_00710	8.61796	8.60753	8.67412	8.68214	8.80794	8.85328	8.41417	8.47499	8.73785	8.82734	8.99118	8.82895	8.76493	8.82716	8.49789	8.48694	8.53273	8.53769	8.84431	9.02493	9.12862	8.27921	8.49202	9.0826	9.05022	9.24308	8.38425	8.2773	8.19217	8.49203	8.22705	8.81978	8.79567	8.71372	8.86008	9.10507	8.98809	9.10552	9.03343	8.37388	8.31581	9.38031	8.8872	8.80745	8.62023	8.95258	8.64143	8.54784	8.54527
UMAG_00711	8.72947	8.92573	8.12077	8.09233	8.37896	8.53174	8.28766	7.99888	8.48656	8.57696	8.92335	8.50534	8.47888	8.62293	8.28796	8.24193	8.41241	8.55671	8.76966	8.97561	8.92407	7.999	7.98735	8.80606	8.90918	9.01156	8.25385	8.19461	8.28276	7.975	8.21273	9.04008	8.85254	8.75761	8.06616	8.51661	7.44425	8.5558	8.73405	8.21743	8.3454	8.7121	8.43217	8.37332	8.41455	8.43373	8.45681	8.43413	8.45343
UMAG_00712	6.95849	6.92676	9.26977	9.16965	9.06018	9.09074	8.48211	7.75217	8.11534	8.19773	8.02634	8.31694	8.74534	8.56467	9.51274	9.76321	9.81074	8.99034	9.13489	9.20137	9.07552	7.65053	7.40264	9.11218	9.19115	9.08663	9.18569	8.69619	8.66609	7.51151	8.00164	7.76412	7.8477	7.43948	6.98296	7.44587	7.11669	7.91506	7.79553	9.30486	8.63493	9.24415	9.2646	9.01895	8.42989	8.35803	8.43906	7.55899	7.93185
UMAG_00714	8.17363	8.08863	9.22992	9.24673	8.65904	8.68084	8.3935	8.48504	8.64581	8.56614	8.71153	8.74489	8.81032	8.73933	9.02165	8.71308	8.68829	8.677	8.6852	8.66491	8.56291	8.66944	8.64034	8.70158	8.58615	8.63155	8.67687	8.65268	8.52058	8.57076	8.7935	8.80496	8.80841	8.62707	8.70265	8.79737	8.78031	8.60632	8.58586	8.65016	8.87687	8.80498	8.68634	8.51076	8.68634	8.72497	8.73399	8.62325	8.65432
UMAG_00715	6.92513	6.88348	6.55024	6.69918	6.73645	6.62178	7.19334	8.45517	8.06195	5.87917	6.51213	6.52093	6.229	6.37943	5.39324	6.72626	6.71096	6.74347	6.81734	6.57565	6.81425	6.79376	6.7092	6.71807	6.74092	6.67907	6.67898	6.85375	6.87541	6.7619	6.8271	6.64242	6.73439	6.69075	6.64758	6.73586	6.71587	5.40938	5.54257	7.63226	8.35995	6.40791	6.41537	6.5401	6.26924	6.32618	6.31546	8.45585	8.02176
UMAG_00716	8.16178	8.23962	6.29673	6.26729	6.99071	7.10719	8.78771	7.2398	7.26035	7.13362	6.616	6.95825	6.86343	6.8362	6.89962	7.01192	7.2545	7.42865	6.37856	6.33649	5.76376	7.60737	7.78208	6.34023	6.18919	5.79363	7.6722	7.43225	7.6106	7.5542	8.28828	8.06794	7.94881	8.35673	7.03258	7.22762	6.82128	7.35384	7.33821	6.98251	7.03432	5.87655	6.86788	6.433	6.99114	6.9666	7.00783	7.76452	7.56549
UMAG_00719	7.8843	7.81426	7.83998	8.05525	8.78741	8.07644	7.53623	7.93051	7.70623	7.92548	9.3767	8.62024	7.93051	7.93051	7.73004	7.89303	7.8585	7.83673	8.10078	8.00894	8.06574	7.71037	7.60349	8.02843	8.14687	8.06225	7.79979	7.79824	7.92861	7.70042	7.80603	8.36241	8.24785	8.29604	8.45214	9.30536	8.66599	7.47258	7.35337	8.53872	8.94043	8.22137	8.10285	8.12659	8.43012	8.03184	8.13929	7.82524	7.74222
UMAG_00721	7.8377	7.80151	8.00686	7.99965	7.82596	7.76841	7.76412	7.97049	7.91335	7.88662	7.80141	7.88662	8.03751	7.82282	7.77719	7.9897	7.95029	7.95881	7.73882	7.71797	7.8256	8.02223	7.93753	7.64498	7.63979	7.76605	8.04204	7.89017	7.91151	7.97728	7.80208	7.87397	7.96955	7.76371	8.07142	7.59161	8.12856	8.12752	8.11879	7.57489	7.6722	7.63185	7.44606	7.31583	7.89722	8.00987	7.89672	8.03386	7.95934
UMAG_00722	8.59208	8.6399	8.25382	8.36187	8.26343	8.36579	8.44741	8.48884	8.31947	8.44741	8.45064	8.44741	8.46508	8.41829	8.23082	8.24246	8.33956	8.52166	8.04744	8.13524	8.14221	8.45332	8.42453	8.24611	8.27626	8.11776	8.44489	8.49686	8.52986	8.54115	8.73966	8.69803	8.65064	8.57531	8.44797	8.53019	8.48086	8.49518	8.48252	8.40793	8.26565	8.3057	8.55048	8.4161	8.25554	8.39403	8.29721	8.40203	8.39538
UMAG_00723	8.62912	8.51509	9.85384	10.0342	9.80363	9.59483	8.39668	9.56055	9.46146	9.49705	10.6496	9.79739	8.96289	9.01302	9.30731	10.3888	10.3006	9.4244	9.39138	9.3122	9.0655	8.76601	8.55034	9.41455	9.1566	8.86412	9.60222	9.04903	8.95483	8.4798	8.77237	9.56421	9.61088	9.318	9.9657	10.6927	10.2683	8.24739	8.40358	10.7507	10.2187	9.09918	9.45524	9.33084	9.57314	9.30914	9.46018	9.55781	9.52224
UMAG_00725	7.76211	7.86662	7.25441	7.16528	7.31115	7.31988	7.92688	7.29877	7.49809	7.41004	7.29219	7.39523	7.43613	7.34571	7.41613	7.54823	7.68085	7.76422	7.11635	7.16545	7.08973	7.66326	7.73948	7.24981	7.09484	6.98509	7.5877	7.49013	7.6387	7.53667	7.68495	7.85565	7.61954	7.62207	7.4068	7.21009	7.075	7.74959	7.68871	7.13578	7.21221	7.33407	7.01327	7.10545	7.35604	7.38719	7.32971	7.72758	7.62996
UMAG_00727	8.17895	7.99613	8.12581	7.99181	8.02232	7.73607	7.81342	8.37845	8.06594	7.94043	7.78614	7.94557	8.09624	7.98058	8.06986	7.76472	7.75518	7.95538	7.63793	7.51285	7.83774	8.32073	8.12776	7.70234	7.90117	7.60396	7.64416	7.86445	8.01425	8.26035	8.29609	8.26142	8.41167	8.29245	8.15415	8.29116	8.5774	7.72576	7.88987	8.27438	8.14404	7.60507	7.57663	7.55862	7.966	8.03785	7.98489	8.4457	8.35212
UMAG_00728	8.18292	8.10101	8.25893	8.23645	8.28931	8.1933	8.21941	8.21941	8.21941	8.31282	8.30375	8.19568	8.20306	8.21941	7.99993	8.10163	8.12685	7.92876	8.38073	8.44143	8.44053	8.10028	8.09838	8.5317	8.4492	8.50308	7.97951	7.93251	7.77055	8.1136	7.87706	8.27187	8.30823	8.20195	8.39001	8.32855	8.35064	8.63509	8.75904	7.6615	7.78566	9.10512	8.80838	9.2028	8.13581	8.16211	8.20882	7.73547	7.82083
UMAG_00729	8.56503	8.61171	8.63959	8.5312	8.14506	8.3494	8.47519	8.35246	8.76238	8.48819	8.45653	8.51703	8.48819	8.51703	8.20596	8.25229	8.28396	8.42608	7.8986	7.99262	8.14276	8.56522	8.80372	7.98401	7.99192	8.15936	8.2116	8.32886	8.36154	8.66546	8.66616	9.01268	8.80796	8.90286	9.14889	8.81783	8.99626	8.9841	8.913	8.05143	7.94614	9.38673	9.12787	9.38544	8.41141	8.26449	8.40342	8.20485	8.17665
UMAG_00734	9.3811	9.43715	8.9696	9.12415	9.11107	9.12211	9.07615	8.84445	9.18516	9.25526	9.37793	9.33259	9.2093	9.21846	9.21846	9.21213	9.26534	9.43327	8.89923	8.84934	9.06015	9.08287	9.08237	9.05668	8.99404	9.00615	9.12816	9.08365	9.03677	9.15591	9.01042	9.4465	9.33208	9.58994	9.55874	9.42655	9.48873	9.23523	9.19056	9.32801	9.00966	9.25714	9.07293	9.25989	9.02366	9.18834	9.10327	9.16281	9.18473
UMAG_00735	7.85582	7.69585	8.47832	8.5975	8.33177	7.83001	8.05322	8.17124	8.10942	8.12668	8.12668	8.12668	8.12668	8.12668	8.21662	8.0145	8.16163	8.08388	8.23769	8.4615	8.71372	8.02901	7.90607	8.63908	8.48505	8.3001	8.06625	7.99912	7.85489	7.83586	7.87381	8.14407	8.10854	7.8568	8.06263	8.16227	7.89751	7.65973	7.49527	8.69265	8.67852	8.1553	8.28332	8.05224	8.15787	8.35643	8.09124	8.0891	7.98447
UMAG_00736	8.72331	8.81819	8.73977	8.66366	9.04023	9.08717	8.69638	9.11318	8.78901	8.9355	8.67013	8.75462	9.03567	8.97255	8.64144	8.60914	8.69537	8.80613	8.36297	8.47862	8.605	8.74428	8.6004	8.66848	8.79402	8.66937	8.5943	8.69264	8.79402	8.87485	8.71212	8.9269	9.23423	9.34359	8.75772	10.5593	9.07508	8.68669	8.87259	9.05006	8.77222	7.2544	7.31932	7.58724	9.1266	8.92577	9.1777	9.46632	9.35728
UMAG_00737	7.77334	7.96506	7.47376	7.59483	7.10602	7.58461	7.72839	7.75941	7.55735	7.82707	7.63256	7.45882	7.44636	7.4401	7.39639	7.48154	7.53904	7.62435	7.09575	7.11843	6.99839	7.60386	7.8447	7.16544	6.91523	7.05632	7.37424	7.40269	7.35614	7.72813	7.74162	8.33519	8.18527	8.1125	7.97041	8.09475	8.08064	7.90872	8.04601	7.28882	7.08819	7.89804	8.10587	8.36052	7.28098	7.40635	7.23481	7.32032	7.4507
UMAG_00738	9.97589	9.81549	8.6822	8.78973	8.95484	8.77369	9.5228	9.28794	9.40209	9.25405	9.16914	9.17677	8.93894	8.99352	8.74251	10.0444	10.2373	10.3089	8.81941	8.62244	8.65604	9.01278	9.061	8.45549	8.72897	8.64576	9.5239	9.71751	9.78272	9.16391	9.39798	9.29347	9.22641	8.8855	8.94422	8.479	8.62953	8.63339	8.75392	9.30633	9.96759	7.68916	6.90085	7.20448	10.2296	10.1099	10.0952	9.9269	9.71253
UMAG_00739	7.39318	7.47478	8.33465	8.44182	7.73163	7.9481	7.89121	7.69447	7.90702	7.90561	7.84497	7.95265	8.09085	7.9371	7.76235	7.98863	8.17485	8.06536	7.44599	7.50171	7.4585	8.1137	8.15084	7.41628	7.35676	7.50449	8.04894	7.99035	7.88154	8.12931	7.82665	8.21919	8.35088	7.85739	8.29451	7.65777	8.0883	8.24334	8.28819	7.56491	7.45301	7.179	7.01321	7.14559	8.01981	8.13338	8.0839	8.23315	8.11947
UMAG_00740	8.05605	8.17572	7.60838	7.67193	7.63473	7.76812	8.1708	7.81263	7.78573	7.78573	7.75581	7.76161	7.95267	7.65271	7.69473	7.4907	7.69599	7.85166	7.40453	7.42843	7.34611	8.1948	8.15922	7.41544	7.49667	7.45908	7.88451	7.98825	7.97336	7.93204	8.07012	8.52058	8.55523	8.07958	7.74787	7.79047	7.53679	8.09472	7.96336	7.6242	7.59435	7.58493	7.85995	8.15401	7.69102	7.67279	7.72657	7.69944	7.77119
UMAG_00741	7.78636	7.80022	8.17433	8.27018	8.01773	8.09633	8.13851	7.82483	7.85787	7.79208	8.03961	8.15714	8.06231	8.03961	8.30578	7.81862	7.93535	7.91035	8.02415	7.9413	7.9645	7.99609	8.00574	8.10415	7.97835	8.01972	7.91377	7.84823	7.95333	8.04843	8.074	8.01184	8.19986	8.08745	8.09297	8.25622	8.34786	8.02625	7.89973	8.00049	8.17031	8.43892	8.46073	8.1629	7.96476	7.89426	7.93312	7.87208	7.96116
UMAG_00742	8.25096	8.30749	8.64206	8.73112	8.39822	8.45473	8.44506	8.44506	8.44506	8.40197	8.33836	8.44602	8.44972	8.45152	8.75413	8.37218	8.34273	8.29435	8.29622	8.26053	8.25602	8.45983	8.40315	8.25659	8.1874	8.23946	8.35879	8.45096	8.25144	8.38366	8.49051	8.79359	8.8377	8.71131	8.8646	8.80683	8.89234	8.41377	8.45185	8.50855	8.48224	8.5325	8.62282	8.64568	8.45589	8.52638	8.30598	8.46299	8.32169
UMAG_00743	9.07183	9.17226	7.95651	7.92784	8.37501	8.40534	9.65093	8.66373	8.42054	8.41665	8.23958	8.24152	8.2692	8.27757	8.18346	8.22656	8.32351	8.42515	7.63536	7.60301	7.31111	8.87399	9.02293	7.65128	7.6075	7.18158	8.57193	8.65251	8.77403	8.90323	9.35147	9.20092	9.14068	9.59826	8.96412	8.92758	8.71883	9.08599	8.90462	8.05468	7.8939	7.53391	8.30726	8.35045	8.34057	8.41418	8.40961	8.66763	8.6567
UMAG_00745	9.65997	9.82204	8.60009	8.6575	9.03785	9.12004	9.71945	9.26671	9.35346	9.08828	8.91274	9.02765	9.07387	9.084	8.82006	8.88109	9.04118	9.20581	8.84321	8.84468	8.66658	9.15999	9.28288	8.88458	8.76471	8.77895	9.32638	9.33025	9.26434	9.1212	9.34226	9.75212	9.67808	9.64269	9.14443	9.34185	8.99351	9.4823	9.52754	8.96156	8.62692	9.12462	9.48577	9.55536	9.0249	8.93913	8.89716	9.06881	9.18403
UMAG_00748	8.82468	8.91058	8.40877	8.43935	8.44837	8.62746	9.25189	8.64099	8.58526	8.58339	8.31033	8.51793	8.53969	8.53969	8.51965	8.45022	8.75954	8.66974	8.20643	8.11637	8.14199	8.90055	9.08847	8.2701	8.268	8.24677	8.72183	8.74563	8.92718	8.81737	9.15747	9.00546	8.89673	9.20136	8.32657	8.30633	8.19297	8.82117	9.0464	8.23601	8.33589	7.60265	8.51763	7.93807	8.3108	8.51328	8.50124	8.91756	8.99201
UMAG_00749	6.93542	6.91018	8.08254	7.88044	7.66444	7.66054	7.24641	8.1743	7.50137	7.168	7.96945	7.39598	7.16385	7.63552	7.44549	6.83742	6.82096	6.61922	6.68079	6.61378	6.63287	7.00741	7.00765	6.55448	6.52927	6.71405	6.51055	6.58947	6.73794	6.96331	7.5983	8.65134	8.29241	9.86822	10.2658	9.79259	10.2019	7.69234	7.67675	7.37645	7.34351	7.07622	7.07622	7.07622	6.61508	6.80991	6.50014	8.35018	8.55114
UMAG_00750	10.2432	10.1835	9.93819	9.90649	10.2301	10.1306	10.6723	9.5835	10.271	9.95632	10.1079	10.2802	9.94125	10.1659	9.96985	9.9943	10.1895	10.1997	10.0633	10.1649	10.1061	10.0704	10.1309	10.1455	10.0874	10.0737	10.5526	10.4504	10.5048	10.0241	9.6231	9.93634	10.189	10.3998	9.6757	10.0479	9.68829	11.4773	11.108	8.8081	9.02801	10.4444	9.92786	10.2864	9.98793	9.86705	9.88163	10.0653	9.93233
UMAG_00751	8.33028	8.35153	8.80706	8.89009	8.56086	8.6437	8.5968	8.20453	8.31648	8.62037	8.80178	8.60029	8.66899	8.75644	8.80961	8.52431	8.46376	8.35181	8.39725	8.40757	8.22292	8.56984	8.63526	8.33649	8.20141	8.2756	8.53869	8.40973	8.35994	8.49731	8.52362	8.91256	8.88955	9.10736	9.03329	9.15978	9.32154	9.09657	8.77598	8.347	8.16946	8.02378	8.37575	8.40335	8.4149	8.48187	8.52348	8.83343	8.9218
UMAG_00753	12.8178	12.8097	13.1704	13.0777	13.2223	13.2064	12.9108	12.9708	12.8619	13.0775	13.2139	13.0627	13.1453	13.1504	13.0631	13.1033	13.051	13.071	13.1234	13.1193	13.1653	12.6218	12.7788	13.156	13.2164	13.198	13.313	13.2028	13.3135	12.8627	11.7909	13.0395	12.7762	13.4311	13.4399	13.2016	13.14	12.6048	12.6995	13.5422	13.3563	13.1148	12.8726	12.9323	13.2237	13.1387	13.1809	12.9744	12.9142
UMAG_00755	8.44387	8.46766	8.75572	8.75943	8.53883	8.68567	8.48056	8.2045	8.64859	8.39318	8.6304	8.65537	8.66418	8.71024	9.08974	8.53458	8.47925	8.45068	8.84652	9.03127	9.23167	8.29968	8.32946	8.96883	9.08612	9.41146	8.56077	8.34735	8.38806	8.27621	8.25395	8.54324	8.5263	8.39215	8.55255	8.42204	8.45553	8.58865	8.56517	8.7048	8.57549	9.10149	8.70498	8.94627	8.65069	8.60107	8.58379	8.47031	8.41847
UMAG_00756	10.9132	10.973	10.9759	11.0334	11.0335	11.141	10.8415	10.901	11.0224	10.906	11.2933	11.067	11.1616	11.1751	10.737	10.8949	10.8849	10.8495	11.3581	11.5079	11.3751	10.4999	10.6205	11.6283	11.6097	11.5143	10.5867	10.3932	10.6446	10.6788	10.5551	10.958	11.0535	10.9679	11.2161	11.1279	11.3319	11.058	10.9597	10.9824	11.0465	10.4448	10.3644	10.3733	11.6323	11.6521	11.7335	11.2544	11.1393
UMAG_00757	7.71672	7.81494	8.94959	8.91636	8.63395	8.624	8.28319	8.41061	8.46083	8.40278	8.47817	8.50601	8.57861	8.53192	8.33122	8.67162	8.67521	8.51954	9.05281	9.28718	8.76749	7.93573	7.78622	9.25811	8.87302	8.69097	8.07	7.74244	7.732	7.92297	7.44696	8.29326	8.43121	8.16014	8.73795	8.70691	8.97532	8.69535	8.54546	8.19869	8.33088	8.56243	8.30573	7.98964	8.73515	8.77046	8.67366	8.50085	8.31771
UMAG_00758	7.9513	7.89542	7.24357	7.34242	7.46316	7.45459	7.51768	7.59618	7.58764	7.51909	7.52649	7.54156	7.539	7.50533	7.69273	7.49108	7.51339	7.54972	7.29389	7.27245	7.36128	7.73889	7.67992	7.23909	7.23866	7.2272	7.57106	7.64646	7.5421	7.63995	7.76277	7.80994	7.90345	7.78982	7.72324	7.57605	7.71463	7.78193	7.71831	7.30235	7.43106	7.2827	7.42504	7.51339	7.4498	7.51998	7.47497	7.67395	7.58396
UMAG_00760	8.16147	8.12458	8.0332	8.07571	8.01098	7.97831	8.09349	8.00766	8.09349	8.06689	8.27915	8.09349	8.11281	8.09349	7.73589	7.82078	7.88582	7.93012	7.66745	7.69865	7.78184	8.01887	8.20338	7.64217	7.75386	7.82252	8.01369	8.02542	7.91901	8.06865	8.18236	8.70425	8.69735	8.43733	8.37187	8.52807	8.23543	8.30602	8.41154	7.84202	7.69659	7.87625	7.95613	8.08087	7.92658	8.08087	7.94808	8.01375	8.08087
UMAG_00763	9.20404	9.08253	8.58781	8.5429	8.83606	8.70511	9.03662	8.76025	8.72795	8.68116	8.91354	8.79873	8.79511	8.79873	8.92558	8.77502	8.87248	8.87083	8.57271	8.62057	8.37518	8.67646	8.63679	8.64746	8.46514	8.33404	8.91334	8.90096	8.82896	8.64553	8.56512	9.28793	9.30756	9.01655	9.24509	9.15134	9.47191	8.84643	8.65444	8.82156	8.9832	8.71689	8.58695	8.67648	8.90302	8.7931	8.97279	8.82428	8.74245
UMAG_00766	7.97945	8.05501	7.97005	8.00691	8.04036	8.03048	8.00504	7.90772	8.00504	8.06967	8.16255	7.98972	8.00504	8.13506	7.84355	8.09127	8.10457	7.94967	7.96391	7.90755	7.85962	7.84825	7.97074	7.98482	7.93792	8.01772	7.98041	7.9552	7.98334	7.99707	7.94029	8.15961	8.18863	8.045	7.88101	8.12406	8.41098	8.07632	8.09018	7.98378	7.90456	7.77164	7.91837	7.9532	7.91857	8.08338	8.02073	8.01362	8.02073
UMAG_00767	8.83966	8.60883	8.87236	8.77043	8.8596	8.6598	8.76868	8.60482	8.8053	8.62197	8.8451	8.80158	8.7987	8.78585	8.88403	8.61331	8.61323	8.59624	8.64775	8.75673	8.77324	8.86121	8.75428	8.75877	8.76208	8.64626	8.81703	8.70813	8.69383	8.83119	8.56348	8.79376	8.98713	9.01822	8.75224	9.03067	8.92706	8.94594	8.82043	8.58969	8.71772	8.59746	8.55291	8.62214	8.80224	8.78163	8.8272	8.58775	8.63919
UMAG_00768	10.4416	10.5339	10.3998	10.4151	10.3539	10.3609	10.2578	10.574	10.3739	10.5257	10.4311	10.3819	10.5649	10.5239	10.1246	10.4107	10.4209	10.4599	10.593	10.5594	10.3201	9.99882	10.0788	10.6989	10.479	10.3978	10.3697	10.2389	10.213	10.1452	9.92451	10.6393	10.6313	10.6096	10.5114	10.6952	10.7903	10.7575	10.7356	10.1291	10.048	10.6514	10.5873	10.486	10.6294	10.6929	10.6081	10.1119	10.0991
UMAG_00769	8.03331	8.08003	8.26578	8.16019	7.89967	7.93472	8.11091	7.7079	8.09463	8.09463	8.10426	8.10883	8.10307	8.092	8.14435	8.00565	7.99233	8.13068	7.72168	7.73863	7.86063	8.10494	8.18009	7.7504	7.83005	7.85133	7.97615	7.9302	7.97427	8.15067	8.06825	8.5064	8.45325	8.15118	8.50025	8.2127	8.28056	8.47581	8.57127	7.6465	7.55556	8.44342	8.25059	8.45279	7.91914	7.95555	7.94444	7.95188	7.83661
UMAG_00770	10.86	10.918	10.1645	10.2016	10.0673	10.163	10.8027	10.3203	10.3299	10.3194	10.0238	10.3623	10.3975	10.4008	10.6049	10.4886	10.5532	10.5984	9.34233	9.23309	9.11851	10.892	10.9674	9.26415	9.19053	9.20344	10.6407	10.683	10.5609	10.8259	11.1348	11.2872	11.3659	11.1132	10.9065	10.2949	11.0418	10.8849	10.8158	9.99862	9.88369	9.00425	9.85591	10.2679	10.3257	10.4713	10.4713	10.5899	10.6723
UMAG_00773	9.98211	9.94932	9.09664	9.12671	9.32603	9.41078	9.50261	9.52317	9.50261	9.50261	9.46773	9.50261	9.50261	9.50261	9.33084	9.16415	9.22677	9.39509	9.12051	9.14953	9.19439	9.60199	9.53375	9.06337	9.27457	9.16329	9.33791	9.38405	9.43338	9.60888	9.84491	9.93198	9.99254	9.97121	9.70518	9.85393	9.65118	9.43534	9.58272	9.44018	9.46949	8.38646	8.5823	8.85034	9.8479	9.80572	9.76035	9.51287	9.61078
UMAG_00774	8.79646	8.53825	8.28856	8.24682	8.54246	8.21974	8.4432	8.4432	8.4432	8.4432	8.4432	8.4432	8.41263	8.4432	8.43343	8.26029	8.4215	8.4314	8.38039	8.47499	8.54517	8.44859	8.55422	8.37365	8.56445	8.27205	8.61377	8.47677	8.41866	8.50017	8.31212	8.39247	8.53064	8.42404	8.65568	7.86972	8.73099	8.97919	8.71414	7.87149	8.19004	8.15332	8.18372	8.1857	8.45001	8.53643	8.60918	8.60119	8.65527
UMAG_00775	8.50289	8.72853	8.75161	8.80562	8.63046	8.73674	8.96044	8.53244	8.7146	8.77688	8.7146	8.59338	8.7146	8.59674	8.63011	8.63943	8.7731	8.72496	8.75822	8.78353	8.53043	8.33904	8.32439	8.8461	8.61126	8.59321	9.33862	9.06466	9.10798	8.37514	8.71202	9.0633	8.92152	8.92943	7.96352	8.80835	8.02991	8.62064	8.46591	8.87302	8.81099	8.55027	8.662	8.61458	8.65428	8.76717	8.7489	8.55259	8.67994
UMAG_00776	5.59863	5.61584	5.63476	5.66342	5.70339	5.606	5.5355	5.63765	5.62326	5.57236	5.73652	5.58926	5.76264	5.58926	5.68662	5.51198	5.51379	5.50158	5.6343	5.60844	5.5337	5.51832	5.42411	5.54301	5.50584	5.59432	5.48376	5.6624	5.67387	5.50649	5.65105	5.8051	5.82922	5.95112	5.86446	5.7961	5.90118	5.42092	5.56492	5.8486	5.71359	5.88634	5.81856	5.80863	5.61238	5.49535	5.51055	5.55041	5.58521
UMAG_00777	8.1826	8.35834	8.44965	8.47624	8.50738	8.61199	8.17213	8.10117	8.41244	8.41472	8.75115	8.62875	8.432	8.59094	8.376	8.3089	8.3831	8.43728	8.49558	8.64764	8.44706	8.01173	8.00183	8.6779	8.56823	8.5483	8.57098	8.37231	8.43592	8.01035	7.72233	8.4026	8.62945	8.40472	8.67024	8.81406	8.92225	8.71734	8.83041	8.08877	8.08762	8.75803	8.51526	8.40784	8.56743	8.57703	8.61164	8.27518	8.21163
UMAG_00778	10.1777	10.1622	10.0594	10.0998	10.0772	10.0443	10.1784	10.189	10.108	10.108	10.2529	10.0033	10.108	10.0204	9.96268	9.7316	9.8052	9.82559	9.78181	9.71147	9.96384	9.97594	9.98287	9.69531	9.85157	9.92057	9.81489	9.947	9.89203	9.95967	10.0753	10.652	10.7439	10.8049	10.5694	10.9034	10.667	10.0633	10.2207	10.1491	9.98064	10.3598	10.3756	10.4582	10.0437	9.87834	9.92101	10.0579	10.0772
UMAG_00779	8.60544	8.85142	7.808	7.76812	8.05273	8.17945	8.76958	8.44269	8.34079	8.16383	8.12663	8.09329	8.08817	8.08187	7.79089	7.93972	8.12942	8.30813	7.72899	7.84832	7.56307	8.12416	8.34661	7.86107	7.80203	7.84272	8.11431	8.05021	8.23742	8.24252	8.67595	8.98126	8.82941	9.25641	8.00845	8.88839	7.86035	8.64047	8.93279	7.5463	7.72388	8.14048	8.7068	8.75817	7.98458	8.02913	8.01441	8.14946	8.16712
UMAG_00780	7.98964	7.93678	7.35442	7.31653	7.64713	7.60877	7.64881	7.83333	7.63782	7.63782	7.63782	7.6474	7.60318	7.49592	7.63782	7.47522	7.62045	7.66418	7.27201	7.28346	7.29933	7.8498	7.84549	7.29367	7.21842	7.14681	7.81237	7.79129	7.74508	7.74644	7.88631	7.92892	8.09794	7.97521	7.46699	7.90714	7.80209	6.99179	6.86633	7.92539	8.78533	7.61608	7.49698	7.73369	7.5442	7.47481	7.54883	7.6892	7.79822
UMAG_00781	6.17073	6.22146	5.71427	5.84009	5.84277	5.69473	5.90877	6.82374	6.3398	5.47665	5.51477	5.7805	5.8325	5.74924	5.80011	5.80904	5.7232	5.71038	5.61615	5.53855	5.70984	5.95687	5.88119	5.43342	5.63951	5.53425	5.7706	5.98332	5.83422	5.93345	6.0315	6.39817	6.34045	6.41173	6.2096	6.30568	6.33708	5.65562	5.6154	6.00156	6.38345	5.8962	5.93921	6.11816	5.87206	5.8962	5.79863	5.85038	5.86215
UMAG_00782	6.8547	6.67491	6.56482	6.60353	6.68273	6.64028	6.60658	7.00878	6.40206	6.6804	6.6203	6.62656	6.67786	6.5976	6.8113	6.42735	6.39687	6.50018	6.64343	6.61543	6.65241	6.84629	6.68136	6.65514	6.85012	6.64404	6.37082	6.49078	6.57154	6.89615	6.82133	6.83256	6.78913	6.78431	6.75591	6.67867	6.83969	6.01298	6.15171	7.35833	7.15763	6.65199	6.9002	6.66803	6.51205	6.81233	6.58132	6.5056	6.53642
UMAG_00783	8.62947	8.57315	8.65382	8.48496	9.86026	9.69453	9.63782	9.01092	8.51826	9.39091	8.7711	8.92798	8.92798	8.88181	8.77753	8.54037	8.64381	8.69342	8.33963	8.14452	8.26537	9.2498	9.32984	8.18499	7.982	8.16398	8.68253	8.87518	8.85622	9.48294	8.35535	10.7511	10.4866	8.47461	11.2437	8.13301	10.7405	10.1832	10.2394	7.65424	7.85404	8.89198	10.0908	9.5166	9.17136	9.1286	9.31271	8.86647	8.81151
UMAG_00784	7.56394	7.47255	8.64864	8.59177	7.9983	8.14358	7.72191	7.72662	7.88588	8.13271	8.32003	8.15277	8.23076	8.31351	8.14399	8.0092	8.01348	7.8623	8.08469	8.22348	8.12376	7.78578	7.75668	8.19583	8.18478	8.16865	8.13476	8.06301	8.0087	7.77966	7.71022	8.26229	8.30079	8.24508	8.12594	8.26418	8.23231	7.68648	7.90277	8.31778	8.37216	8.30597	7.86043	7.8695	8.30152	8.40097	8.32647	7.85951	7.88231
UMAG_00785	7.40089	7.44622	6.58167	6.61635	6.93632	6.88431	7.23906	7.14428	7.10726	6.91669	6.74683	6.93562	6.93472	6.83547	6.9387	7.04695	7.05475	7.2559	6.74566	6.58187	6.46407	6.95729	6.94621	6.55195	6.59179	6.41042	7.39366	7.28789	7.3142	6.96846	7.37442	7.4805	7.67267	7.38286	6.51049	6.92822	6.58757	6.9176	6.85997	7.04538	7.08756	6.61189	7.10455	6.96312	6.90106	6.93103	6.92986	6.97963	6.94607
UMAG_00786	7.84472	7.84432	7.28348	7.25102	7.5617	7.47729	7.66341	7.17612	7.57956	7.46006	7.52098	7.69605	7.63849	7.57956	7.57956	7.38758	7.49138	7.53924	7.32104	7.26846	7.28185	7.57858	7.55877	7.21743	7.23497	7.28168	7.57934	7.89531	7.83686	7.53423	7.74635	8.07999	8.19636	8.16112	7.22662	7.46674	7.07867	7.39172	7.42182	7.64059	7.72088	7.47152	7.48261	7.66332	7.45365	7.43599	7.54819	7.63431	7.56199
UMAG_00788	7.70137	7.75154	7.11548	7.06942	7.41538	7.35839	7.49848	7.4024	7.5692	7.22944	7.44747	7.4024	7.4024	7.2649	7.40069	6.97373	7.16594	7.12694	7.44713	7.59081	7.66546	7.37661	7.39865	7.39687	7.56605	7.61434	7.10647	7.16659	7.25498	7.39825	7.60733	7.72532	7.71539	7.58369	7.4724	7.23213	7.2574	7.70614	7.67181	7.06799	7.16178	7.51228	7.41299	7.17149	7.19592	7.34751	7.24584	7.59994	7.54075
UMAG_00789	9.74793	9.77685	8.84247	8.78142	9.85084	9.71175	10.0715	9.64978	9.13516	9.64067	9.34066	9.03347	9.37178	9.35763	9.46628	8.0395	8.23625	8.53063	10.5097	10.6078	10.8879	8.52256	8.60487	10.6974	10.8973	10.8815	8.77531	9.08517	9.06319	8.94004	8.7131	9.39368	9.3146	9.70906	8.98033	10.2653	9.28602	9.39867	9.43775	9.50699	9.4641	9.99787	11.7881	11.4778	8.98284	8.84485	8.95421	9.00148	9.05104
UMAG_00790	9.12482	8.93293	8.62468	8.56264	8.97308	8.70058	8.70671	8.94367	8.70826	8.83383	8.76308	8.78483	8.87403	8.78597	8.9777	8.54517	8.60739	8.75267	8.60944	8.61365	8.71196	8.85229	8.87963	8.63073	8.68344	8.64424	8.75722	8.72133	8.79069	8.90481	8.89191	8.94877	9.22717	9.07914	9.02061	9.03347	9.12962	8.70168	8.59726	8.93445	9.04576	8.26083	8.45898	8.50232	8.90932	8.98022	8.91952	8.94108	8.89671
UMAG_00792	7.06081	6.97957	6.81699	6.86302	6.88482	6.7994	7.20684	8.59275	7.9137	6.05951	6.58014	6.58014	6.5379	6.52121	6.11475	6.7104	6.42453	6.66647	6.7736	6.64172	6.79	6.72403	6.68547	6.70391	6.7406	6.7789	6.65051	6.85127	6.72975	6.85218	6.91331	7.18308	7.32946	7.36509	7.39205	7.44307	7.46753	6.24035	6.25044	7.43317	7.67912	6.56962	6.61271	6.63967	6.87366	6.89372	6.95497	8.21749	7.95602
UMAG_00793	6.02772	5.91309	5.71429	5.81986	5.86334	5.75018	6.06394	7.21984	6.41501	5.40894	5.60327	5.47966	5.43023	5.51574	5.49606	5.75163	5.59294	5.75041	5.75959	5.70879	5.69601	5.79531	5.83953	5.74324	5.67533	5.72797	5.73818	5.84463	5.89965	5.7629	5.90906	6.12487	6.17435	6.05177	6.02153	6.02063	6.06938	5.78573	5.81953	5.9031	5.88395	5.83311	5.92949	5.88707	5.85474	5.76456	5.78952	5.8765	5.90495
UMAG_00795	7.57874	7.31253	7.14442	7.203	7.22345	7.04543	7.31302	8.18342	7.63952	6.68879	7.1499	7.13219	7.16542	7.15583	6.83325	7.25212	6.93884	7.25074	7.37402	7.07508	7.30777	7.26549	7.22796	7.13262	7.19387	7.12839	7.18155	7.42782	7.28485	7.31563	7.44695	7.24479	7.27928	7.25089	7.29865	7.28929	7.36113	6.00779	5.90423	8.47903	8.61398	7.18987	7.22428	7.13587	7.0638	7.08198	7.04528	7.73323	7.57496
UMAG_00796	9.06928	9.2145	8.88903	8.89182	9.12127	9.15983	10.9019	9.43688	8.71604	9.10479	8.485	8.36244	8.79946	8.85607	8.85607	8.71522	8.82437	8.67644	8.76512	8.83592	8.64932	8.98278	9.50736	8.80425	8.81875	8.70884	8.67615	8.80424	8.682	9.44228	9.32904	9.58087	9.64657	10.0572	8.69271	9.99689	9.07144	9.20293	9.10647	9.2386	8.68249	9.43255	9.41803	8.47353	8.81915	8.93989	8.83256	9.2642	9.36066
UMAG_00797	11.206	11.2143	10.4528	10.5355	10.7022	10.6771	10.9442	11.0949	11.0567	10.8405	10.5499	10.7636	10.7939	10.726	10.4121	10.3287	10.512	10.5293	10.2303	10.2895	10.321	11.2004	11.1948	10.2667	10.3758	10.3855	10.6075	10.6186	10.4999	11.1401	10.9965	11.5259	11.5343	11.174	11.3234	10.9301	11.5712	11.5049	11.5382	10.1709	9.97793	10.5111	10.8494	11.0729	11.3119	11.2885	11.3539	10.331	10.3835
UMAG_00798	7.23211	7.11001	8.13964	7.88081	7.44026	7.35425	7.64614	7.42443	7.48895	7.38247	7.38656	7.55058	7.595	7.51554	7.74595	7.71957	7.60749	7.58595	7.29418	7.19633	7.18935	7.70263	7.70483	7.14545	7.15509	7.04999	7.57679	7.48507	7.55453	7.65898	7.7179	7.77543	7.90546	7.67905	7.67987	7.58514	7.60684	7.4693	7.41128	7.61235	7.61179	7.28173	7.3011	7.44221	7.59552	7.65964	7.64292	7.49652	7.55664
UMAG_00800	6.44424	6.22477	6.31748	6.22036	6.29046	6.1468	6.11343	6.35475	6.12124	6.31145	6.31974	6.26398	6.38405	6.2853	6.31221	6.16686	6.11227	6.151	6.31969	6.04002	6.25071	6.26017	6.16919	6.15007	6.2832	6.18093	6.22422	6.30166	6.25219	6.28065	6.30336	6.35312	6.37784	6.51985	6.4362	6.43334	6.46188	6.21542	6.06691	6.46698	6.34677	6.2068	6.18815	6.32033	6.32477	6.21325	6.33802	5.91808	6.27206
UMAG_00801	9.50523	9.48699	9.9735	9.89382	9.78441	9.8311	9.55722	9.47333	9.7527	9.69781	9.84625	9.8819	9.88866	9.90016	9.71452	9.68073	9.7918	9.59597	9.70164	9.85268	9.76869	9.5957	9.56256	9.95514	9.79754	9.83421	9.66687	9.54712	9.47421	9.64268	9.44383	9.84791	9.89744	9.84253	9.72926	10.0813	10.0987	9.96814	9.78955	9.78467	9.441	9.89493	9.67252	9.47629	9.61725	9.75891	9.72805	9.85875	9.80467
UMAG_00802	10.747	10.6128	8.02756	8.05265	9.39173	9.24219	11.1439	9.9601	9.45773	9.48358	8.44765	8.65773	8.9104	8.94659	9.10334	9.21631	9.45005	9.71558	8.03226	7.9697	7.67489	10.2119	10.4997	8.09293	7.97733	7.58863	9.64114	9.88135	9.94691	10.3489	10.5316	10.2541	10.5122	10.4252	8.99626	9.57196	9.06584	9.5415	9.41906	9.27537	9.14673	7.75973	9.79265	8.55813	9.21289	9.2517	9.33912	9.68612	9.6544
UMAG_00805	7.87526	8.05871	8.20302	8.21114	8.05151	8.03372	7.74674	7.87799	7.86619	8.03651	8.46688	8.27971	8.18536	8.0954	8.09525	7.85648	7.90069	8.10859	8.01049	7.99966	7.9974	7.97857	8.04149	8.04433	8.0101	8.01105	7.75125	7.74189	7.87414	8.04017	7.8781	8.61648	8.40688	8.3057	8.57326	8.24425	8.19802	8.10441	8.00306	8.05158	8.12986	8.55683	8.13799	8.40378	8.06523	8.30348	8.06764	7.92783	7.9146
UMAG_00806	8.54653	8.61582	8.15307	8.12027	8.15953	8.27775	8.34885	7.98521	8.43969	8.21408	8.50688	8.33161	8.34885	8.34885	8.28543	8.164	8.36637	8.38247	7.82289	7.85319	7.89858	8.3276	8.56364	7.92213	7.90873	7.86745	8.26226	8.36408	8.34635	8.4068	8.51485	8.67381	8.77417	8.61708	8.59883	8.62537	8.60689	8.69765	9.15526	7.8073	7.58844	8.74922	8.61794	8.77337	8.04816	7.95755	7.97162	8.37502	8.32223
UMAG_00808	6.89496	6.80839	6.42786	6.46897	6.47844	6.33388	6.53405	6.67918	6.60398	6.57652	6.44806	6.59165	6.59308	6.48745	6.60476	6.54021	6.45124	6.61561	6.51372	6.46811	6.49077	6.92107	6.72898	6.37542	6.40018	6.43151	6.64283	6.67263	6.71482	6.7937	6.84712	6.55409	6.73005	6.33402	6.40901	6.40563	6.47172	6.66707	6.61179	6.45291	6.54323	6.539	6.69231	6.64024	6.54413	6.63158	6.50382	6.47806	6.5365
UMAG_00812	10.8254	10.8113	9.42288	9.47913	10.3377	10.346	11.119	10.6793	10.2779	10.2503	9.87125	9.97802	9.67797	9.94556	10.0343	9.95162	10.1182	10.2073	9.03035	8.98288	8.84023	10.7274	10.8385	9.03918	8.78363	8.98692	10.4565	10.6023	10.6277	10.8242	10.852	11.2155	11.1664	10.9816	10.9146	10.3296	11.0056	11.0945	11.0818	9.21667	9.42191	9.20623	10.1217	10.2871	10.2402	10.2557	10.1754	10.2617	10.25
UMAG_00813	8.64016	8.85638	9.09886	9.1658	9.47498	9.55902	9.6061	8.93174	9.18826	9.04779	9.0502	9.13275	8.93517	9.03885	9.26194	9.25736	9.31287	9.30532	8.5505	8.48495	8.25786	9.397	9.36934	8.56049	8.43248	8.24648	9.54741	9.49371	9.49311	9.42645	8.85411	10.0755	10.0377	9.07821	9.48377	8.68876	9.5623	9.42164	9.43597	8.90464	8.76788	8.44061	8.69899	8.61621	9.18315	9.25886	9.18023	9.26552	9.23106
UMAG_00822	7.4115	7.22605	6.8738	6.88972	6.95752	6.77278	6.40947	7.45054	7.03005	6.63038	6.8393	6.83279	7.4106	7.44648	7.14744	6.82389	6.66576	6.75953	7.11824	6.85967	6.9912	7.0747	7.02055	6.826	7.06457	6.86114	6.86798	7.15264	7.11669	7.09635	7.16068	7.24215	7.2819	7.11046	7.07175	7.11559	7.20024	6.51756	6.49098	7.58316	7.49587	6.76531	6.78825	6.96592	6.71239	6.67706	6.59567	8.58402	8.51206
UMAG_00823	8.31604	8.50857	9.29526	9.30396	9.09916	9.25764	9.04779	8.12612	9.11354	9.04779	9.03114	9.04779	9.05333	9.10171	9.10171	9.3217	9.3838	9.43491	8.83016	8.89818	8.92124	8.66976	8.67541	8.86316	8.84979	8.91596	8.87832	8.96226	8.91526	8.47598	8.39866	9.44119	9.30678	8.85834	9.40866	8.77094	9.01513	9.42311	9.61744	8.42633	8.38687	9.05392	8.59841	8.69149	8.71203	8.82282	8.65587	9.24356	9.22344
UMAG_00825	7.5327	7.47639	7.56853	7.501	7.58926	7.5339	7.51413	7.64343	7.53367	7.53367	7.32831	7.53367	7.78376	7.55239	7.37962	7.64952	7.71759	7.88742	7.21432	7.15051	7.21535	7.38444	7.31618	7.2429	7.29558	7.12648	7.89367	7.86009	7.94093	7.46691	7.35307	7.55185	7.59757	7.7316	7.66456	7.73098	7.74831	7.2785	7.325	7.75085	7.78016	7.30614	7.53043	7.57919	7.78508	7.54533	7.60214	7.57246	7.52721
UMAG_00827	6.26697	6.08071	6.87583	6.86695	7.06936	6.96453	6.60641	6.87559	6.43669	6.6483	6.67197	6.67197	6.84631	6.72892	6.70034	6.48166	6.45834	6.40056	6.38775	6.44568	6.46853	6.50825	6.6014	6.30527	6.50091	6.41557	6.65054	6.6231	6.5263	6.55316	6.53516	7.23037	7.28918	7.10112	7.20608	7.13685	7.29681	4.97677	5.09988	8.82272	7.8502	6.60721	6.66056	6.66406	6.67875	6.80457	6.68718	6.6253	6.64944
UMAG_00829	12.1809	12.3093	12.3856	12.3874	12.3214	12.3081	11.9814	12.0049	12.1811	12.2539	12.8715	12.4815	12.3927	12.378	12.2939	11.8998	11.9754	12.0475	11.7489	11.7742	11.8405	12.23	12.2576	11.8826	11.9628	12.006	12.0017	12.0927	12.0196	12.2529	12.0532	13.1494	13.0318	13.1785	13.1449	13.2767	13.1132	12.0794	12.3388	12.4372	12.4063	11.9411	12.128	12.161	12.5498	12.326	12.5147	12.2912	12.2948
UMAG_00830	8.949	9.56452	9.39189	9.42714	9.67745	9.66399	9.00926	9.29819	10.3427	9.41249	9.51265	9.37543	9.37974	9.29423	9.3863	8.83157	8.81742	8.99532	9.09662	8.85027	8.78669	9.95419	9.47209	9.21132	9.3107	8.8148	8.81966	9.02459	8.89785	9.56682	8.77103	10.6468	11.2098	9.5698	10.5318	10.1863	10.4391	8.68998	8.81161	10.1635	10.1176	8.46959	9.10735	9.19244	9.41009	9.22774	9.44126	9.80469	9.65137
UMAG_00832	8.58432	8.66346	7.8926	7.93662	8.26405	8.46012	8.10052	8.13891	8.15287	8.24401	8.49619	8.53211	8.45968	8.3821	8.19539	7.83485	7.92026	7.90784	7.9146	7.87477	7.82072	8.31005	8.3945	8.00557	7.92232	8.02287	8.06757	8.34425	8.18997	8.41097	8.69006	9.20146	9.02008	8.94391	8.45744	8.99448	8.35577	8.2785	8.33097	8.27736	8.31395	8.27404	8.20277	8.37826	8.25329	8.45963	8.28496	8.12312	8.12476
UMAG_00835	9.89511	9.92225	9.41059	9.38513	9.41107	9.44468	9.99097	9.46519	9.74041	9.23475	9.23782	9.41591	9.5675	9.48124	10.0695	9.49905	9.59315	9.67287	8.63412	8.5519	8.50779	9.85828	10.0051	8.66471	8.62246	8.26219	9.81655	9.974	9.93162	9.93393	10.3526	10.3529	10.3445	10.522	9.73042	9.94138	9.94743	9.63676	9.68615	9.50235	9.48729	8.64493	9.3925	9.26725	9.54742	9.63273	9.54687	9.70144	9.80062
UMAG_00841	6.83152	6.69816	6.65706	6.55335	6.70953	6.44001	6.61819	6.84898	6.70646	6.61819	6.50808	6.63472	6.61231	6.54534	6.74221	6.51017	6.45137	6.36151	6.74951	6.6166	6.74404	7.03856	6.8962	6.47677	6.71789	6.65366	6.75338	6.83036	6.82576	6.88451	6.82941	6.40974	6.5197	6.47917	6.55322	6.41066	6.54983	6.71676	6.62815	6.68551	6.56268	6.63375	6.68456	6.70211	6.6424	6.63375	6.60161	6.63318	6.59495
UMAG_00842	8.53183	8.26765	7.98094	7.98412	8.10685	7.9348	8.94084	7.21661	7.94708	8.05445	7.96347	7.84107	8.06946	8.20177	8.97454	8.13552	7.90097	8.08075	8.09899	7.84169	8.03058	8.06085	8.01862	7.85353	8.02066	7.95413	8.08236	8.0896	8.10545	8.11383	8.15721	8.49036	8.56101	8.30494	8.30932	8.32699	8.41874	7.79577	7.86389	8.40494	8.47287	9.1756	8.95437	8.58566	8.2007	8.06389	8.03004	7.59066	7.63522
UMAG_00844	10.2116	10.356	9.43717	9.459	10.7344	10.7518	9.49047	8.91893	9.24814	9.31978	9.3911	9.3793	11.7985	11.9544	11.9242	10.207	10.3922	10.3464	10.3471	10.3796	10.3216	8.43961	8.4205	11.1721	11.1744	11.0973	11.0644	11.0605	11.0763	9.88933	11.0862	10.1206	10.1299	11.0196	7.15924	11.1253	7.45387	9.23506	9.18116	11.0245	11.1925	10.189	10.7916	10.7578	9.47076	9.30708	9.43581	9.8276	10.0551
UMAG_00847	7.79494	7.74576	7.83145	7.81516	7.91924	7.63942	7.58873	8.08544	7.6962	7.83691	7.86731	7.7904	7.95673	7.7904	7.50683	7.4117	7.28186	7.50911	7.85738	7.64861	7.90836	7.88373	7.80986	7.65463	7.84262	7.82623	7.49897	7.5756	7.46422	7.9366	7.99766	7.78583	7.73867	8.19511	8.14221	8.1921	8.24085	7.46304	7.37563	8.07189	8.25342	7.68811	7.93854	7.70881	7.80943	7.89377	7.90824	7.75171	7.78283
UMAG_00848	7.34262	7.42716	8.69183	8.61811	8.28711	8.38383	7.50594	8.07134	8.01672	8.16214	8.60121	8.25703	8.3064	8.18603	8.01916	8.09545	7.97136	7.76371	8.26725	8.35152	8.39186	7.84526	7.8492	8.46987	8.4442	8.54096	7.85384	7.60436	7.61955	7.90449	7.65695	8.24043	8.13727	8.17684	8.4407	8.6071	8.5202	8.1977	8.07964	8.16812	8.05498	8.95574	8.48962	8.41675	8.07817	8.17742	8.03103	7.94371	7.77907
UMAG_00851	9.09825	9.12713	9.13343	9.10407	9.17749	9.30144	9.42937	9.23335	9.22202	9.49828	8.88174	9.05224	9.12698	9.12114	8.84762	9.16217	9.19663	9.20782	9.32928	9.24792	8.90921	9.06409	9.17209	9.35632	9.16861	8.96605	8.947	8.86504	8.85945	9.06089	9.01096	9.51302	9.50323	9.49919	9.21721	9.21143	8.98571	9.52631	9.42518	9.00674	8.66964	8.29956	9.28172	9.07357	9.67662	9.65272	9.63965	8.94462	8.78402
UMAG_00855	10.4334	10.4855	11.2914	11.2663	11.0486	11.06	11.3081	11.1486	10.9191	11.1072	10.5938	10.7384	10.8999	10.8814	10.7814	11.0028	11.0953	10.7211	10.5954	10.7106	10.3592	10.9816	11.0978	10.5013	10.3614	10.5007	11.0877	10.7931	10.6073	11.0103	10.9243	11.3099	11.2662	11.4104	11.3983	11.3168	11.4277	11.7212	11.5441	10.3855	10.0728	11.4499	11.4832	11.287	10.9199	11.0804	10.9301	10.5725	10.6372
UMAG_00857	9.70971	9.7255	7.06607	7.10185	8.519	8.42997	8.46128	8.30929	8.41234	8.60091	8.46128	8.48116	8.46128	8.48662	8.15402	8.54218	8.84414	8.88587	7.55673	7.54615	7.75875	8.62312	8.74709	7.63878	7.77297	7.68763	9.09719	8.96076	8.99583	8.72691	8.45473	9.07477	9.15552	9.08954	8.34957	7.69269	8.15678	9.45001	9.31839	7.43584	7.49716	8.51654	8.3846	8.83109	8.55999	8.42326	8.68314	8.24121	8.34802
UMAG_00859	6.01782	6.10844	5.84802	5.87876	5.96088	5.86648	5.94212	5.81597	5.93984	5.96074	5.96074	5.98971	5.96074	5.96074	5.99	5.78852	5.82129	5.71425	5.86051	5.8816	5.80885	5.97289	5.94976	5.70555	5.72714	5.66503	5.9052	5.92802	6.00304	5.90704	6.12856	6.18086	6.25112	6.32379	6.10947	6.12649	6.06917	6.08169	6.0087	5.83295	5.8636	6.30116	6.00981	6.01805	5.88078	5.92652	5.88893	5.96767	6.00236
UMAG_00861	8.40925	8.50581	8.60242	8.63237	8.46625	8.56429	8.6291	8.2919	8.46429	8.63101	8.58898	8.52724	8.48858	8.6025	8.54697	8.32827	8.41681	8.41913	8.33267	8.41389	8.44982	8.48078	8.46711	8.45921	8.39776	8.4461	8.4957	8.45304	8.37869	8.46905	8.21419	8.63469	8.80683	8.7226	8.76093	9.10349	9.01064	9.01264	8.82558	8.26588	8.01615	8.59855	8.55545	8.41372	8.35884	8.37641	8.30186	8.62043	8.64965
UMAG_00862	12.217	12.2136	11.674	11.6276	11.8939	11.9099	12.5182	12.4659	12.0144	12.2551	11.4639	11.6671	11.8312	11.6062	11.4819	11.6526	11.689	11.8009	11.4814	11.4666	11.5148	11.9929	12.0909	11.5125	11.5878	11.6107	11.8017	11.8174	11.8561	11.9974	12.1549	12.4318	12.4595	12.4566	12.2208	12.4029	12.2994	12.2482	12.4124	11.4803	11.5498	11.5485	12.1081	12.2868	11.7659	11.8069	11.7904	11.7812	11.9617
UMAG_00864	9.92066	10.027	8.24692	8.30012	8.76113	8.91	9.84599	9.52317	9.14336	9.09786	8.61362	8.75359	8.77346	8.81712	8.68053	8.82878	8.9485	9.18148	8.01837	8.14248	7.97582	9.50622	9.64796	8.03493	8.06976	8.09754	9.05873	9.07529	9.07909	9.54916	9.75193	9.81346	9.86015	9.7603	9.47574	9.25885	9.47338	9.56332	9.5982	8.36815	8.58086	7.83104	9.16678	9.11937	9.05177	8.99974	9.08528	9.11026	9.14517
UMAG_00866	8.86984	8.95157	10.6073	10.5714	10.6099	10.6656	9.89912	9.91666	10.1028	10.2125	10.3579	10.0395	10.0639	10.1279	9.69323	10.1455	10.1554	9.63079	10.2547	10.3082	10.1162	9.78038	9.79176	10.2927	10.1706	10.2214	9.83218	9.4222	9.23754	9.83492	9.07729	10.372	10.339	10.3013	10.8975	10.3299	10.4994	10.8442	10.9727	8.98303	9.38382	10.4417	9.95208	9.85832	10.0033	10.0127	9.98223	10.0624	10.1505
UMAG_00867	12.2636	12.2429	11.3882	11.377	11.7964	11.7994	12.7223	12.5208	12.1797	12.0478	11.1945	11.5743	11.5771	11.3563	11.1285	11.4806	11.6436	11.7089	11.3293	11.3649	11.36	11.9241	11.9813	11.3584	11.4589	11.5067	11.6802	11.6936	11.7562	11.8921	12.0369	12.4099	12.3871	12.3909	12.1887	12.2254	12.0701	12.2585	12.4134	11.3263	11.2469	11.1275	12.0481	12.2864	11.6815	11.5797	11.6834	11.7444	11.909
UMAG_00869	8.43891	8.61818	8.06483	8.09006	7.86511	8.17533	8.41897	8.18013	8.2239	8.3207	8.15646	8.12446	8.14829	8.18013	8.12555	8.01258	8.08967	8.29223	7.79368	7.8845	7.72984	8.35894	8.56598	7.90155	7.82527	7.80007	8.04728	8.06916	8.27292	8.36631	8.58251	8.78141	8.55084	8.73575	8.40495	8.35545	8.17129	8.68484	8.58555	7.75517	7.80938	8.14847	8.20385	8.2647	8.15441	8.2855	8.20397	8.28739	8.20397
UMAG_00871	6.95663	6.79307	6.51461	6.59906	6.57394	6.39169	6.53112	6.85739	6.57027	6.61958	6.55546	6.66307	6.70257	6.50623	6.73781	6.41335	6.58431	6.57628	6.42743	6.35	6.58493	6.77384	6.70769	6.28366	6.35247	6.38792	6.68803	7.00703	6.65684	6.72753	6.78269	6.61777	6.704	6.76501	6.99622	6.68349	6.96916	6.43358	6.46757	6.74584	6.90568	6.63275	6.64284	6.73324	6.53393	6.58047	6.50099	6.58429	6.54203
UMAG_00872	8.70701	8.76885	9.17534	9.23909	9.0562	9.14168	9.88497	9.33435	9.03726	9.1217	8.69219	8.67168	8.98626	8.68065	8.7232	8.8712	8.94709	8.66818	8.56165	8.58991	8.41001	9.22982	9.36024	8.50582	8.42022	8.57115	8.98624	8.86535	8.72369	9.25091	8.99059	9.57461	9.68379	9.69929	9.39619	9.44534	9.57202	9.81747	9.64256	8.37912	8.21963	9.29818	9.52848	9.03686	8.89127	9.0274	8.89292	8.89909	8.95406
UMAG_00876	13.1733	13.0455	9.96284	10.1287	11.2769	11.2091	11.6974	11.5835	11.6321	11.422	11.1253	11.2329	11.6026	11.6906	11.2083	11.974	11.9761	12.0756	10.989	10.9091	10.9606	11.3987	11.4379	10.9576	11.1559	10.9744	11.8334	11.7893	11.8265	11.4138	11.2581	11.8028	11.6986	11.6201	11.619	11.0594	11.5232	10.9088	10.856	11.9621	12.1373	11.1666	10.8762	10.6855	12.0828	12.1351	12.0568	11.7856	11.5249
UMAG_00878	7.18438	7.26305	7.3604	7.3527	7.1774	7.25153	7.34263	6.99976	7.31494	7.3786	7.37192	7.30699	7.20818	7.32192	7.13925	7.2176	7.26742	7.34104	7.35521	7.51754	7.36334	7.31904	7.22984	7.45682	7.42277	7.41322	7.31531	7.27308	7.20643	7.22407	7.23129	7.20374	7.12429	7.08859	7.08032	7.12282	7.05423	7.40749	7.28096	7.25842	7.11277	7.47043	7.31726	7.23616	7.25685	7.19741	7.18929	7.27907	7.26545
UMAG_00879	6.83693	6.80579	7.6726	7.71983	7.59519	7.68535	7.27526	7.19311	7.44528	7.18765	7.25771	7.477	7.70932	7.53378	7.39442	7.20157	7.12592	7.38404	7.47294	7.38555	7.48206	7.33215	7.18438	7.40828	7.49939	7.43716	7.02061	7.23737	7.34384	7.33552	7.2914	7.32632	7.37234	7.33871	7.91131	7.58264	7.81733	6.85363	6.85504	7.85698	7.97814	6.76253	6.70128	6.39761	7.66048	7.72008	7.72649	7.74372	7.61453
UMAG_00880	8.10938	8.15154	7.35196	7.2905	7.41279	7.47792	8.30501	7.5858	7.5841	7.57106	7.4867	7.5841	7.55217	7.5841	7.43809	7.52743	7.67028	7.73488	7.20452	7.27075	7.12056	7.90485	8.05538	7.25627	7.12226	7.00082	7.76087	7.78427	7.78783	7.87723	8.18653	7.89657	7.90652	8.02731	7.54382	7.78694	7.48578	7.81021	7.82381	7.60796	7.28742	7.36735	7.60981	7.54522	7.58081	7.63675	7.58832	7.69014	7.72243
UMAG_00882	9.12028	9.16933	8.1723	8.18658	8.38544	8.39333	8.67182	8.49507	8.64413	8.59518	8.64635	8.52492	8.55297	8.60312	8.40732	8.44675	8.47984	8.77569	8.02435	8.03013	8.05283	8.72812	8.89232	8.02909	8.16228	8.0321	8.46244	8.43614	8.55767	8.82812	8.74059	9.2342	9.0544	9.13431	8.99626	8.85586	8.61313	8.90541	9.02572	8.01351	8.3402	8.81871	8.8753	9.03741	8.47373	8.51072	8.55175	8.4345	8.36961
UMAG_00883	7.67091	7.73937	7.52295	7.58123	7.74779	7.7458	7.40424	7.20308	7.58924	7.6324	7.99376	7.83629	7.85839	7.88354	7.61113	7.42621	7.58711	7.51929	7.43608	7.48477	7.56159	7.60846	7.57785	7.58653	7.58827	7.59452	7.71633	7.7061	7.6573	7.66075	7.401	7.87757	7.79223	7.96015	7.84197	8.08	8.03213	7.49052	7.4665	7.8159	7.89913	7.69675	7.36572	7.27498	7.63295	7.46892	7.53291	7.91243	7.93685
UMAG_00884	8.25858	8.11824	8.14167	8.04906	8.22232	8.01418	8.09186	8.35557	8.12391	8.05668	8.04295	8.1597	8.12197	8.11795	8.13547	8.12459	8.13562	8.1951	7.98961	7.97395	7.7974	8.17588	8.19638	8.15298	7.93704	7.75678	8.15277	8.13289	8.08756	8.21497	7.99137	8.26193	8.36321	8.22757	8.30792	8.26131	8.51134	8.06899	7.91231	8.10669	8.44804	7.91754	7.82275	7.95197	8.03557	8.17966	8.12756	8.27353	8.25251
UMAG_00885	7.0574	6.90648	6.63269	6.6372	6.77265	6.4577	6.64025	7.05417	6.63302	6.73703	6.61168	6.67903	6.89552	6.48511	6.96036	6.54087	6.44616	6.69489	6.73827	6.56428	6.78727	6.74271	6.67405	6.49294	6.75013	6.64902	6.70513	6.9307	6.84082	6.82116	6.86003	6.84734	6.9569	6.79118	6.81548	6.80794	6.91115	6.44239	6.60651	6.9856	6.94158	6.83812	6.84211	6.87309	6.72112	6.69186	6.57014	6.45747	6.51225
UMAG_00886	7.36947	7.46021	7.37555	7.38751	7.58022	7.49817	7.29885	7.3958	7.42141	7.44164	7.50582	7.44164	7.44164	7.53236	7.52751	7.501	7.58048	7.57165	7.54805	7.62358	7.59306	7.19402	7.23743	7.5328	7.56753	7.58565	7.5071	7.54232	7.51555	7.30974	7.25409	7.62142	7.56758	7.22828	7.18285	7.34424	7.18571	7.50527	7.47783	7.43388	7.36378	7.46185	7.22966	7.54572	7.37705	7.457	7.38654	7.35862	7.42923
UMAG_00887	8.25759	8.18912	9.34212	9.04126	9.10147	8.94263	8.5315	8.60394	8.64954	8.6749	9.15364	8.82347	8.94273	8.84214	9.08942	9.04177	9.07559	8.90182	8.825	8.9114	8.91587	8.29904	8.41787	8.97626	8.90094	9.01875	8.85664	8.7931	8.76768	8.4756	8.19072	8.69891	8.61805	8.78481	8.96439	9.14463	9.29317	8.55587	8.3676	8.95308	9.37291	9.119	8.75788	8.46188	8.93952	9.07153	8.96436	8.88457	8.76728
UMAG_00890	10.2844	10.3036	10.0119	10.1554	10.2064	10.2934	10.7774	9.90157	10.2752	10.316	10.1118	10.0297	9.92528	10.1806	10.3649	10.1649	10.1638	10.1727	9.90937	9.94647	9.87664	10.0445	10.0175	10.0081	10.0189	9.94278	10.3024	10.2257	10.2657	9.97913	10.0279	10.5261	10.7674	10.4978	10.4051	10.7522	10.5868	10.5281	10.6635	9.73721	9.9079	10.6843	10.5408	10.5752	9.8898	9.89375	9.95227	10.2022	10.2417
UMAG_00891	6.3954	6.18488	6.02088	6.09849	6.10152	5.93728	5.99085	6.19751	6.09632	6.11795	6.14301	6.16241	6.10437	6.09807	6.19718	6.27181	6.17743	6.37569	6.02479	6.00141	6.08052	6.13631	6.10395	5.93232	6.04849	6.0124	6.06219	6.19911	6.14391	6.12544	6.31274	6.07916	6.22885	6.12095	6.08204	6.07402	6.1141	5.9067	5.91275	6.31678	6.35607	6.35993	6.26147	6.2305	5.99542	6.0477	5.97296	5.99468	6.00421
UMAG_00893	8.26778	8.02729	7.80926	8.0014	7.98969	7.83211	7.95857	8.16008	7.8261	7.93848	7.86398	7.97684	7.9745	7.90452	8.28823	7.65117	7.83731	7.9314	7.9158	8.21923	8.40997	8.00504	7.8331	8.15495	8.22014	7.94144	7.98026	7.92491	7.77247	7.9421	7.8353	7.736	7.92399	8.00278	8.27874	7.93696	8.28126	7.83242	7.77177	8.14821	8.19929	8.12346	8.2136	8.14118	7.98414	7.99614	7.89925	7.69954	7.77193
UMAG_00894	6.83185	6.78878	6.32457	6.26249	6.45679	6.40521	6.83429	6.65819	6.46231	6.47482	6.3499	6.42911	6.45802	6.4497	6.48823	6.40739	6.44665	6.48811	6.3394	6.29628	6.21824	6.54893	6.58068	6.29583	6.28852	6.14101	6.64953	6.60922	6.55433	6.52216	6.78407	6.89668	6.92245	6.76649	6.49925	6.58445	6.41594	6.61758	6.57582	6.42656	6.42651	6.22884	6.56393	6.47523	6.49725	6.51839	6.4779	6.47711	6.53943
UMAG_00895	8.59366	8.56049	8.06585	7.99101	8.2464	8.09856	8.65702	8.34033	8.3289	8.25433	8.02784	8.1595	8.27474	8.14162	8.14969	8.12643	8.21736	8.35123	7.94999	8.05486	8.16761	8.52338	8.5629	8.13194	8.30385	8.15251	8.45809	8.66523	8.55562	8.57501	8.57081	8.02128	8.3152	8.14956	7.65415	8.09423	8.10398	8.39962	8.47469	8.10823	8.05477	7.34535	8.28573	8.27619	8.28447	8.32617	8.35466	8.10567	8.28773
UMAG_00896	9.0981	9.28292	7.23224	7.44833	7.63563	7.79776	8.04783	8.06322	8.1484	7.98229	8.22494	8.13885	8.22848	7.95719	7.95127	8.37034	8.47794	8.61825	7.29234	7.28914	7.49576	8.154	8.16835	7.38466	7.60287	7.46958	8.83329	8.80229	8.69715	8.09859	8.0592	8.32761	8.4667	8.14698	8.03463	7.8157	8.20959	9.03371	8.79897	7.19618	7.30112	9.44533	9.14013	8.93546	7.75678	7.86907	7.78493	7.85213	7.81348
UMAG_00897	9.77178	9.82324	9.13182	9.1704	9.28891	9.36271	9.39873	9.59497	9.39873	9.39873	9.39873	9.4612	9.39873	9.39159	9.38186	9.46885	9.58448	9.61424	9.11815	9.07024	9.15067	9.24243	9.30246	9.23568	9.21158	9.25537	9.6357	9.69525	9.64538	9.27434	8.98288	9.82218	9.84031	9.52475	9.6293	9.37226	9.6693	9.99726	9.95647	8.78711	8.95838	9.78733	9.55824	9.62373	9.49943	9.72993	9.51123	9.20972	9.12881
UMAG_00898	8.50262	8.56836	9.81993	9.88639	9.23985	9.34606	9.12047	9.04867	9.31303	9.10404	9.17423	9.16642	9.24648	9.32635	9.54514	9.05745	9.15071	8.90682	9.07699	9.14001	9.09308	9.08537	9.10487	9.19335	9.06468	9.13712	8.93348	8.75484	8.64855	9.08203	9.02907	9.48547	9.5647	9.82488	9.83374	9.91284	9.91843	9.63746	9.45371	8.88976	8.92789	9.27936	9.48452	9.2249	9.3138	9.41131	9.3069	9.03415	9.07424
UMAG_00902	6.20322	6.25443	6.72971	6.82814	6.98221	7.07382	6.46942	6.2433	7.04779	6.6807	7.41696	6.74438	6.43307	6.50562	6.56606	6.4509	6.56436	6.44845	6.27561	6.15741	6.3359	6.2596	6.0361	6.27125	6.5172	6.16103	5.96138	6.11024	5.9907	6.0594	6.23171	7.37169	7.03861	6.74585	8.64678	8.2322	9.06257	6.48878	6.34246	6.89122	6.9919	6.41356	6.53414	6.30123	6.83184	6.94889	6.87648	6.47862	6.57205
UMAG_00903	7.81079	7.86874	7.54539	7.5598	7.52315	7.61198	7.65481	7.58988	7.65481	7.65765	7.68738	7.63411	7.71311	7.71039	7.57763	7.55978	7.74218	7.7381	7.59005	7.57329	7.49323	7.82209	7.87964	7.59734	7.4942	7.58612	7.60598	7.62164	7.6852	7.81524	7.84669	7.85858	7.66416	7.68787	7.63265	7.54671	7.332	8.0103	7.89919	7.39196	7.31178	7.84235	7.91034	7.97831	7.48548	7.59433	7.48678	7.52888	7.58167
UMAG_00904	9.48004	9.80636	9.01151	8.89621	9.23137	9.22469	9.14351	9.5741	9.56914	9.13859	9.25286	9.16595	9.33258	9.40549	8.89304	9.67795	9.77624	9.76623	9.93639	9.95065	8.84231	9.0197	9.0498	10.0362	9.51607	8.54307	8.63163	8.4767	8.44551	9.06654	8.6299	9.70807	9.80902	8.73817	9.35543	9.2779	9.79713	9.24224	9.20497	9.45022	9.20269	7.89595	8.34839	8.44495	10.0438	10.1554	10.0867	9.24606	9.19859
UMAG_00906	8.4955	8.68023	7.92975	7.91069	8.03168	8.09324	8.26141	8.06158	8.26803	8.2076	8.29302	8.17531	8.2076	8.13137	8.10575	7.89423	8.02695	8.12987	7.99285	8.02977	7.96316	8.29391	8.39074	8.0689	7.87962	8.03921	8.02685	8.09348	8.1563	8.26493	8.4069	8.62264	8.47577	8.57987	8.26134	8.34563	8.24114	8.16155	8.26739	8.21019	8.12161	7.9791	7.84218	7.95471	8.21315	8.05841	8.25628	8.31173	8.35107
UMAG_00907	7.36066	7.34681	7.47706	7.50575	7.43195	7.34721	7.11013	7.43985	7.26508	7.43985	7.622	7.45753	7.49003	7.43985	7.43985	7.10962	7.14806	7.07302	7.51555	7.51513	7.67531	7.28184	7.2599	7.55759	7.5778	7.64088	7.20636	7.17254	7.11936	7.24379	7.38321	7.56567	7.61325	7.45577	7.60758	7.6471	7.68526	7.14245	7.2453	7.61093	7.64761	7.97151	7.65146	7.67043	7.37624	7.36179	7.3343	7.3121	7.24021
UMAG_00908	8.68396	8.69143	9.05469	8.9938	8.98645	9.12741	8.79729	8.95819	8.94099	8.94084	9.04233	8.94099	8.94099	8.94099	8.804	8.7847	8.92636	8.72208	8.65571	8.77101	8.6491	8.92433	8.89998	8.74326	8.634	8.67605	8.92385	8.78673	8.66158	8.78737	8.89192	9.38975	9.57478	9.38752	9.29607	9.021	9.19794	9.19111	9.33077	8.49943	8.67053	9.04712	8.9197	8.81356	9.06831	8.92071	9.00068	8.7998	8.78769
UMAG_00909	7.34927	7.34215	9.07154	9.06971	8.37528	8.51803	8.03765	8.07592	8.08089	8.10341	8.3812	8.32305	8.5225	8.50994	8.55441	8.47493	8.37257	8.01537	7.85578	7.89088	7.94669	8.27222	8.33645	7.91958	7.67998	8.10913	8.15559	7.6256	7.60615	8.27525	8.00804	8.59355	8.56039	8.85836	9.31117	9.02591	9.435	8.63439	8.57108	7.98963	7.95554	8.61742	8.32891	7.93825	8.40354	8.40821	8.35765	8.29481	8.22348
UMAG_00911	6.41078	6.38345	8.24775	8.02612	7.19574	7.18167	7.1862	7.02464	7.31791	7.16525	7.07792	7.40906	7.25469	7.24282	7.48978	7.22432	7.14289	7.0775	7.0606	7.06432	7.16223	7.39233	7.25329	6.94266	7.00753	7.12097	7.05268	7.02653	7.01038	7.28855	7.17014	7.49746	7.60231	7.41031	7.77678	7.38231	7.63413	7.28485	7.20027	7.32438	7.15417	7.65951	7.5452	7.42147	7.1335	7.32862	7.17155	7.10264	7.05334
UMAG_00912	7.58109	7.70808	7.70521	7.72906	7.53315	7.73434	7.60755	7.70193	7.67945	7.79214	7.51711	7.63531	7.7097	7.66373	7.67945	7.55034	7.58595	7.55446	7.62078	7.53662	7.55847	7.54918	7.64025	7.6522	7.57372	7.68656	7.44527	7.55239	7.51534	7.53679	7.66051	7.99242	7.7874	7.90365	8.06909	7.9278	7.7342	8.07506	8.46519	6.79641	7.32395	8.23851	8.20424	8.27512	7.67479	7.58386	7.68431	7.36161	7.33889
UMAG_00913	7.93895	7.77965	7.57256	7.60744	7.64151	7.49052	7.47306	7.85665	7.59131	7.56465	7.60691	7.66617	7.90768	7.7792	7.6003	7.68214	7.45455	7.74853	7.67736	7.63525	7.69501	7.73261	7.65093	7.59144	7.6981	7.65257	7.56829	7.68657	7.72686	7.68309	7.82477	7.67084	7.77615	7.64057	7.58934	7.64739	7.74662	6.16597	6.12532	9.09774	9.29805	6.52075	6.61277	6.67472	8.25664	8.28633	8.30617	8.18173	8.15116
UMAG_00915	7.4852	7.59897	9.02952	9.03345	8.60675	8.63867	7.62391	8.01735	8.23208	8.23984	8.73089	8.51811	8.7317	8.64041	8.85455	8.34558	8.24844	8.03063	8.56412	8.69499	8.74447	7.97274	7.98525	8.71333	8.67346	8.8145	8.01995	7.82017	7.78319	8.09515	7.90835	8.34735	8.34362	8.4184	8.95755	9.21282	9.0787	8.39084	8.38324	8.3905	8.43046	8.54702	7.80084	7.67607	8.21928	8.38832	8.25147	8.72353	8.73342
UMAG_00916	8.60076	8.68029	8.59499	8.53406	8.47816	8.46839	8.36872	8.13312	8.52568	8.64535	9.02776	8.92675	8.53217	8.53217	8.34324	8.32563	8.33843	8.50991	8.24652	8.42664	8.14883	8.64096	8.68389	8.39801	8.19098	8.24079	8.3027	8.35234	8.41798	8.7288	8.56226	9.07018	8.75336	8.86758	9.15632	8.8511	9.09451	8.73456	8.61312	8.38823	8.50186	8.69383	8.47583	8.58832	8.54249	8.68418	8.54249	8.52769	8.47982
UMAG_00919	13.5707	13.5292	13.3908	13.3114	13.4857	13.4911	13.6244	13.7023	13.435	13.6076	13.3837	13.2449	13.484	13.4712	13.2153	13.3159	13.3136	13.3053	13.2241	13.3076	13.3167	13.32	13.3724	13.279	13.3525	13.3291	13.3335	13.232	13.3391	13.3783	13.3089	13.8394	13.8059	13.8985	13.8985	13.8261	13.8932	13.5877	13.6485	13.3571	13.2593	13.444	13.6283	13.5715	13.4579	13.4793	13.4246	13.4153	13.3916
UMAG_00920	8.24858	8.20434	8.28711	8.10633	7.87613	7.87667	8.04006	8.09625	8.28265	8.19227	8.20551	8.10832	8.07302	8.10549	7.79516	7.83833	8.01485	8.00684	7.46014	7.60657	7.61084	8.19438	8.29735	7.59115	7.62119	7.73731	7.76507	7.86228	7.97568	8.25959	8.30336	8.6198	8.52579	8.66629	8.89652	8.57736	8.76623	8.54499	8.70231	7.85867	7.29347	9.29785	8.66412	8.82315	7.91713	8.04857	7.81119	7.85678	7.88029
UMAG_00921	8.59435	8.73261	7.3418	7.47817	7.87848	7.90918	8.59205	8.22575	7.91466	7.885	7.87858	7.88308	7.84908	7.91466	7.75904	7.9486	8.05146	8.26618	7.49984	7.55869	7.02708	8.23533	8.28148	7.64033	7.37079	7.02854	8.12565	8.23668	8.31284	8.19648	8.53734	8.74321	8.73742	8.48821	7.84844	7.86293	7.76268	6.83198	6.8267	8.75457	9.54315	7.51353	7.92526	7.82025	7.97682	8.09341	7.97032	8.034	8.0361
UMAG_00922	7.48314	7.53404	7.46341	7.45482	7.59377	7.61735	7.33635	7.51958	7.54092	7.51564	7.70484	7.59202	7.51395	7.62348	7.37303	7.26974	7.33221	7.4205	7.44989	7.45938	7.47873	7.34741	7.27476	7.57119	7.52484	7.56504	7.39672	7.40711	7.41208	7.31919	7.74366	8.11811	8.0231	7.91953	7.21357	8.02902	7.26151	7.12405	7.19183	7.82587	7.95594	7.53419	7.35979	7.54214	7.39656	7.50825	7.43785	7.73945	7.60832
UMAG_00923	8.59176	8.66938	9.5517	9.47518	9.0066	9.21711	8.88448	8.9907	9.0874	9.0874	9.46112	9.0874	9.0874	9.0874	8.99429	8.83374	8.78786	8.81938	9.0244	9.18896	9.13588	9.04093	9.08221	9.29492	9.20422	9.19806	8.75776	8.63767	8.72399	9.0303	8.98289	9.39326	9.06001	9.37255	9.4208	9.67643	9.21011	9.06179	9.08062	9.07459	9.12415	9.77082	9.32129	9.31861	9.29755	9.37024	9.2847	8.77536	8.75315
UMAG_00924	13.5124	13.5015	13.5553	13.5178	13.5178	13.5255	13.853	13.7217	13.5757	13.7777	13.2435	13.3589	13.448	13.4122	13.3047	13.4696	13.4542	13.5244	13.278	13.2985	13.3554	13.486	13.4644	13.3047	13.3513	13.3883	13.3767	13.329	13.4768	13.4518	13.4535	13.7903	13.778	13.8588	13.9011	13.7946	13.892	13.53	13.5617	13.4666	13.5285	13.2368	13.3288	13.4536	13.5582	13.5988	13.5582	13.6683	13.6339
UMAG_00926	12.2929	12.2914	11.6739	11.7794	11.8108	12.0334	12.6998	12.6198	12.1761	12.241	11.5312	11.7661	11.8271	11.6003	11.3614	11.7626	11.8489	11.8847	11.5825	11.592	11.5643	12.0658	12.0961	11.4744	11.652	11.6779	11.8584	11.8816	11.9374	12.0765	12.139	12.522	12.4964	12.4888	12.3307	12.4034	12.2314	12.3953	12.4649	11.5411	11.52	11.476	12.2342	12.3919	11.845	11.8875	11.848	11.9039	12.0527
UMAG_00927	8.14941	8.1239	8.2521	8.27833	8.25748	8.21951	7.86473	8.2267	8.06019	7.86878	8.37964	8.43713	8.32553	8.52716	8.23125	8.0075	8.01988	8.12804	8.30381	8.36425	8.22757	8.08303	8.12494	8.52615	8.25553	8.30572	8.1618	8.26902	8.22958	8.17362	8.23202	8.22989	8.09236	8.08931	8.20882	8.32164	8.34153	8.12342	8.08489	8.31059	8.33493	8.39263	8.21808	8.26636	8.00659	8.1441	8.07762	8.35439	8.18457
UMAG_00928	8.41752	8.60345	8.1815	8.08646	8.08916	8.18737	8.02221	7.91421	8.23782	8.27303	8.50298	8.3955	8.2793	8.55874	8.16439	8.3108	8.38292	8.43502	8.19	8.2554	8.02149	8.27329	8.28108	8.34922	8.2147	8.25075	8.28936	8.21185	8.40337	8.25871	8.19344	8.53797	8.56726	8.29024	8.26196	8.02994	7.73119	8.73225	8.84493	7.75849	7.70796	8.82072	8.27739	8.6122	8.2414	8.23744	8.29403	8.27772	8.2414
UMAG_00929	7.49539	7.73382	8.3747	8.35351	7.93662	8.00473	7.88474	7.64532	7.99477	8.01235	8.23181	8.01586	8.02456	8.02637	8.01235	7.51963	7.59371	7.62854	7.82865	7.9026	7.86081	8.18888	8.14805	7.77091	7.87087	7.87113	7.72958	7.63902	7.6506	8.02029	7.83167	8.5497	8.52497	8.36149	8.71851	8.18446	8.23472	8.37773	8.31322	7.66394	7.57762	8.57091	8.29394	8.22419	7.89536	7.79673	7.80554	7.95188	7.93094
UMAG_00930	8.06032	8.15307	7.67844	7.68227	7.7078	7.84214	7.86409	7.60343	7.86525	7.67851	7.81832	7.90577	7.86134	8.01949	8.06987	7.78628	7.68213	7.83015	7.84575	7.80371	8.00453	7.92502	7.87979	7.7434	7.87314	8.01283	7.69069	7.87352	7.92063	7.91399	7.93916	7.90104	8.01154	7.7753	7.73001	7.90727	7.73828	7.97462	8.06769	7.798	7.57573	8.00747	7.86099	7.94984	7.6866	7.6871	7.86099	7.84781	7.83196
UMAG_00931	7.79187	7.82093	7.3737	7.39065	7.33097	7.29217	7.49923	7.49423	7.46959	7.49923	7.65598	7.43758	7.51525	7.51148	7.41787	7.31304	7.43423	7.46788	7.29221	7.17645	7.44498	7.73116	7.74326	7.25954	7.31631	7.37935	7.36268	7.52258	7.65309	7.75066	7.69129	7.56277	7.64794	7.49192	7.6089	7.42043	7.73038	7.64037	7.61601	7.42496	7.31886	8.02546	7.85354	7.85371	7.26759	7.38224	7.27984	7.41351	7.38636
UMAG_00933	7.98518	7.92064	7.86715	7.667	7.93751	7.71993	7.75123	7.95807	7.83128	7.9148	7.84923	7.75864	7.93657	7.90902	7.73725	7.85909	7.79702	7.85883	7.8403	7.95106	7.91068	8.00563	7.99435	7.87599	7.92541	7.73051	8.00595	7.81185	7.91141	7.95236	7.79002	7.95899	8.12384	7.62021	7.53121	7.70596	7.52979	8.1529	7.98098	7.66914	7.59524	7.40557	7.413	7.53044	8.00239	8.0464	7.95102	7.84785	7.90604
UMAG_00934	12.3196	12.2999	12.1069	12.1864	12.2357	12.2302	12.7123	12.5995	12.269	12.5021	11.8616	12.1809	12.1097	11.9966	11.8364	12.223	12.2349	12.2209	11.63	11.5555	11.4893	12.5637	12.5393	11.5178	11.5295	11.4689	12.3462	12.338	12.3027	12.5297	12.2437	12.9472	12.975	12.5436	12.6327	12.6958	12.5282	12.8565	12.8034	11.7106	11.5487	11.582	12.4068	12.3371	13.0181	12.9088	13.0202	11.3703	11.4702
UMAG_00935	7.83489	7.89721	9.44223	9.46345	9.09557	9.19548	8.56409	8.44045	8.71492	8.85931	9.04729	9.06471	8.87379	8.96821	8.86049	9.13288	9.02609	8.47773	8.77936	8.79208	8.69301	8.71109	8.65459	8.74164	8.61192	8.95185	8.75567	8.28907	8.28222	8.63387	8.40345	9.15365	8.9845	8.87892	9.44163	9.28304	9.39411	9.16141	9.13853	8.60547	8.38048	9.3573	8.63078	8.50874	8.9437	9.08355	9.13503	8.67573	8.63746
UMAG_00936	10.5583	10.6189	10.3035	10.4655	10.4983	10.4771	10.4917	10.4058	10.3989	10.588	10.3955	10.4917	10.4917	10.4917	10.6273	10.3723	10.3804	10.5384	10.2273	10.2731	10.2119	10.382	10.3952	10.406	10.262	10.1156	10.5379	10.5542	10.4829	10.3476	10.4682	10.926	11.0353	10.8258	10.605	10.6637	10.7016	10.4491	10.3894	10.632	10.4771	9.72263	10.1487	10.0867	10.73	10.7132	10.6935	10.4396	10.4991
UMAG_00940	8.01177	8.02302	8.22628	8.25584	8.34306	8.22462	8.43036	8.48095	8.13931	8.37091	8.07931	8.15249	8.02341	8.07183	7.87828	8.05538	7.90254	8.03501	8.14591	8.07469	8.10224	7.706	7.74902	8.13902	8.14921	8.08592	7.9976	8.15557	8.07129	7.86303	8.07342	8.77355	8.69931	8.97352	8.07582	8.80841	8.34032	8.17647	8.23995	8.1603	8.14633	8.7329	8.77206	8.52866	7.98344	7.70097	7.99196	7.99375	8.0875
UMAG_00945	8.67257	8.5851	8.62033	8.89272	8.9324	8.7686	8.90246	8.84784	8.73868	8.75613	8.60342	8.70682	8.74148	8.73868	8.67208	8.53914	8.57304	8.52995	8.11523	8.16872	8.31071	8.95862	8.8833	8.17165	8.21549	8.24985	8.52095	8.42848	8.33858	8.9725	8.50038	9.46625	9.40958	9.4436	9.93308	8.5905	10.0767	9.56416	9.37259	8.15457	7.88983	8.32992	8.73726	8.67117	8.68013	8.64902	8.64555	8.76057	8.81993
UMAG_00947	8.22522	8.33054	8.32976	8.35186	8.34018	8.36657	8.16985	8.05657	8.27725	8.20603	8.35062	8.29736	8.58636	8.41132	8.56085	7.9876	8.18037	8.20009	8.21246	8.25968	8.33522	7.98101	8.09007	8.44128	8.30644	8.46234	8.28042	8.26459	8.24211	8.03854	7.85449	8.663	8.60601	8.48282	8.7426	8.60066	8.89672	8.34157	8.31383	8.30648	8.33422	8.68582	8.19264	8.28728	8.27735	8.32285	8.25809	8.323	8.26915
UMAG_00948	8.36538	8.39225	8.04191	8.0308	8.0474	8.0114	8.20247	8.28674	8.06601	8.15233	8.15233	8.18508	8.15233	8.08116	8.05528	7.88616	8.00324	8.07331	7.94794	8.01002	8.07221	8.08618	8.0203	8.05207	7.99495	7.98953	8.12575	8.03085	8.02975	8.0569	8.04557	8.54515	8.51788	8.43264	8.46187	8.4727	8.40522	8.38837	8.18794	8.02066	7.9958	8.35085	8.52356	8.53542	7.92212	8.13841	7.921	8.12444	8.048
UMAG_00949	9.04473	9.01142	10.1578	10.0611	9.84807	9.89076	9.51	9.22643	9.53964	9.71238	9.68594	9.68594	9.80128	9.79847	10.0608	9.80714	9.86368	9.72735	9.51324	9.64079	9.77149	9.4802	9.52627	9.6743	9.71721	9.86264	9.59415	9.35499	9.42789	9.46022	9.41909	9.61053	9.6508	9.60525	9.93101	10.1721	9.90732	9.39985	9.34064	10.0301	9.90534	9.10985	8.82357	8.94361	9.98128	9.89611	9.9321	9.90809	9.84926
UMAG_00950	7.19024	7.35466	6.90745	6.95662	6.65453	6.73771	6.92142	7.00949	6.95418	7.05735	7.00896	6.87546	6.99254	6.95418	6.92822	7.01469	7.01365	7.15623	6.74982	6.6886	6.76821	7.15664	7.22876	6.75126	6.73284	6.90016	6.9539	6.93418	6.95877	7.25618	7.10304	7.1693	6.99647	6.77762	7.1277	6.75238	7.08067	7.36888	7.26497	6.56678	6.66684	7.46316	6.99757	7.33327	6.69778	6.82569	6.61863	6.92926	6.99929
UMAG_00952	8.14178	8.15695	8.11385	8.05473	7.92713	7.91023	8.2123	7.65288	8.24251	7.89686	8.06711	8.1789	8.00527	8.06711	8.1341	7.81617	7.92981	8.01102	7.70976	7.7619	7.73089	8.18118	8.3562	7.89745	7.78495	7.6388	8.0234	8.06279	8.08265	8.21322	8.37469	8.31568	8.34519	8.39685	8.20302	8.13959	8.14196	8.39055	8.37848	7.76783	7.66626	7.82909	7.77791	7.66929	8.00294	8.02385	7.89431	8.48195	8.45175
UMAG_00955	11.1085	11.1171	11.8378	11.7969	11.7462	11.8387	12.3094	11.209	12.8043	12.0627	11.1657	11.7012	10.7664	10.551	11.5979	11.3778	11.3868	11.3614	11.5608	11.6171	11.0783	11.5077	11.6766	11.556	11.4606	10.4586	11.4973	11.4733	11.396	11.8927	11.4919	11.7796	11.8579	12.307	11.682	12.4755	11.7372	11.6797	11.6677	11.5288	11.4206	9.81966	11.7514	11.6261	11.8285	11.783	11.91	11.4943	11.3442
UMAG_00956	8.9681	9.00595	8.31384	8.32724	8.41547	8.3362	8.55416	8.58958	8.64825	8.55416	8.48545	8.55613	8.55416	8.55416	8.55416	8.6773	8.75429	8.81804	8.48189	8.44458	8.46044	8.66485	8.73345	8.43036	8.54021	8.40454	8.71284	8.82577	8.71996	8.65516	8.6327	8.55983	8.66956	8.24298	8.30441	8.25194	8.35987	8.6915	8.56771	8.43211	8.55321	8.47324	8.28544	8.51057	8.76585	8.68795	8.70489	8.82387	8.72051
UMAG_00957	8.72487	8.69298	9.13477	9.14414	8.98774	9.18577	9.0939	8.78274	8.97282	8.91514	8.96928	9.06066	8.97282	8.99958	9.03846	9.17409	9.32577	8.97112	8.57631	8.51693	8.17057	8.94947	8.96466	8.46277	8.1602	8.24023	9.07685	9.02054	8.94699	9.00621	8.97225	9.66992	9.61203	9.40527	9.46702	9.22882	9.60628	9.24877	9.26798	8.83576	8.56101	8.55828	8.85318	8.49725	8.84468	8.89101	9.02947	9.14989	9.13051
UMAG_00958	8.21806	8.1968	7.98637	7.90658	8.34082	8.1839	7.72255	7.6658	7.88281	7.93991	8.25835	8.15868	8.46184	8.32374	8.83511	8.29082	8.33474	8.13281	7.75003	7.62316	7.61255	8.46696	8.44296	7.63715	7.49582	7.59523	7.76518	7.74883	7.82165	8.38366	8.4418	8.65811	8.45121	8.86352	8.54398	8.47173	8.52069	8.01441	7.87569	8.22036	8.44456	7.35976	7.63445	7.5393	8.14409	8.13595	8.18911	8.51169	8.5148
UMAG_00961	13.1414	13.1091	12.6424	12.6135	12.7439	12.6438	12.8388	12.5825	12.739	12.8832	12.9664	12.8896	12.8312	12.8381	12.7724	12.9202	12.9075	12.9892	12.8387	12.8596	12.7914	12.3828	12.3956	12.7832	12.8332	12.7959	12.8754	12.8259	12.8595	12.4046	12.133	13.274	13.2662	12.753	13.1737	12.7912	13.0912	13.0027	12.9542	12.628	12.6778	12.9648	12.8357	12.7536	12.8509	12.875	12.8099	12.8527	12.838
UMAG_00963	7.91652	7.97788	7.41866	7.47034	7.48501	7.54555	7.73185	7.71067	7.68612	7.55819	7.67904	7.76446	7.65538	7.49914	7.43609	7.47876	7.52793	7.6922	7.4289	7.51948	7.56652	7.70643	7.73419	7.60236	7.53185	7.58963	7.71664	7.82061	7.74713	7.60964	7.75494	7.73675	7.78397	7.73194	7.61762	7.57101	7.51601	7.92799	7.78617	7.41433	7.41415	7.68982	7.94552	7.88065	7.46112	7.61187	7.43257	7.61187	7.55869
UMAG_00964	9.29776	9.07544	7.56248	7.4104	8.33153	8.10943	9.63723	8.71081	8.26498	8.34374	7.80397	7.91481	8.00356	7.97356	8.02791	8.33548	8.38755	8.58704	7.34424	7.25066	6.99539	8.84178	9.04022	7.33786	7.26712	6.87771	8.85568	8.7404	8.78492	8.92139	9.22321	8.85025	9.0177	9.09942	8.14407	8.46618	8.18422	8.48573	8.54351	8.11147	8.05065	7.31017	8.16124	7.90155	8.22167	8.22849	8.23477	8.43051	8.58423
UMAG_00965	6.55312	6.45903	6.32589	6.35282	6.35973	6.20123	5.94019	6.30223	6.02303	6.24655	7.65982	6.69258	6.1344	6.18197	6.19695	5.95616	5.94218	6.19061	6.10158	5.99243	6.18171	6.12597	6.10337	6.01588	6.1038	6.10802	5.98768	6.33392	6.1323	6.09875	6.23351	6.69943	6.83183	7.0099	7.20441	7.28732	7.61584	5.69494	5.7216	6.91851	7.16616	6.35902	6.43972	6.50649	6.46193	6.33986	6.22067	6.20376	6.35902
UMAG_00966	7.17597	7.30489	7.53289	7.50278	7.28804	7.47089	7.35183	7.14522	7.39534	7.44105	7.39534	7.39534	7.39534	7.4984	7.39534	7.39502	7.46596	7.48799	7.18394	7.138	7.28891	7.36929	7.2474	7.21425	7.24864	7.3979	7.25847	7.29803	7.44089	7.34982	7.24318	7.80073	7.70725	7.3836	7.62963	7.33901	7.4555	7.33929	7.44307	7.32644	7.40818	7.6604	7.24766	7.4652	7.37333	7.56634	7.44973	7.36188	7.27406
UMAG_00967	12.8354	12.8639	12.8775	12.7373	12.7363	12.7451	12.5397	12.5833	12.8139	12.6783	13.0436	12.8033	12.8033	12.925	13.0028	12.8578	12.7692	12.7378	12.5961	12.5849	12.5501	12.7581	12.8072	12.6343	12.6148	12.5395	12.8397	12.7288	12.7621	12.7528	12.6527	13.0429	13.0522	13.0385	13.1935	12.9587	13.1116	12.4246	12.5539	13.1832	13.0353	12.8435	12.762	12.5874	12.7847	12.6187	12.7236	13.0224	12.9006
UMAG_00968	5.94709	5.86153	5.82123	5.82879	5.80551	5.73099	5.53025	4.53173	5.85109	5.56282	6.08523	6.26181	5.97186	6.31405	6.38385	5.71289	5.6075	5.71061	5.65481	5.58481	5.70362	5.74652	5.68604	5.61622	5.59226	5.68975	5.56395	5.74049	5.76742	5.69563	5.87787	6.0322	6.02879	6.22971	6.35615	6.33889	6.37938	5.73478	5.70128	5.91192	5.98212	5.77421	5.64287	5.69132	6.41319	6.29582	6.62174	5.45496	5.56236
UMAG_00970	8.86836	8.77904	8.34736	8.4777	8.43514	8.30822	8.47502	8.54564	8.90611	8.27512	8.16083	8.55479	8.69394	8.88497	8.3273	8.55416	8.4478	8.5843	8.54944	8.29689	8.39889	8.3989	8.3735	8.37656	8.40342	8.28388	8.55973	8.64723	8.54245	8.50943	8.57334	8.65059	8.73482	8.73246	8.61219	8.75649	8.80485	8.3619	8.20888	8.69852	8.87458	5.92954	6.02142	5.79685	8.92388	9.00068	8.96704	9.66232	9.56487
UMAG_00971	7.32295	7.48995	7.14243	7.19224	7.28559	7.32824	7.1602	7.06979	7.32945	7.32335	7.32335	7.34481	7.45772	7.38669	7.24674	7.30579	7.36028	7.3842	7.44862	7.47863	7.42095	7.07532	7.08325	7.49714	7.52534	7.35129	7.18089	7.23661	7.31649	7.03203	7.44732	7.63081	7.4823	7.33004	6.85484	7.19101	6.82534	7.1212	7.11294	7.44993	7.49019	7.14834	7.11687	7.08213	7.11313	7.34013	7.05064	7.44807	7.42573
UMAG_00975	9.8546	9.91928	9.3177	9.39848	9.47191	9.55132	9.90373	9.86842	9.58115	9.67909	9.58115	9.46783	9.58346	9.50542	9.09968	9.31012	9.42056	9.63729	9.43354	9.37978	9.4667	9.4813	9.50121	9.49854	9.57692	9.58247	9.52633	9.71341	9.70424	9.58388	9.59986	9.83827	9.80741	9.96403	9.48368	9.85871	9.51384	10.1447	10.2238	9.11064	8.86303	9.95331	10.0774	10.0505	9.51436	9.60692	9.4543	9.41305	9.39304
UMAG_00978	9.14491	9.25578	8.39484	8.41834	8.51564	8.63447	8.75904	8.66404	8.71562	8.63172	8.9002	8.79063	8.71562	8.71562	8.65346	8.32712	8.57536	8.80758	8.02752	8.1352	7.9501	9.06421	9.13229	8.03792	8.19372	7.96542	8.65635	8.80657	8.75523	9.04161	9.30141	9.28356	9.34013	9.37257	9.00727	9.15048	9.06962	8.87269	8.78476	8.60891	8.64295	8.10243	8.20493	8.3328	8.41522	8.23195	8.31393	9.44059	9.3436
UMAG_00980	8.30881	8.47379	8.93633	8.97867	8.78112	8.93545	8.59286	8.36374	8.77317	8.56376	9.22603	8.88898	8.92723	8.84665	8.43883	8.78257	8.92165	8.69662	8.40111	8.49806	8.66234	8.45765	8.47335	8.57481	8.5371	8.77548	8.61724	8.45235	8.45969	8.43861	8.33869	9.2992	9.06626	8.99029	9.63472	8.93806	9.16942	9.14822	9.25079	8.13682	8.40695	9.05922	8.36501	8.10065	9.06117	8.99238	9.00629	9.09115	8.8536
UMAG_00981	8.3243	8.32393	7.99615	7.94091	7.9947	7.88255	8.11496	8.19831	8.11496	7.94385	8.23267	8.09085	8.11496	8.11496	7.76828	7.74431	7.72374	7.74911	7.6463	7.58332	7.94719	8.24647	8.17596	7.54838	7.73814	7.89291	7.85363	8.06068	7.87947	8.14296	8.15821	8.52627	8.45552	8.68461	8.57019	8.65293	8.7157	7.45523	7.43742	8.67889	8.73682	6.97255	7.09144	7.02382	8.57675	8.46171	8.42071	8.8163	8.61587
UMAG_00982	11.6286	11.6779	12.0143	11.9534	11.8791	11.8473	11.8909	11.7331	12.0661	11.76	11.7299	11.7372	11.8908	11.8343	11.8584	11.8853	11.9306	11.9471	11.7203	11.7187	11.5661	11.674	11.7798	11.8025	11.6502	11.7191	12.0123	11.9812	11.8475	11.6131	11.5584	12.0654	12.0459	12.0119	11.9578	11.8721	11.9756	11.8019	11.9204	11.8378	11.7736	11.4643	11.6324	11.7046	11.9665	11.863	11.909	11.963	11.9135
UMAG_00983	8.57653	8.36438	8.05652	7.91403	8.16887	7.98508	8.05701	8.21189	8.09369	8.1447	8.21804	8.18897	8.21457	8.15074	8.31851	7.9096	7.81597	8.03017	8.04683	8.04976	8.16138	8.49508	8.42658	8.05137	8.05704	7.90667	7.83025	7.9819	8.09967	8.41442	8.33134	8.25981	8.56731	8.23949	8.1765	8.45427	8.60108	8.13619	7.95426	8.3313	8.28852	8.3951	8.44907	8.51618	8.00687	8.09371	8.01142	8.07546	8.03294
UMAG_00984	7.90163	8.05342	10.4078	10.3835	10.0746	10.2207	9.70821	9.33706	9.25846	9.69101	9.48356	9.33997	9.52376	9.73422	9.48624	10.4281	10.432	9.36506	9.20558	9.39078	9.01511	9.26765	9.20542	9.25758	8.96545	9.21008	10.0462	9.02468	9.01008	9.124	8.51148	9.70647	9.81591	9.9092	10.3261	9.76963	10.1662	10.7356	10.8326	8.32394	8.13564	11.7061	10.9847	10.6255	9.3219	9.25708	9.29881	8.95155	8.80293
UMAG_00985	8.0512	8.13513	6.76566	6.83255	6.88969	6.9368	7.0292	7.25808	7.41793	7.23824	7.49403	7.29361	7.16932	7.25808	7.25808	7.31065	7.46248	7.89392	6.6872	6.50385	6.77765	7.40521	7.6609	6.76871	6.72958	6.9074	7.33151	7.24268	7.46373	7.53513	7.59872	7.96942	7.89894	7.2905	7.36079	6.91528	7.19286	7.5497	7.74079	6.79527	6.98826	7.7624	7.49003	7.63819	7.14476	7.23044	7.23817	7.14312	7.20076
UMAG_00986	11.3123	11.3915	10.9231	10.8491	11.118	11.132	11.14	11.1304	11.1304	11.138	11.1492	10.9432	11.1304	11.1973	11.1304	10.9777	11.0001	11.115	11.0311	11.0174	10.9456	11.0252	11.1597	11.0354	10.9929	11.0363	10.9445	10.8887	11.0385	11.0718	11.1506	11.5403	11.4067	11.4842	11.3702	11.3922	11.0379	11.3491	11.3239	10.89	10.921	10.4918	10.6205	10.5364	11.3595	11.2854	11.2994	11.4415	11.3809
UMAG_00987	10.5501	10.5848	9.75066	9.6828	10.1969	10.1275	10.6244	10.1491	9.94555	10.1076	10.4089	10.043	10.0582	10.1076	9.89465	10.2352	10.3263	10.4462	10.0684	10.089	9.87437	9.98124	9.95385	10.1852	10.0397	9.89378	9.9303	9.97705	9.95007	9.87869	9.82719	10.7336	10.6871	10.4363	10.1038	10.4988	10.1571	10.3247	10.2804	9.98025	10.0098	9.34578	10.1885	9.99666	10.0612	10.1855	10.0865	10.3446	10.3068
UMAG_00988	7.84129	8.05933	6.93399	6.86218	7.04664	7.25956	7.72202	7.53919	7.46243	7.43418	7.29061	7.18959	7.21396	7.07299	7.0795	6.96719	7.06767	7.2254	6.70687	6.73981	6.54888	7.64427	7.65469	6.61401	6.6855	6.48235	7.15734	7.21382	7.18901	7.54836	7.78356	8.11343	8.18994	8.16795	7.9702	8.04356	7.63048	7.57776	7.64063	7.03161	7.08532	7.00499	7.41861	7.48511	7.29846	7.19877	7.16733	7.42751	7.35555
UMAG_00989	6.37811	6.31713	7.82112	7.71502	6.98322	7.01348	6.86333	6.73114	6.98591	7.05225	7.31297	7.15789	7.02727	7.10966	7.1017	6.82631	6.92672	6.9199	6.93822	7.01856	7.03643	7.14105	7.11259	6.86697	6.93218	6.88806	6.95889	6.88562	6.79802	7.06835	6.90066	7.38264	7.3114	7.18717	7.26721	7.12328	7.3461	7.35351	7.10589	6.85258	6.84008	7.40286	7.08772	6.93473	6.90296	7.02833	6.98734	7.09394	7.08703
UMAG_00990	7.11855	7.06669	7.95817	7.85931	7.56038	7.51791	7.56695	7.41576	7.548	7.48664	7.548	7.60715	7.548	7.55544	7.34556	7.03158	7.18931	7.33856	7.34152	7.54407	7.66241	7.70644	7.77873	7.54049	7.58314	7.53258	7.03108	7.14248	7.17539	7.60363	7.77102	7.73809	7.74954	7.73813	7.83028	7.65189	7.61664	8.16699	7.92127	6.98471	6.98103	7.77881	7.44622	7.44546	7.67762	7.71307	7.64239	7.70774	7.65071
UMAG_00991	8.63474	8.51683	8.49118	8.52359	8.66777	8.57092	8.55908	8.57158	8.55908	8.60151	8.55908	8.46265	8.57445	8.55908	8.66103	8.59398	8.57507	8.61471	8.6653	8.62391	8.75177	8.22516	8.13223	8.63744	8.64155	8.5615	8.19379	8.17674	8.28191	8.2401	8.29256	8.78824	8.84397	8.80976	8.89148	8.98643	8.95747	8.36319	8.40144	8.76747	8.73792	8.08389	8.00552	7.78992	8.7964	8.671	8.71258	8.8028	8.74168
UMAG_00992	9.82597	9.7964	10.8681	10.8636	10.9174	10.9567	10.2065	10.3119	10.3802	10.564	10.6212	10.6533	10.6427	10.6336	10.829	10.8031	10.8951	10.563	10.6467	10.6314	10.7448	10.0995	9.99874	10.7087	10.7113	10.7468	10.8687	10.8654	10.7539	10.101	9.73801	10.3276	10.5073	10.0884	10.45	10.7047	10.8826	10.0148	9.92817	11.2247	10.9845	10.5345	10.1603	9.93027	10.6237	10.6049	10.5647	10.5813	10.6162
UMAG_00995	8.05277	8.12529	6.93582	6.98471	7.12254	7.17309	7.23332	7.4949	7.32409	7.41912	7.58026	7.4472	7.43411	7.33513	7.32316	7.2442	7.2826	7.40845	6.6763	6.7089	6.92772	7.48038	7.48262	6.76449	6.74593	6.9842	7.21488	7.38848	7.23679	7.42196	7.4	8.22046	8.0501	7.72584	8.15917	7.81674	8.43856	7.59399	7.59158	7.16765	7.24291	7.50002	7.25876	7.41306	7.25495	7.36052	7.37248	7.40951	7.3899
UMAG_00996	6.99303	6.97826	6.90498	6.97241	6.88394	6.85442	6.64829	7.23865	6.84713	6.94837	6.89408	6.85658	7.00023	6.86856	7.07868	6.84842	6.80076	6.8887	6.71922	6.6306	6.76045	6.77766	6.69212	6.73346	6.70249	6.76081	6.76889	6.88126	6.88289	6.72419	6.76208	7.27317	7.31875	7.1294	7.38525	7.41556	7.62966	6.71084	6.65928	7.24163	7.11294	7.01967	6.97734	6.80877	6.9191	6.92825	6.88512	6.89723	6.88442
UMAG_00997	8.64576	8.72368	8.38844	8.36962	8.39232	8.47578	8.86427	8.60284	8.4939	8.4939	8.38376	8.38739	8.43592	8.44087	8.39056	8.38584	8.37816	8.45671	8.26756	8.24323	8.12628	8.46469	8.54146	8.26159	8.10971	8.15114	8.43983	8.3907	8.53601	8.46199	8.565	9.01194	8.88676	9.01169	8.73921	8.8326	8.72176	8.91738	8.93708	8.17196	7.97064	8.38637	8.80536	8.47753	8.39364	8.47753	8.45854	8.40416	8.44701
UMAG_00998	6.02307	5.96403	7.23076	6.9674	6.35406	6.28086	6.52995	6.12545	6.65073	6.04135	6.52995	6.52995	6.52995	6.4942	6.79876	6.36598	6.61856	6.39541	6.26058	6.31628	6.37161	6.40148	6.39995	6.18562	6.22921	6.2216	6.38887	6.24168	6.26007	6.31191	6.21199	6.71346	6.67369	6.73793	7.13242	6.90044	7.00197	6.59212	6.46763	6.40742	6.41298	6.56306	6.66886	6.52258	6.47505	6.32944	6.44388	6.43703	6.41998
UMAG_01001	7.49679	7.60932	7.20407	7.13457	7.23405	7.2366	7.31049	7.28114	7.44616	7.31049	7.43664	7.21214	7.25609	7.31049	7.30946	7.13988	7.23211	7.13304	7.03179	7.12835	7.05591	7.48103	7.56113	7.079	7.15257	7.14485	7.1795	7.12309	7.19651	7.442	7.49119	7.5752	7.49604	7.49028	7.74003	7.48636	7.66326	7.79461	7.7406	6.85278	6.88894	7.45459	7.6628	7.5807	7.07481	7.13284	7.20642	7.32265	7.30337
UMAG_01004	8.16907	8.12342	8.46853	8.33237	8.49147	8.46945	8.44011	8.43477	8.38693	8.35775	8.2586	8.34634	8.34634	8.34634	8.16429	7.91726	7.94026	7.9423	8.38828	8.51359	8.59098	8.42614	8.28127	8.49451	8.51904	8.49539	7.9811	7.86218	7.89835	8.27921	8.07181	8.54496	8.8121	8.49416	9.01969	8.4657	8.59419	9.41613	9.33666	7.30236	7.31439	8.61665	8.71354	8.7076	8.34056	8.2052	8.45584	8.16726	8.27079
UMAG_01005	11.9833	11.9616	12.2105	12.2406	12.3089	12.3333	12.6802	12.0612	12.2248	12.9107	11.9567	12.109	11.9635	11.8973	11.7539	12.2661	12.3095	12.3083	11.696	11.5783	11.0257	12.3936	12.4887	11.5521	11.4383	10.6798	12.2439	12.2105	12.2374	12.517	12.2421	12.8356	12.7808	12.6649	12.9029	12.5177	12.9177	12.6383	12.4715	11.8579	11.7244	10.2534	11.5886	11.4285	12.66	12.6951	12.6829	12.1993	12.1565
UMAG_01006	9.12922	9.0483	11.1466	11.1535	10.7952	10.9721	10.2143	9.86066	10.3435	10.0769	10.4037	10.4963	10.6711	10.6299	10.6711	10.4202	10.4883	10.0436	10.2722	10.3626	10.2695	10.1164	10.2885	10.4362	10.3642	10.2907	10.2433	9.88124	9.83598	10.2811	9.55864	10.6104	10.4484	10.5961	11.4998	10.8505	11.0733	11.4408	11.3634	9.79982	8.89256	10.467	9.88219	9.81228	10.5636	10.6442	10.4318	10.4804	10.3979
UMAG_01007	8.89154	9.03331	8.74062	8.85774	8.77272	8.863	9.2068	8.57909	8.72563	9.00117	8.9151	8.94673	8.7558	8.90628	8.7018	9.12923	9.14622	9.21564	8.97765	9.02353	8.83716	8.32927	8.4313	8.98999	9.01633	8.8347	8.96006	8.97178	8.88558	8.35064	8.7347	9.25498	9.24012	9.15092	8.3762	8.84855	8.21153	8.86698	8.86335	8.8359	8.87306	9.2543	9.08559	9.28143	8.943	9.19547	8.95909	8.39043	8.4841
UMAG_01008	8.49367	8.36566	7.76508	7.66695	7.78234	7.74571	7.98681	7.82992	7.97216	8.21361	8.13619	8.12835	7.97192	7.79023	7.69993	7.6467	7.75146	7.96595	7.2234	7.3596	7.45748	8.22459	8.36937	7.33812	7.35079	7.56529	7.98813	7.93435	7.92742	8.41768	8.00344	8.34358	8.23339	8.13772	8.74829	8.33371	9.01733	8.40465	8.32788	7.65803	7.48905	9.71868	9.10358	9.25691	7.52555	7.71738	7.69816	7.21851	7.49912
UMAG_01009	10.0585	9.83759	9.94726	9.86762	10.4725	10.4191	11.1181	9.69972	9.84045	10.5342	10.2287	10.0322	9.71981	9.78581	9.94491	10.7229	10.6921	10.6661	10.4439	10.6387	10.6593	8.8625	9.00137	10.5755	10.7094	10.6579	11.1782	10.9781	10.9224	9.01008	8.68601	9.98894	10.0028	9.22179	9.50959	9.79108	9.29093	10.8038	10.699	9.44917	9.44976	12.2959	11.6301	11.4551	10.2358	10.4665	10.2953	8.48104	8.76929
UMAG_01010	8.65949	8.84061	7.73073	7.80614	7.95035	8.2282	9.14192	8.56517	8.12118	8.24922	7.70271	7.93399	8.14635	7.98834	7.9744	7.89422	8.04139	8.18109	7.7163	7.78147	7.59306	8.19535	8.38629	7.68131	7.70218	7.62315	8.05211	8.15609	8.23805	8.32881	8.58938	9.12371	8.78495	9.22295	8.46927	8.65293	8.04286	9.03674	9.06149	7.44989	7.26223	8.09058	9.15852	9.15575	8.00404	7.95118	7.91905	7.97927	8.06519
UMAG_01011	7.4506	7.46034	7.29194	7.27994	7.33543	7.37488	7.43081	7.2323	7.36635	7.39457	7.31427	7.43551	7.37797	7.39102	7.3469	7.44059	7.46647	7.51927	7.23069	7.2211	7.1903	7.44807	7.51125	7.17301	7.17736	7.13345	7.37035	7.43699	7.41173	7.39444	7.49857	7.69186	7.74763	7.35035	7.4103	7.08664	7.13106	7.40434	7.42002	7.36086	7.27687	7.2345	7.01716	7.11748	7.38251	7.44462	7.39536	7.6141	7.51152
UMAG_01012	8.87516	8.77904	8.25648	8.26885	8.38616	8.3479	8.61927	8.55691	8.45305	8.51978	8.46287	8.42812	8.36084	8.40636	8.56316	8.27493	8.33883	8.41951	8.32496	8.3518	8.21232	8.65044	8.61942	8.3419	8.20306	8.10689	8.26245	8.51743	8.42264	8.6477	8.69651	8.66912	8.70791	8.74134	8.56927	8.70662	8.89808	8.6131	8.43107	8.37898	8.51924	7.9951	8.0022	8.17414	8.47211	8.45262	8.46388	8.62916	8.70094
UMAG_01013	7.25098	7.26442	8.5265	8.43496	8.02035	8.00398	7.96292	7.91978	7.8537	7.89997	7.82613	7.89414	8.005	7.90031	7.98983	8.11028	8.15421	7.80702	8.11009	8.2237	8.04768	7.67339	7.66967	8.14655	7.92916	7.9581	8.02146	7.6091	7.60424	7.58692	7.4837	7.88714	8.03405	7.80496	8.18791	7.99201	8.12968	7.96221	7.79049	7.90947	8.00528	8.10672	8.38669	8.13513	7.99306	7.967	7.90775	7.74078	7.79867
UMAG_01014	9.44136	9.65195	10.3293	10.5099	9.80002	10.0359	9.98437	9.67615	9.94624	9.86108	9.9487	9.98539	10.3427	10.2002	9.70789	9.72751	9.83881	9.80347	10.3077	10.395	10.2642	9.58167	9.54915	10.3602	10.3126	10.3848	9.52503	9.39079	9.3618	9.53346	9.37683	10.2166	10.2718	9.92822	10.4256	10.2178	10.3781	9.97017	10.0279	9.84586	10.0017	8.80817	8.5023	8.39625	10.5939	10.5621	10.5423	10.354	10.3334
UMAG_01016	7.34048	7.44444	6.12117	6.10662	6.45513	6.45803	7.55323	6.61539	6.71999	6.73695	6.2976	6.47788	6.55499	6.39808	6.53471	6.38554	6.67324	6.75852	6.409	6.48971	6.04209	6.85856	7.03871	6.43434	6.18868	6.00104	6.76568	6.73139	6.75438	6.93712	7.28018	7.35769	7.12642	6.93805	6.59913	6.4966	6.1288	6.87996	6.78762	6.48432	6.46535	6.00825	6.79099	6.44761	6.60413	6.70898	6.60962	6.93798	6.70121
UMAG_01017	7.45362	7.53903	7.87123	8.00798	7.66676	7.65637	7.39145	7.25894	7.27157	7.874	8.58716	8.43227	7.6128	7.53013	7.33418	7.32752	7.4932	7.36069	7.516	7.73555	7.74694	7.77462	7.66594	7.50926	7.74471	7.5592	7.12151	7.17033	7.08934	7.67765	7.65765	8.17929	7.99371	7.60588	8.35392	8.58871	8.51004	7.96964	7.65298	7.50967	7.66437	7.74023	7.93312	7.74023	7.98949	7.74788	8.01766	7.44417	7.37829
UMAG_01018	11.5719	11.6494	11.2053	11.1466	11.4691	11.5062	11.4324	11.466	11.466	11.5078	11.6156	11.2975	11.5275	11.5329	10.977	11.3624	11.5005	11.4485	11.515	11.6403	11.4209	11.0441	11.1784	11.6684	11.5576	11.4575	11.0136	10.9979	10.9921	11.1193	10.8869	11.659	11.6707	11.8172	11.8559	11.6733	11.865	12.0353	12.3555	10.6855	10.6227	11.569	11.2689	11.2329	11.5902	11.7023	11.6381	11.4205	11.3453
UMAG_01021	9.44837	9.69506	9.38224	9.60589	9.32505	9.67702	10.0724	9.49725	9.57292	9.51932	9.28595	9.52538	9.49725	9.4054	9.32457	9.34984	9.43604	9.50243	9.10828	9.13453	8.94043	9.54283	9.58284	9.26977	9.20809	8.95723	9.73754	9.90978	9.80437	9.62163	9.56829	9.74895	9.86393	9.95585	9.70124	9.8088	9.7373	9.5312	9.53284	9.39833	9.62672	8.42388	8.66441	8.77961	9.84181	9.77032	9.89149	9.6765	9.65715
UMAG_01023	10.6919	10.7038	8.05304	8.06124	9.78927	9.65015	10.2974	9.87034	9.47936	9.5901	9.02505	9.27486	9.39245	9.31807	9.17631	9.32313	9.50527	9.81071	8.47656	8.51578	8.58402	9.60135	9.66589	8.54993	8.53883	8.68879	9.65099	9.73955	9.79047	9.61368	10.0133	10.6259	10.5746	10.5725	9.40951	9.91586	9.64762	9.76787	9.74845	9.26239	9.18751	8.74539	9.94314	10.197	9.27401	9.45103	9.44915	9.24963	9.36358
UMAG_01024	6.0619	5.93159	5.68944	5.83753	5.87811	5.63352	5.70519	6.16854	5.79177	5.82616	5.78336	5.79543	5.79297	5.69942	5.98528	5.72153	5.45137	5.65888	5.79485	5.56523	5.85168	5.74738	5.77929	5.62224	5.61141	5.65725	5.65199	5.86124	5.88385	5.72947	5.89899	6.08381	6.11177	6.13715	6.18401	6.18552	6.26208	5.5741	5.65464	6.04493	6.08106	5.85221	5.8561	5.92167	5.70158	5.87985	5.83046	5.7619	5.70279
UMAG_01025	8.02215	7.87871	7.74061	7.90053	7.69907	7.50926	9.04502	7.28789	7.79761	8.20832	6.85175	7.56366	7.6617	7.2311	8.47845	7.56024	7.45261	7.68088	7.65776	7.47369	7.61971	7.67855	7.56321	7.42741	7.52369	7.56508	7.89106	8.05116	8.12721	7.72432	7.82128	8.13786	8.21429	7.96256	8.05349	8.04146	8.1904	7.59937	7.51141	8.10996	7.94615	7.37277	8.24217	7.338	7.61977	7.65621	7.66732	7.9744	7.89043
UMAG_01026	7.83124	7.82191	7.68555	7.73288	7.85566	7.68139	7.75845	7.65705	7.7491	7.67504	7.87872	7.80282	7.79932	7.77074	7.82171	8.19478	8.11403	8.17402	7.94085	7.86857	7.89837	7.59326	7.53899	7.87929	7.91363	7.80459	8.28511	8.22148	8.18641	7.65809	7.64676	7.33523	7.3737	7.24576	7.35514	7.28305	7.3872	7.60738	7.61094	8.00063	7.85346	7.72385	7.65415	7.656	7.99795	8.17709	7.93048	7.67156	7.59287
UMAG_01027	7.10583	7.0631	6.65971	6.6431	6.73614	6.7128	6.75663	6.77226	6.87524	6.81745	6.87386	6.83462	6.90533	6.81481	6.73081	6.67757	6.74405	6.8095	6.75125	6.78276	6.7811	7.00146	6.92133	6.78664	6.67423	6.70903	6.7171	6.74443	6.72102	6.90159	6.81947	7.02752	7.047	6.83613	6.89395	6.84076	6.8546	7.19494	7.00932	6.61922	6.45696	7.01967	7.00855	7.06819	6.72542	6.76323	6.68868	6.73579	6.69112
UMAG_01030	8.02179	8.12368	7.15003	7.15802	7.24807	7.32092	7.48686	7.29073	7.39649	7.51878	7.6651	7.6	7.51825	7.51825	7.53933	7.21315	7.33642	7.58107	7.02152	7.12024	7.13521	7.75543	7.70926	7.18591	7.23285	7.18438	7.61889	7.47183	7.51498	7.70536	7.63393	8.20309	8.03059	7.76807	7.78575	7.45299	7.42164	7.51488	7.63007	7.46699	7.40307	7.7135	7.74549	7.777	7.47723	7.53951	7.3636	7.42278	7.35441
UMAG_01031	8.85843	9.00718	8.9562	8.94569	9.05581	9.19949	9.24656	8.92558	9.01597	8.90707	8.95092	8.98087	8.93817	8.9847	9.08438	8.73502	8.90459	8.9527	8.73211	8.65975	8.81691	8.99284	9.13848	8.80905	8.86987	8.92267	8.93686	8.83236	8.82957	9.01973	9.15969	9.41653	9.353	9.28629	9.3809	9.25412	9.08058	9.35952	9.59332	8.61562	8.44674	9.46073	9.66285	9.72788	8.8222	8.8435	8.87659	8.80429	8.81271
UMAG_01032	8.7076	8.78819	9.12748	9.10906	9.16783	9.22454	8.79592	8.71528	9.01503	8.92829	9.13978	9.16512	9.17332	9.23929	9.01503	8.91832	9.04082	8.9155	8.87747	8.95921	8.8783	8.91087	8.90059	8.94474	8.93572	9.02857	9.06924	8.89771	8.91168	8.90697	8.70993	9.1484	9.19487	9.04229	9.33278	9.39211	9.54121	9.42595	9.35044	8.61763	8.68912	8.9771	8.76514	8.63804	9.01277	9.01277	8.95322	9.16003	9.15763
UMAG_01033	7.37847	7.38642	7.8248	7.8517	7.67219	7.80392	7.41902	7.57214	7.52512	7.66843	7.74658	7.71631	7.78133	7.72858	7.71873	7.50539	7.57289	7.5273	7.74767	7.84827	7.88612	7.45104	7.44444	7.87577	7.85973	7.89304	7.66165	7.57313	7.48188	7.45502	7.28943	7.4201	7.5877	7.58779	7.77467	7.8134	8.10771	7.78586	7.61217	7.62142	7.59223	7.74801	7.51047	7.49291	7.7118	7.67604	7.76971	7.68649	7.59692
UMAG_01037	7.64353	7.73309	8.36487	8.26817	7.95845	8.04344	7.90064	7.64595	8.02829	7.96555	8.10153	8.23503	8.03497	8.05615	8.04923	7.71065	7.8297	7.80072	8.10229	8.25394	8.09614	7.94123	7.92338	8.36179	8.08668	8.1386	7.68206	7.5278	7.56926	7.77965	7.8202	8.39034	8.35603	8.23897	8.30571	8.10918	8.01802	8.50042	8.4196	7.48619	7.60149	8.13874	7.87123	7.87502	8.12059	8.04087	8.13708	7.98517	7.93995
UMAG_01038	9.50962	9.52725	10.2621	10.2339	10.0452	10.0024	9.01225	9.67778	9.47	10.0353	10.7138	10.2565	10.1784	9.95859	10.068	9.73184	9.76095	9.7326	9.79277	9.94709	10.1376	9.63307	9.68539	9.94033	9.94727	10.2573	9.45712	9.56092	9.37005	9.73213	9.56505	10.4113	10.1352	9.67909	10.7174	10.4739	10.793	9.77968	9.823	10.0447	10.0729	11.2018	10.6326	10.5914	9.58851	9.5174	9.50704	9.76046	9.68386
UMAG_01040	8.69881	8.63084	10.0565	10.0299	9.65602	9.65291	9.73979	8.98326	9.55833	9.49938	9.70549	9.5969	9.06561	9.35222	9.58639	9.03271	9.08884	8.7269	9.9798	10.3006	10.178	9.11866	9.15243	10.173	10.1182	10.1948	9.22928	9.05526	9.17141	9.20754	8.31601	8.64781	8.73509	9.65276	10.1075	9.83619	9.96854	10.0232	9.91305	8.94521	8.93517	9.47461	9.46235	8.67497	9.44519	9.48117	9.49703	9.89034	9.78746
UMAG_01042	8.51465	8.40407	7.8014	7.6947	8.11575	8.11565	8.05879	7.90061	7.9641	8.22538	8.25479	8.14974	8.09111	8.11446	8.21037	7.7295	7.86554	8.00508	7.64805	7.54629	7.7653	8.38996	8.55777	7.73938	7.80751	7.79887	7.97897	8.20533	8.32658	8.56004	8.41588	8.35747	8.40431	8.23291	8.15661	8.31179	8.56635	7.99974	7.96952	8.26712	8.19443	8.28399	8.09874	8.24957	7.92544	8.14228	8.09676	8.0858	8.03194
UMAG_01045	8.41217	8.63587	8.92927	9.12585	8.69994	8.96815	8.77514	8.56055	8.75567	8.80203	8.86352	8.74951	8.89327	8.85001	8.90719	8.49372	8.52984	8.47191	8.73324	8.81922	8.84009	8.81042	8.76309	8.80109	8.78084	8.8703	8.57408	8.61656	8.54797	8.65288	8.52948	9.2231	9.23606	9.03189	9.10847	9.02112	9.03921	8.95347	8.79616	8.65776	8.77344	9.28651	8.87676	8.8435	8.7775	8.80843	8.7775	8.7775	8.77404
UMAG_01047	6.3833	6.32711	6.11623	6.22596	6.23842	6.17955	6.19213	6.34028	6.22143	6.24363	6.22076	6.38109	6.27394	6.08897	6.24363	5.80675	5.7987	5.81937	5.8583	5.85778	5.95867	6.01383	5.94103	5.6844	5.92267	5.83657	5.9437	6.06359	6.02676	5.97559	5.99916	7.14972	7.17132	7.17672	7.15515	7.09269	7.13962	6.19106	6.17263	6.32162	6.29508	6.12685	6.24978	6.30564	6.25329	6.15909	6.30558	6.21953	6.19249
UMAG_01048	9.10571	9.36276	9.7116	9.74046	9.44656	9.51583	9.75705	9.65539	9.53388	9.13312	9.51315	9.20315	9.51033	9.5477	9.47062	9.61046	9.6866	9.6249	9.08569	9.12911	8.70714	9.52594	9.51926	9.17763	8.97579	8.76265	9.61123	9.36002	9.31053	9.39531	9.57447	10.0089	10.1885	9.91832	9.8325	9.6597	9.90607	9.30593	9.31242	9.6508	9.6528	7.33274	8.11421	8.02082	9.02117	8.96272	9.0612	10.7414	10.7608
UMAG_01049	9.69928	9.81841	10.087	10.0786	9.94076	10.0129	9.5657	9.75066	9.75383	9.91155	9.99748	9.81568	10.1381	10.2911	10.2313	9.5137	9.61551	9.60905	11.0084	11.2153	11.0943	9.11137	9.15429	11.3844	11.238	11.2074	9.29773	9.22884	9.26906	9.17726	9.05045	9.88676	10.1188	9.23186	9.97239	9.51706	9.76667	9.93584	9.99834	9.89497	9.92879	9.96204	9.79272	9.84635	10.4348	10.3664	10.2477	9.59183	9.61744
UMAG_01050	7.7715	7.56634	8.19815	8.29211	8.2639	8.3041	8.35319	7.97591	7.83627	8.07568	7.94669	8.08442	8.10192	8.07568	8.14438	8.35813	8.33092	8.24395	8.19483	8.18732	8.19534	7.97346	7.81066	8.27321	8.3029	8.11492	8.35017	8.30359	8.29717	7.92205	8.24738	6.89041	7.00082	8.27293	7.57593	8.60465	8.0016	7.84484	7.84141	8.28207	8.29574	6.89529	7.46462	7.34374	7.72126	7.71321	7.77903	8.45544	8.61763
UMAG_01051	7.37641	7.12124	7.93493	7.89298	7.76987	7.64254	7.3938	7.972	7.54819	7.51265	7.53396	7.54819	7.77641	7.682	7.63977	7.2613	7.13196	7.17073	7.53199	7.4452	7.54165	7.43195	7.32184	7.20477	7.3258	7.43374	7.27475	7.46405	7.4447	7.39037	7.99759	8.35757	8.29121	8.33097	8.11073	8.22001	8.02304	7.2405	7.19847	8.24551	7.8075	6.95773	6.94057	6.89074	8.0469	7.96338	8.22412	7.33605	7.49915
UMAG_01054	11.2037	11.311	11.4982	11.4703	11.478	11.4982	11.1419	11.4924	11.2386	11.4099	11.4478	11.3277	11.5456	11.5579	11.5275	11.1446	11.2273	11.2004	10.9726	11.0701	10.8703	11.4714	11.6049	11.058	11.1317	10.9662	11.0746	11.0396	11.1029	11.6259	11.5599	12.1148	12.0726	11.8424	11.9616	11.878	12.0286	11.7816	11.5939	11.0005	11.2638	10.7245	11.0967	10.9854	11.2861	11.3928	11.3825	11.7174	11.6825
UMAG_01055	9.00321	8.99269	9.89429	10.0221	9.86049	9.85865	8.87049	9.48934	9.18752	10.1055	10.4026	9.85516	9.44363	9.52202	9.57086	10.3485	10.2962	10.1017	10.6994	10.8021	10.5578	8.19063	8.08784	10.6945	10.7749	10.3733	9.62183	9.76432	9.67547	8.36546	8.09158	9.51727	9.41351	8.19476	9.15077	9.28225	9.31112	9.23713	9.19851	9.92946	10.0558	9.34916	9.98251	9.95069	10.2606	10.2623	10.2128	8.87145	8.57817
UMAG_01058	7.9625	8.10214	7.91422	7.93097	7.86168	8.00142	7.76517	7.75474	8.13702	7.99456	8.18018	7.99456	8.03418	8.056	7.74299	7.60221	7.80609	7.81233	7.90579	7.9448	7.98415	8.06032	8.10107	8.03932	8.04643	8.1391	7.72039	7.69708	7.86231	7.97654	7.94141	8.28165	8.38568	8.04904	7.9492	8.00522	7.85728	7.98808	7.93552	8.03076	7.89425	8.08864	7.54975	8.041	7.98063	7.96236	7.8857	8.18419	8.01109
UMAG_01059	10.3263	10.4171	9.85595	9.83471	9.80128	9.90272	11.0161	10.2755	9.8432	10.185	9.76001	9.7619	9.8706	9.77784	9.71687	9.69717	9.87166	10.0219	9.62632	9.70609	9.54834	10.129	10.1678	9.78968	9.75616	9.74677	9.84318	10.0023	9.99552	10.2053	10.2091	10.2439	10.325	10.6206	10.3119	10.3801	10.3084	11.0635	10.8858	9.07429	9.0684	10.1759	11.0528	11.0552	9.86486	9.82107	9.91423	9.88571	9.96577
UMAG_01060	11.927	11.9689	11.0312	10.9942	11.3525	11.4112	12.1514	12.0813	11.4622	11.8322	10.8695	11.2	11.3628	11.0928	10.9752	11.159	11.2845	11.3991	10.8205	10.9193	10.8958	11.6191	11.737	11.005	11.0541	11.0659	11.4353	11.3232	11.3742	11.6297	11.7755	11.9995	11.9899	12.0217	11.5867	11.9605	11.7889	12.0735	12.121	10.7548	10.8407	10.9722	11.6469	11.862	11.2553	11.3426	11.2814	11.2927	11.5211
UMAG_01062	10.6581	10.7378	9.9132	9.80772	10.184	10.1969	10.8524	10.4034	10.2297	10.342	10.079	10.083	10.2297	10.2159	9.81153	10.0724	10.264	10.3121	9.43548	9.46339	9.38313	10.4394	10.5731	9.49527	9.50444	9.48659	10.4753	10.3101	10.3081	10.5871	10.2488	11.5568	11.4553	10.5879	10.8904	10.0093	10.6333	11.3888	11.2805	9.20168	9.12755	9.86739	10.4546	10.54	10.0877	10.175	10.2236	10.3543	10.5121
UMAG_01063	9.8719	10.1171	11.7337	11.5889	11.2557	11.3303	10.7834	10.2368	11.3466	10.6119	11.0386	10.9765	11.2437	11.1551	11.4537	11.2661	11.2832	10.5664	11.0297	10.9341	10.7227	10.6501	10.7053	11.1009	11.0265	10.6529	11.1957	10.7266	10.6025	10.7209	10.3218	11.3897	11.452	10.6564	11.6457	11.4475	11.5277	10.9981	11.2153	10.8965	10.8218	10.2868	10.2929	10.3069	11.1533	11.1471	11.1177	11.2926	11.26
UMAG_01064	9.58195	9.66472	8.55265	8.52063	8.77517	8.88884	9.74187	9.20393	9.04982	9.0644	8.79687	8.7782	8.86277	8.79718	8.68092	8.6837	8.93509	8.90217	8.56208	8.53841	8.38228	9.13785	9.29183	8.5239	8.47615	8.3794	8.84971	9.01526	9.02883	9.16999	9.39776	9.71905	9.62162	9.71953	9.28287	9.43631	8.88743	9.73567	9.85985	8.2171	8.1767	8.9725	9.34504	9.59848	8.86361	8.56092	8.78194	8.93401	8.96089
UMAG_01065	7.5439	7.77109	7.39104	7.45579	7.43389	7.45063	7.97113	7.17181	7.59069	7.37218	7.47565	7.42068	7.50704	7.55331	7.50704	7.34751	7.52676	7.57995	7.24486	7.20116	7.1834	7.71324	7.85032	7.31143	7.40164	7.22757	7.62224	7.7017	7.80342	7.66126	7.99326	7.83547	7.97562	7.63715	7.20569	7.13694	7.00937	7.51928	7.74004	7.39561	7.37598	6.61353	6.69826	6.42609	7.42486	7.2556	7.467	8.00638	7.91588
UMAG_01067	9.5154	9.47152	10.4088	10.4206	9.91807	9.90821	9.96448	9.78197	9.9482	9.68645	9.85643	9.9354	10.0391	10.0611	10.1907	9.96025	9.87779	9.83535	9.95263	9.96711	9.82614	9.85564	9.87205	9.99784	9.82726	9.771	10.0281	9.90415	9.80844	9.92285	9.94238	9.98517	10.1041	10.0678	9.82049	10.1662	10.1967	9.9184	9.79236	9.99581	10.0551	9.91378	9.99147	9.82714	9.98946	10.004	10.0503	9.78295	9.85572
UMAG_01070	10.6346	10.5504	10.1774	10.1546	10.2971	10.2862	10.7374	10.1443	9.85894	10.8772	10.4609	10.4793	10.5056	10.3332	9.75362	10.1535	10.3696	10.4467	10.0221	10.1228	10.1675	10.3244	10.4484	10.2107	10.1866	10.2261	10.0779	9.92371	10.0045	10.5141	10.4341	10.8245	10.8618	10.5376	10.8631	10.3099	10.6716	11.3785	11.2818	9.36758	9.37234	10.7356	11.2806	11.2488	10.4987	10.5775	10.8238	8.92123	9.73973
UMAG_01072	9.53367	9.69978	9.0967	9.10348	9.54574	9.63215	10.4894	9.71404	9.67935	10.0815	9.40172	8.94663	8.75097	8.70986	9.14379	9.62993	9.49323	9.36485	10.2502	10.7057	10.9872	8.13522	8.09785	10.6202	10.905	10.9546	9.56635	9.24647	9.23753	8.16261	8.13491	9.37474	9.50507	8.35318	9.01305	8.86699	8.97064	9.34607	9.34422	9.22548	9.82525	10.321	10.0884	10.0286	9.56992	9.29836	9.50221	9.11139	9.12046
UMAG_01073	8.57447	8.54214	7.51711	7.46422	7.55598	7.50209	7.82622	8.00291	7.84127	7.84127	7.85084	7.8816	7.84127	7.84127	7.80739	7.92435	8.06841	8.27543	7.33722	7.31195	7.32708	7.89421	7.96707	7.32718	7.28803	7.34295	7.83996	7.90798	7.95668	7.92382	7.90623	8.48147	8.54892	8.1669	8.29122	7.74537	8.07295	8.10124	8.10672	7.68572	7.54366	8.44127	8.14148	8.2684	7.49823	7.66855	7.61986	7.75525	7.78131
UMAG_01074	6.84946	6.91631	8.63151	8.66554	7.78213	7.89439	7.81626	7.20536	7.90479	7.34831	7.78614	7.90805	8.00265	7.9538	8.18363	8.06751	8.04281	7.79266	7.87356	7.98256	7.90122	7.82368	7.63533	7.95699	7.8756	7.95658	7.92878	7.6849	7.70445	7.66883	7.43057	7.82743	7.67428	7.52502	8.01866	7.45196	7.55414	7.80892	7.7018	7.84236	7.80647	7.98116	7.73307	7.65718	7.79671	7.79549	7.78724	7.88325	7.78055
UMAG_01075	7.65628	7.66366	7.66585	7.7147	7.52667	7.66051	7.66686	7.48301	7.62396	7.66686	7.75387	7.66686	7.73462	7.69548	7.53999	7.44539	7.61129	7.64122	7.53334	7.63706	7.64713	7.64056	7.64381	7.6486	7.65986	7.64076	7.42288	7.34551	7.27373	7.57082	7.46544	7.74206	7.85034	7.82986	7.73377	7.93855	8.33281	8.02259	7.76955	7.60195	7.19769	7.69594	7.75741	7.63905	7.58008	7.62841	7.52988	7.70528	7.63905
UMAG_01076	8.02708	8.18181	8.35238	8.42158	8.31619	8.34156	7.75859	8.29375	8.39248	8.38441	8.55183	8.295	8.29375	8.47963	8.01149	8.19098	8.27466	8.0275	8.4245	8.5709	8.35068	7.98927	8.03576	8.49016	8.36639	8.57504	7.97394	7.80011	7.7996	8.00808	7.91217	8.72779	8.61744	8.61129	8.49154	8.60236	8.1754	8.81097	8.75564	7.70979	7.81734	9.0533	8.43096	8.9002	8.29969	8.2167	8.36744	8.12475	8.00834
UMAG_01077	7.47685	7.35013	8.43338	8.43271	8.11551	8.19255	7.66976	7.54666	7.92434	8.11838	7.97928	8.15815	8.13939	8.12798	8.33777	8.20659	8.11259	7.87352	8.25777	8.32167	8.22526	7.61444	7.50484	8.48475	8.40171	8.19577	8.13198	8.06201	7.91017	7.64374	7.6639	8.04567	8.00378	7.67635	7.89782	7.81526	7.95456	7.83049	7.77147	8.17025	8.22855	7.78089	7.39434	7.17145	8.04926	8.16051	8.09722	8.17903	8.13968
UMAG_01079	6.58292	6.44002	6.33567	6.37195	6.40358	6.24113	6.45495	7.23777	6.98333	6.20409	6.16448	6.25284	6.02313	6.15287	6.08946	6.48355	6.40663	6.50517	6.59816	6.55024	6.72618	6.39964	6.31416	6.52882	6.6166	6.60082	6.54056	6.59503	6.52766	6.39699	6.51642	6.05276	6.20224	6.06131	6.00248	6.08858	5.99535	6.00122	5.83941	6.88994	6.85295	6.3024	6.32036	6.29077	6.11919	6.2711	6.17939	6.45187	6.57761
UMAG_01080	6.72784	6.90005	7.70322	7.69553	8.51204	8.64427	8.5344	7.93299	8.21671	7.64053	7.55037	7.64053	6.90505	7.24468	7.60919	8.58739	8.63268	7.77198	9.10508	9.36974	9.45855	5.75232	5.51064	9.40119	9.63731	9.52212	8.29615	7.6	7.64738	5.59026	6.62289	8.41138	8.65909	6.90623	4.8859	6.95713	5.0121	7.09116	7.14938	8.13865	8.40944	7.68757	8.08392	7.85385	5.85159	6.1921	6.12386	8.84189	9.23417
UMAG_01081	8.20818	8.29643	8.78379	8.72171	8.34429	8.3863	8.27067	8.17993	8.44511	8.34281	8.82796	8.46745	8.44511	8.5981	8.53392	8.14991	8.18071	8.26062	8.23448	8.28677	8.38504	8.53584	8.54858	8.33269	8.40825	8.43191	8.21882	8.26503	8.13217	8.52424	8.3905	8.82524	8.73568	8.5882	8.92938	8.82921	8.85598	8.69206	8.80928	8.30778	8.01801	9.53961	9.43586	9.32699	8.05374	8.14181	8.11084	8.27809	8.37173
UMAG_01082	8.82782	8.94723	9.02049	9.13166	9.14787	9.14174	8.98674	8.81773	8.78044	9.16756	9.13003	9.07058	9.10192	9.04544	9.22478	9.1223	9.33582	9.1843	9.53084	9.81552	9.8752	8.22049	8.06333	9.72999	9.82131	9.79626	9.21054	9.0557	8.97958	7.9091	8.11999	8.78922	8.84562	8.59335	8.75672	9.14103	8.89878	9.00282	8.8958	8.98059	9.26533	8.82473	8.22533	8.47675	9.74455	9.74061	9.74897	8.88086	8.74233
UMAG_01083	7.36965	7.08638	7.10587	6.96784	7.1424	6.89492	7.20825	7.33255	7.03435	7.0165	7.0348	7.07694	7.03413	6.94443	7.16865	6.89121	6.88368	7.09974	6.9042	6.97368	7.05642	7.22611	7.15497	6.91549	7.01844	6.88285	7.07245	7.06144	7.11001	7.13731	7.25647	6.97083	7.17868	7.23218	7.38111	7.31618	7.35576	7.15765	7.20514	7.00924	7.00601	6.99823	7.15943	7.11491	7.10289	6.96896	6.98782	7.05886	7.05727
UMAG_01084	6.84784	7.03766	8.67384	8.61055	8.03343	8.21059	7.92029	7.41887	7.83524	7.92029	8.03911	8.04973	7.86123	7.96563	8.11045	8.15782	8.02654	7.82247	8.03656	7.98536	8.26086	7.75524	7.68887	7.97958	8.03117	8.24733	7.77375	7.71877	7.78995	7.59397	7.41742	7.63606	7.54042	7.84859	8.38274	7.92895	8.22856	7.88287	7.97678	7.74048	8.00914	8.43211	7.72735	7.89046	8.07243	8.19722	8.09131	7.76427	7.73857
UMAG_01085	7.05077	7.2298	7.9813	7.98605	7.55207	7.59771	7.5725	7.22303	7.53091	7.57241	7.76532	7.58771	7.55354	7.63884	7.65227	7.95145	7.94729	7.67022	7.5508	7.59884	7.6143	7.4449	7.4539	7.61583	7.6361	7.60316	7.76245	7.47678	7.65658	7.43483	7.32727	7.52041	7.47893	7.39225	7.57195	7.34066	7.40931	7.7098	7.60725	7.49721	7.45086	7.5398	7.50487	7.4438	7.80793	7.85198	7.84254	7.32252	7.41642
UMAG_01087	7.72058	7.78071	9.54895	9.38901	8.75849	8.79828	8.46416	8.36896	8.69539	8.64777	9.0363	8.69539	8.71605	8.81612	8.55389	8.39552	8.52264	8.06097	8.60748	8.85234	8.70612	8.6218	8.6585	8.82537	8.59873	8.7484	8.38061	7.95791	8.04946	8.61128	8.39994	8.942	8.92226	8.91492	9.39598	9.25849	9.22134	9.26608	9.16026	8.2113	8.02638	9.42918	9.18601	8.83832	8.62158	8.7711	8.65639	8.57028	8.52329
UMAG_01088	9.48285	9.527	9.99256	9.89416	9.57582	9.64803	10.0966	9.66433	9.84132	9.65937	9.63568	9.6503	9.65937	9.59826	9.37542	9.41752	9.5611	9.56581	9.25718	9.32199	9.13963	9.65399	9.74746	9.34687	9.335	9.25949	9.56274	9.44763	9.42573	9.68181	9.77956	10.33	10.3349	10.2925	10.2371	10.2912	10.119	10.3661	10.221	9.17973	8.98005	9.23218	9.7079	9.77007	9.77012	9.81538	9.73981	9.69099	9.72727
UMAG_01089	7.20534	7.13817	7.48047	7.41236	7.22408	7.11247	7.2885	7.3743	7.20832	7.2091	7.25367	7.3191	7.23167	7.26179	7.21288	7.17981	7.20825	7.26652	7.24217	7.22087	7.2594	7.37341	7.25342	7.21843	7.17384	7.23823	7.30155	7.26609	7.27602	7.2899	7.3173	7.10573	7.29766	7.31791	7.14453	7.33871	7.47749	7.44666	7.26895	7.21745	7.11553	7.12285	7.27619	7.3201	7.25302	7.21606	7.23382	7.15291	7.30242
UMAG_01090	8.6781	8.75286	10.5537	10.4593	10.0611	10.1941	10.2344	9.7464	9.82444	9.44639	9.25655	9.29381	9.82261	9.74245	10.6817	9.93733	10.0017	9.47282	11.215	11.3849	11.3994	8.45683	8.41191	11.459	11.5234	11.4895	9.86927	9.57872	9.4271	8.26648	8.09762	9.16021	9.26327	8.79737	9.54708	9.10362	9.36765	9.58851	9.74506	9.80041	9.99879	10.7568	11.1596	11.2664	10.335	10.2936	10.1374	8.85543	8.84717
UMAG_01091	8.73271	8.83301	7.40434	7.46065	7.78336	7.95665	8.81182	8.13781	7.96281	7.94406	7.90856	7.94406	7.75838	7.84452	7.94406	7.85672	7.92158	8.02777	7.39724	7.4092	7.06303	8.39941	8.55745	7.41207	7.25507	7.14317	8.01252	8.15101	8.18198	8.43301	8.81582	8.6099	8.50419	8.83415	8.15458	8.36026	8.12582	8.17122	8.06194	7.86214	8.01851	7.49826	8.07616	7.96092	7.95918	7.9654	8.02545	7.98642	8.05878
UMAG_01092	8.54513	8.2719	7.09226	7.14714	7.60327	7.44537	8.14945	7.85443	7.59719	7.66075	7.44538	7.66075	7.66075	7.46814	7.66075	7.49564	7.46217	7.75326	7.26792	7.15557	7.31427	8.05685	8.21113	7.06677	7.15046	6.97657	7.91672	7.91737	8.03134	8.04346	8.42516	7.66141	8.08709	8.10556	7.66676	7.66223	7.62421	7.87417	7.70645	7.44941	7.70669	7.67448	7.69534	7.68011	7.65527	7.64944	7.68011	7.68011	7.61953
UMAG_01093	8.71947	8.62224	8.74197	8.68925	8.79048	8.61381	8.73132	8.08606	8.62695	8.5711	8.58635	8.88903	8.89147	8.98959	8.89397	8.65836	8.79323	8.80782	8.28485	8.34679	8.21926	8.78188	8.73427	8.29218	8.35046	8.04475	8.84876	8.95801	8.82857	8.72214	8.70395	8.90681	9.11615	9.06565	8.61275	9.13045	9.10939	8.86449	8.62892	8.61639	8.67502	8.68669	8.71925	8.632	8.5156	8.35653	8.56537	8.80362	8.79102
UMAG_01094	9.51853	9.29181	9.35417	9.13604	9.22632	8.93265	9.21568	9.10591	9.29932	9.18537	9.41963	9.33247	9.14317	9.22786	9.25988	8.93693	9.07968	9.04356	9.14882	9.31084	9.22718	9.32483	9.24985	9.27684	9.2159	9.25575	9.15124	9.06373	9.03893	9.09886	9.21202	9.6119	9.59894	9.74773	9.41077	9.0395	9.30777	9.96602	9.8238	8.54321	8.63998	9.41453	9.34986	9.56034	9.26976	9.11083	9.15504	9.32894	9.30907
UMAG_01096	9.56136	9.6581	9.05718	9.1526	9.09337	9.351	9.37491	9.50849	9.28811	9.28811	9.2801	9.28811	9.23916	9.25532	9.28811	9.07011	9.11172	9.21565	8.97077	8.92849	8.89357	9.45392	9.57437	9.03541	8.98143	8.9528	9.19883	9.2693	9.21981	9.49958	9.74704	9.61253	9.67611	9.73329	9.57965	9.68254	9.46294	9.34626	9.67536	9.0796	9.14785	9.49599	9.76672	9.96864	9.18573	9.20827	9.0827	9.12679	9.24206
UMAG_01099	9.8667	9.9052	9.41076	9.47285	9.58279	9.62445	9.32106	9.53659	9.48318	9.60885	9.77977	9.53598	9.86711	9.91997	9.74163	8.88835	8.83176	9.0274	10.4145	10.5978	10.3133	9.2204	9.25293	10.7678	10.8617	10.3911	8.9162	8.96513	9.07501	9.30327	9.10648	9.61517	9.5915	9.55959	9.9395	9.66052	9.86393	9.80558	9.86591	9.50048	9.40319	9.88827	9.8184	9.7669	10.0736	10.0251	9.96563	9.19043	9.22291
UMAG_01100	7.26902	7.11013	6.73642	6.67889	6.86846	6.80097	7.08632	6.73922	6.9103	6.87296	6.9667	6.94505	6.8547	6.9103	6.9103	6.56784	6.74324	6.8689	6.52549	6.5355	6.65357	6.99698	7.10865	6.70314	6.57338	6.62033	6.87624	7.05426	6.88866	7.04359	7.25672	7.49988	7.5111	7.29098	6.85176	7.04502	6.81905	6.97112	7.07689	6.89924	6.69534	6.5877	6.67901	6.64239	6.88674	6.66818	6.79607	7.15739	7.13799
UMAG_01101	8.56844	8.6415	8.82407	8.80707	8.5585	8.58275	8.70375	8.36993	8.69677	8.65138	8.80296	8.81103	8.62235	8.65765	8.65765	8.47892	8.64271	8.67909	8.4873	8.60585	8.56468	8.68821	8.73155	8.56879	8.5507	8.67176	8.44698	8.42079	8.56258	8.64414	8.94719	9.16008	8.95879	8.98192	8.67415	8.78727	8.34838	8.67178	8.65553	8.72263	8.60494	8.38127	8.3926	8.44119	8.6605	8.55118	8.64093	8.78977	8.7862
UMAG_01102	8.46499	8.51142	8.84763	8.87168	8.6317	8.66177	9.52509	8.78625	8.61819	8.77629	8.38713	8.43861	8.5624	8.51271	8.3771	8.77394	8.89936	8.80407	8.21096	8.23029	7.78481	8.75777	8.84373	8.30779	7.98811	7.7319	9.03484	8.90136	8.86668	8.76181	8.77951	9.24314	9.18046	9.47176	8.52462	9.03007	8.50004	8.93654	8.79647	8.46841	8.45803	7.43988	8.14669	8.36707	8.71974	8.71115	8.84366	8.7082	8.72848
UMAG_01103	11.7988	11.8937	11.9864	12.0287	11.8134	11.9702	12.0609	12.0204	11.8739	12.0298	11.9333	11.7901	11.9045	11.8937	11.7304	11.5236	11.5927	11.7691	11.6334	11.6929	11.7049	11.6311	11.709	11.7806	11.7695	11.8498	11.7481	11.747	11.7338	11.6559	11.6042	12.4668	12.395	12.5325	12.5027	12.5942	12.4978	12.5108	12.5963	11.3502	11.2036	12.4975	12.4704	12.5293	11.9648	11.8348	11.8277	11.6031	11.6271
UMAG_01104	7.4961	7.41055	7.21537	7.17638	7.35026	7.27851	7.35078	7.3285	7.39108	7.3285	7.41409	7.35477	7.27289	7.3285	7.12167	6.90398	7.08786	7.11672	7.19661	7.13684	7.31394	7.23183	7.1729	7.22409	7.20566	7.31153	7.1674	7.25642	7.21178	7.29446	7.34302	7.64337	7.77678	7.86795	7.3406	7.86594	7.39662	7.36641	7.48357	7.25741	7.17738	7.31337	7.36203	7.61845	7.34748	7.41239	7.33919	7.16772	7.17679
UMAG_01105	9.63109	9.63999	10.3593	10.285	10.0223	10.1931	9.79778	9.87837	10.0216	9.81924	10.0474	9.98552	10.2541	10.1934	10.1989	9.81609	9.88956	9.76673	10.0555	10.22	10.0758	9.80779	9.80596	10.1477	10.1338	10.1911	9.66542	9.571	9.51071	9.8938	9.85518	10.2096	10.2474	10.3722	10.1551	10.6288	10.4605	10.0085	9.87445	10.1571	10.0472	9.78	9.68501	9.46146	10.1377	10.1653	10.1126	10.0466	10.0211
UMAG_01107	7.69877	7.6735	8.14057	8.06567	7.98161	7.92577	7.4771	7.45433	7.88749	7.97982	8.1671	8.03881	8.08593	8.02507	8.11318	7.60506	7.75162	7.41232	7.91657	8.1648	8.07775	7.88468	7.79375	8.14236	7.96978	8.21599	7.56694	7.50463	7.42293	7.8054	7.65855	8.17149	8.06805	8.10029	8.1981	8.49872	8.18515	7.60473	7.66502	8.20886	8.17865	8.40816	7.87313	7.905	8.01399	8.01785	7.97203	7.84284	7.72206
UMAG_01110	6.49287	6.68049	7.32054	7.65228	6.84937	7.17378	6.84776	6.91859	6.84843	7.06728	7.03407	7.06817	7.17554	7.26013	7.03407	7.28222	6.98791	7.07161	6.91548	6.8604	6.90029	6.81004	6.75507	6.89641	6.77436	6.97965	7.18534	7.05093	7.00946	6.90779	6.95585	6.98176	6.92688	7.21176	7.30101	7.15315	7.70357	6.32903	6.47291	7.80188	7.50907	6.89869	6.77019	6.82311	7.11387	7.29418	7.20417	6.81044	6.88018
UMAG_01111	8.57979	8.47625	8.58236	8.52714	8.59612	8.42702	8.54477	8.42221	8.5036	8.37777	8.69721	8.35891	8.67835	8.62953	8.57068	8.48125	8.61023	8.69558	8.55083	8.62934	8.50536	8.36026	8.41511	8.72677	8.58403	8.67546	8.74007	8.66312	8.74578	8.38422	8.25871	8.58488	8.59576	8.32554	8.45493	8.28032	8.4243	8.05252	8.08966	8.95109	9.03252	7.90545	7.80227	7.82501	9.27065	9.21399	8.99797	8.68187	8.55672
UMAG_01112	6.70402	6.63369	7.11427	7.21177	6.89282	6.7217	6.59345	7.17182	6.67544	6.91251	7.11522	6.86224	6.86224	6.86224	6.86224	7.30632	7.32363	7.22033	7.4617	7.6086	7.37266	6.63433	6.62407	7.63713	7.47289	7.33609	6.89261	6.94348	6.74623	6.57372	6.61474	6.20415	6.20657	6.11965	6.26955	6.40378	6.38144	6.35637	6.44396	7.43758	7.28094	6.66422	6.58393	6.31297	7.20566	7.37414	7.16357	6.82539	6.72864
UMAG_01113	7.5706	7.6801	7.36986	7.3996	7.53687	7.66321	7.56312	7.33701	7.60163	7.56312	7.59889	7.63401	7.72697	7.56312	7.2425	7.55222	7.63463	7.58859	7.51267	7.6277	7.64523	7.42605	7.33111	7.70539	7.71111	7.71443	7.65551	7.65909	7.67254	7.44096	7.43677	7.8588	7.85151	7.32877	6.88897	7.54035	7.02516	7.26009	7.28711	7.8302	7.76943	7.8931	7.4267	7.55931	7.1826	7.23022	7.09414	7.95144	7.72426
UMAG_01114	8.68606	8.53177	8.48264	8.46803	8.81379	8.54839	7.94711	8.09159	8.38142	8.59129	9.44987	8.90298	8.59129	8.67108	8.66937	8.46062	8.59261	8.5126	8.35132	8.54072	8.807	8.27792	8.13668	8.3551	8.66564	8.73341	8.59282	8.64274	8.5244	8.24021	8.3277	9.04926	9.04347	8.48182	8.62493	9.26461	8.72024	8.26787	8.32216	8.70694	9.05681	8.45178	7.36893	7.63196	9.41859	9.06582	9.33483	8.55447	8.46147
UMAG_01115	9.51763	9.62253	9.71538	9.67404	9.62545	9.58339	9.38371	9.21037	9.57126	9.27823	10.2402	9.6413	9.81321	9.92343	9.5459	9.46593	9.66503	9.57587	9.21292	9.30063	9.28542	9.53241	9.55197	9.24796	9.42052	9.3091	9.78132	9.66926	9.44614	9.44085	9.36706	9.70451	9.6744	9.57098	10.4639	10.297	10.7244	9.97617	9.96276	9.33041	9.22295	8.06354	8.26993	8.11495	10.7003	10.6075	10.6984	9.61971	9.36369
UMAG_01116	8.15468	8.15446	9.03191	9.0153	8.72171	8.74952	8.67034	8.36775	8.61082	8.6053	8.67831	8.64841	8.75691	8.73402	8.66951	8.72132	8.76902	8.61879	8.56198	8.52961	8.498	8.41623	8.51831	8.57823	8.47209	8.50447	8.8181	8.71241	8.64018	8.51895	8.2885	8.75264	8.75099	8.56796	8.86038	8.96542	8.97093	8.65861	8.66549	8.71105	8.51658	8.02669	8.00157	7.87786	8.62531	8.81489	8.71994	8.92165	8.91734
UMAG_01117	8.77597	8.60267	8.96828	8.89908	8.67106	8.30146	9.47846	8.44197	8.70303	9.04046	8.27084	8.47038	8.46317	8.3657	9.09377	8.43195	8.37301	8.49881	8.45952	8.35041	8.47873	8.61641	8.50343	8.34265	8.3308	8.23906	8.83897	8.97995	9.2096	8.32336	8.64905	8.8929	9.09084	9.26408	9.01956	9.43038	9.1444	8.7308	8.5574	8.89044	8.6337	7.8801	7.37287	7.17323	8.06851	8.38599	8.10463	9.85765	9.65334
UMAG_01118	6.00811	5.83141	5.66101	5.6948	5.73153	5.56724	5.67688	5.95371	5.69215	5.72761	5.66072	5.72329	5.74903	5.72033	5.83742	5.64506	5.52331	5.66652	5.714	5.58129	5.72929	5.73261	5.6913	5.59433	5.66242	5.65658	5.68931	5.85969	5.80405	5.76961	5.81177	5.76584	5.81963	5.90904	5.91933	5.9363	5.99709	5.52112	5.55245	5.96606	5.95645	5.74781	5.75543	5.76874	5.68522	5.71321	5.63116	5.74723	5.74662
UMAG_01120	7.37696	7.49014	7.20171	7.04776	7.26691	7.16321	7.25698	7.22143	7.3747	7.25698	7.43952	7.25698	7.06218	7.19429	7.25698	6.95343	7.05242	7.0585	6.78163	6.79852	6.76432	7.25035	7.39908	6.81716	6.89033	6.73653	7.0418	7.06822	7.07298	7.42041	7.56947	7.84415	7.70877	8.06872	7.71947	7.94031	7.71466	7.45533	7.46342	7.01456	7.09782	7.59162	7.25619	7.44263	7.19223	7.25619	7.18637	7.25973	7.31981
UMAG_01121	9.44393	9.55773	10.444	10.3263	9.76947	9.79906	9.76298	9.81591	9.92647	10.075	10.1004	9.83281	9.90924	9.90924	9.67876	9.74982	9.83834	9.74005	9.8452	9.88197	9.63644	9.80784	9.9166	9.9145	9.70021	9.60402	9.91059	9.59525	9.54976	9.84467	9.83167	10.3063	10.2537	10.1573	10.2777	10.2131	10.0068	10.2225	10.2219	9.58148	9.53443	10.1077	9.81411	9.6852	9.95405	10.069	10.0124	9.91452	10.026
UMAG_01122	7.63714	7.83531	8.98378	9.0007	8.45555	8.57867	7.81553	8.10435	8.33894	8.263	8.98527	8.76505	8.5031	8.58806	8.37342	8.39026	8.42116	8.21384	8.33823	8.35817	8.31037	8.16192	8.18309	8.40378	8.30961	8.32885	8.42336	8.2731	8.16418	8.20185	8.22668	8.63591	8.44144	8.54433	8.96528	9.01381	8.82498	8.58502	8.48372	8.35404	8.23799	9.29958	8.56325	8.50188	8.27635	8.43783	8.36422	8.29695	8.2494
UMAG_01123	8.2296	8.13262	7.50613	7.54772	7.63732	7.59419	8.0072	8.0704	7.67719	7.68596	7.63371	7.69979	7.69793	7.67602	7.82317	7.71464	7.61303	7.75074	7.42449	7.38573	7.37161	7.8265	7.79766	7.30569	7.32817	7.32422	7.67812	7.86928	7.91746	7.86421	8.05921	8.22643	8.18969	8.13888	7.94908	8.14234	8.16393	7.69492	7.79699	7.8466	7.75987	7.56159	7.80501	7.89575	7.5958	7.75383	7.68111	7.75601	7.80707
UMAG_01125	5.92158	5.89086	5.67575	5.66427	5.71585	5.60309	5.66413	5.99143	5.64096	5.7065	5.58772	5.7065	5.72441	5.71661	5.96884	5.6523	5.50625	5.74763	5.7283	5.63025	5.70353	5.76123	5.71109	5.70108	5.71167	5.62249	5.63735	5.76292	5.80228	5.83067	5.83194	5.64782	5.7189	5.89646	5.93455	5.92305	5.93339	5.45727	5.4562	5.96672	6.10074	5.68024	5.77914	5.8131	5.74534	5.75358	5.6937	5.66111	5.69571
UMAG_01126	9.09304	9.14587	8.51545	8.45384	8.57795	8.7083	9.03447	9.00216	8.87947	8.73758	8.55806	8.73758	8.70799	8.56399	8.52037	8.3165	8.49091	8.63115	8.44806	8.49443	8.4634	8.87207	8.99588	8.63839	8.56921	8.54194	8.45803	8.52868	8.52819	8.81292	9.17427	9.14655	9.26651	9.33666	8.74664	9.1567	8.86256	8.80204	9.12063	8.54395	8.52968	8.86432	9.20008	9.21339	8.59834	8.61911	8.65667	8.71579	8.71782
UMAG_01128	8.46033	8.61031	8.29512	8.3101	8.3693	8.44804	8.51141	8.31643	8.34353	8.39344	8.49227	8.51142	8.4042	8.3638	8.40329	8.10545	8.21404	8.1746	8.2472	8.2721	8.27663	8.4076	8.44407	8.32393	8.28563	8.41685	8.27426	8.24146	8.28935	8.44159	8.50075	8.77667	8.81153	8.66948	8.63577	8.74834	8.58439	8.5391	8.65994	8.24525	8.21784	8.78919	8.95884	8.86546	8.14927	8.23521	8.16089	8.23546	8.349
UMAG_01129	8.90252	9.03352	8.33821	8.40521	8.45384	8.49246	9.18246	8.87344	8.51641	8.57314	8.51641	8.44174	8.46215	8.45268	8.42021	8.49312	8.58134	8.72945	8.05551	8.13827	7.79623	8.63046	8.49396	8.21379	8.11968	7.78138	8.68445	8.59266	8.79199	8.5695	8.68274	9.17742	9.28288	9.19237	8.99355	9.11175	9.18198	9.09088	9.07603	8.08912	8.16115	7.74868	8.48336	8.64446	8.58455	8.57829	8.623	8.57731	8.62328
UMAG_01130	7.48268	7.35745	7.16434	7.23822	7.17472	7.05984	7.1413	8.72421	8.27479	6.3337	6.96815	6.97983	7.12517	7.28614	6.38259	7.05308	6.95165	7.05128	7.11339	6.99587	7.16184	7.18449	7.1337	7.08279	7.16494	7.08033	7.0401	7.2864	7.34796	7.22599	7.304	7.46128	7.5488	7.51933	7.53801	7.57014	7.60121	6.28452	6.44484	7.78619	8.46927	6.61534	6.63083	6.81525	6.83225	6.79209	6.9084	9.64087	9.24293
UMAG_01131	8.31503	8.31653	8.04124	8.02159	8.142	8.04623	7.80268	8.26126	8.00621	7.61631	8.92734	8.06857	7.82826	8.60606	8.20725	7.99951	8.12443	8.10767	7.94295	8.05298	8.03826	8.1379	8.11043	7.9941	7.91454	7.98402	8.05878	8.02548	8.04709	8.14231	8.25452	8.20074	8.36853	8.666	7.94908	8.77264	8.34434	8.21776	8.15998	8.03393	8.17675	7.89965	7.87839	7.80625	7.67857	7.7763	7.71245	8.63756	8.72304
UMAG_01133	9.74169	9.75564	6.74222	6.80615	8.31312	8.46953	9.75421	9.13287	8.14419	8.34348	7.79032	7.50815	7.96105	8.07858	8.02968	8.29457	8.59821	8.72468	6.83395	6.79764	6.20112	8.87554	9.15833	6.80486	6.42906	6.22736	8.82494	8.95384	9.01474	8.98895	9.42219	9.53479	9.45782	9.8592	8.32428	8.72846	8.6494	8.67155	8.75418	8.04657	7.7466	6.71874	8.0441	8.29185	8.05492	8.25435	8.25786	8.38676	8.67288
UMAG_01134	8.51234	8.57018	8.20463	8.28388	8.90407	8.93773	8.98884	8.51921	8.40135	8.66643	8.54984	8.54984	8.46666	8.49959	8.47748	8.79452	8.84855	8.73982	8.76272	8.79703	8.74311	7.55524	7.44021	8.84224	8.76827	8.7839	9.18913	9.00399	8.97353	7.60103	8.63183	9.09344	9.13439	9.02807	7.17319	9.31836	7.29111	7.93754	8.06766	9.17381	9.09621	9.09595	8.86735	8.89745	8.24009	8.39836	8.30638	8.39005	8.36021
UMAG_01136	7.38291	7.28799	7.45893	7.46768	8.1029	7.94228	7.19973	7.52474	7.95998	7.25195	7.46302	7.41094	7.99742	8.26364	7.39262	7.83772	7.87641	7.68557	7.77099	7.80719	7.77887	7.42731	7.39835	7.58729	7.60368	7.66319	7.56251	7.6459	7.64179	7.46632	7.42747	7.87734	8.05001	7.38737	7.19969	7.37639	7.28516	7.2088	7.2015	8.15315	7.86501	5.684	5.71213	5.59816	8.62156	8.80553	9.09552	6.79488	6.93109
UMAG_01138	8.88865	8.84507	8.42928	8.55435	8.7269	8.73187	8.90631	8.7478	8.68775	8.58177	8.69081	8.64695	8.69081	8.67905	8.63294	8.51461	8.61262	8.51531	8.48323	8.3469	8.41183	8.64061	8.66743	8.42974	8.53377	8.36867	8.66616	8.67448	8.76774	8.664	8.74681	9.07674	9.14385	9.15763	9.01104	8.85077	9.02853	8.76866	8.7124	8.55863	8.74439	7.80683	8.12377	8.22139	8.83265	8.70493	8.84381	8.8654	8.98503
UMAG_01139	7.42353	7.50712	7.2629	7.34046	7.45463	7.41573	7.24697	7.16785	7.42057	7.38708	7.46646	7.42057	7.4368	7.55974	7.50053	6.96567	6.89855	6.96996	7.29054	7.63239	7.73691	7.19262	7.28562	7.66673	7.95559	7.90001	7.13968	7.22426	7.18974	7.36212	7.11259	7.70608	7.53203	7.49694	7.70019	7.32404	7.5338	7.44572	7.42995	7.34235	7.3849	7.34964	7.17052	7.38333	7.27602	7.3712	7.33549	7.44209	7.49153
UMAG_01141	8.30448	8.63129	8.16453	8.337	8.25023	8.37806	8.45449	8.09349	8.37819	8.2463	8.36563	8.36329	8.36329	8.36329	8.47045	8.21447	8.32573	8.52135	8.01164	8.08795	7.93035	8.32316	8.44055	8.18947	7.99759	7.84505	8.39637	8.35096	8.37538	8.37951	8.26625	8.60054	8.5586	8.57408	8.60886	8.4968	9.0792	8.36991	8.22228	8.21169	8.57318	7.97394	7.81445	7.81699	8.39794	8.83171	8.52991	8.50989	8.45899
UMAG_01142	9.90711	10.0254	8.71814	8.7726	9.19624	9.30861	10.1583	9.5343	9.38774	9.3256	8.99755	9.13597	9.25049	9.10908	8.99321	9.40073	9.49693	9.67981	8.83302	8.86494	8.48525	9.29318	9.33197	8.93162	8.84209	8.70596	9.55864	9.34794	9.39438	9.31755	9.5862	9.90471	9.82439	9.80038	9.43808	9.56628	9.46576	9.86961	9.96841	8.63239	8.81501	8.87538	9.54086	9.40057	9.15223	9.25397	9.09042	9.45027	9.43163
UMAG_01143	12.4836	12.4584	11.3198	11.384	11.5085	11.583	12.4463	12.2346	11.8797	12.1466	11.5222	11.6599	11.5425	11.444	11.2302	11.9751	12.0489	12.1395	11.872	11.9044	11.8355	11.5838	11.5329	11.9637	11.8733	11.8233	11.5828	11.5957	11.6472	11.5347	11.3735	12.152	12.242	11.623	11.9192	11.2622	11.8853	12.5686	12.4789	10.9545	11.1562	11.5453	11.6368	11.4542	12.5601	12.526	12.5811	11.5182	11.427
UMAG_01144	8.23899	8.38797	7.88612	7.75163	7.83406	7.82321	9.14734	7.99898	7.92655	7.90031	7.7563	7.8554	7.75289	7.8	7.74518	7.62022	7.69662	7.8263	7.65323	7.566	7.56649	8.13204	8.15869	7.72386	7.55996	7.54925	7.73344	7.76233	7.97238	8.08457	8.13952	8.81132	8.72561	8.67536	8.37125	8.29941	8.08603	8.25238	8.21946	7.76825	7.70789	7.55712	7.90293	7.92925	7.70041	7.84819	7.74043	8.28489	8.13071
UMAG_01145	5.76371	5.66944	5.46982	5.47977	5.49347	5.41386	5.5304	5.70011	5.53151	5.59298	5.45289	5.44029	5.53151	5.4797	5.67571	5.45498	5.42462	5.49502	5.58871	5.41082	5.59895	5.57043	5.47146	5.37185	5.54521	5.59368	5.56628	5.57409	5.7353	5.58621	5.71173	5.38983	5.47834	5.57838	5.59834	5.61519	5.70421	5.22543	5.38244	5.72537	5.86015	5.53403	5.54048	5.62315	5.43338	5.45408	5.45759	5.52414	5.52551
UMAG_01146	8.97731	9.1793	8.72585	8.75631	8.84473	8.77293	9.44215	9.17475	8.629	9.21098	8.71263	8.68245	8.69593	8.68439	8.65236	7.92953	7.94773	8.34592	8.96014	8.92823	9.13736	8.84876	8.77738	8.89041	8.83309	9.01613	8.85118	8.9977	9.08668	8.75923	8.67528	9.22409	9.09867	9.02016	9.23959	9.3873	9.31902	9.35294	9.27626	8.57042	8.30466	8.99298	9.47136	9.1949	8.5611	8.80706	8.65386	8.62366	8.8353
UMAG_01148	9.80463	9.76189	8.96527	8.93959	9.67674	9.52299	9.75265	9.43886	9.30537	9.49307	9.39507	9.48333	9.40818	9.33156	9.39857	9.19059	9.24702	9.34309	9.07352	9.13379	9.01962	9.20283	9.33774	9.31111	9.25778	9.01421	9.68255	9.69586	9.68094	9.32139	9.27915	10.1205	10.206	10.017	9.25076	9.81876	9.58984	10.0332	9.8495	9.02994	8.86806	9.54035	9.69982	9.77268	9.43308	9.54716	9.48025	9.15868	9.16066
UMAG_01149	9.18748	8.97702	8.66642	8.707	8.9767	8.79433	9.22594	8.77903	8.48151	8.99791	8.93608	8.83612	9.01057	8.94397	8.75228	8.95813	8.97811	9.20459	9.56534	9.67448	9.6651	7.75731	7.69667	9.81263	9.76546	9.87781	8.2267	8.35621	8.53597	8.00963	8.15448	9.25105	9.1425	8.78457	8.6414	8.68037	8.7276	8.44222	8.54867	9.31814	9.23027	7.61236	7.6509	7.66239	9.06549	9.40468	9.10711	9.32381	9.29702
UMAG_01152	7.99915	8.10379	7.86731	7.75866	7.87345	7.86597	7.82331	7.85239	7.88911	7.88911	7.94222	8.09264	8.00393	7.85634	7.85345	7.55863	7.6711	7.78427	7.6297	7.79006	7.75262	8.07762	8.15887	7.75892	7.79698	7.80373	7.67674	7.70278	7.77922	8.15789	7.95279	8.16291	8.20668	8.03698	8.03592	8.25916	8.29697	7.98975	7.89828	7.8223	7.93522	8.57963	8.20579	8.2858	7.72421	7.76631	7.64941	7.87231	7.86887
UMAG_01153	9.2593	9.16218	8.79859	8.73907	8.86127	8.8695	9.68458	9.23976	8.91242	8.87139	8.50797	8.79047	8.87139	8.81262	8.84427	8.95581	9.03155	9.0321	8.25965	7.96649	7.77232	9.14679	9.23145	8.1008	7.94129	7.77299	9.18685	9.2726	9.16158	9.19222	9.36196	9.90677	9.94022	9.90616	9.20793	9.52394	8.99152	9.11726	8.985	8.87493	8.81607	7.66726	8.71046	8.70467	8.99044	8.90658	9.03995	9.00599	9.10928
UMAG_01154	10.7574	10.8552	10.3813	10.3437	10.5507	10.5783	10.6897	10.4383	10.6043	10.6043	10.5471	10.6043	10.6402	10.6819	10.3897	10.3996	10.5378	10.4562	10.4305	10.5233	10.167	10.4699	10.5344	10.5283	10.4016	10.3049	10.3269	10.2843	10.2964	10.4909	10.6371	11.3094	11.2463	11.2071	10.5966	10.9842	10.5781	10.575	10.6175	10.6109	10.5077	10.481	10.1349	10.4495	10.6532	10.5877	10.6263	10.7683	10.7311
UMAG_01156	8.22572	8.22296	9.00108	8.96665	8.84508	8.87119	8.4403	8.49912	8.71442	8.58987	8.87758	8.80857	8.7237	8.82964	8.71581	8.5538	8.49394	8.41622	8.69773	8.74628	8.85974	8.503	8.5744	8.7984	8.78047	8.90107	8.49721	8.51963	8.46723	8.53006	8.36139	8.72612	8.80005	8.61236	9.06623	9.06708	9.18072	8.81579	8.7921	8.36396	8.78327	9.23406	8.67792	8.6823	8.71061	8.72491	8.69796	8.70595	8.69256
UMAG_01159	8.92745	9.07963	9.25653	9.25586	9.2293	9.25937	8.55802	8.71008	9.26351	8.87964	9.31814	9.23832	9.40249	9.52823	9.61378	8.8143	8.85809	8.82151	9.16703	9.21108	9.46296	9.07424	9.09413	9.21249	9.35194	9.64128	8.8793	9.04217	8.8661	8.9466	8.80024	9.36521	9.40953	9.11874	9.69624	9.32342	9.53993	9.33135	9.40325	8.84141	9.09609	9.40316	8.59077	8.92692	9.13344	9.14883	9.18611	9.82899	9.6703
UMAG_01161	7.6095	7.61211	8.35909	8.29357	8.14936	8.08477	7.86367	7.96543	7.97064	8.02698	8.06591	8.04531	8.05866	8.04755	8.11845	7.8567	7.8946	7.90675	8.04248	8.08177	8.12944	7.99164	7.97266	8.08587	8.18096	8.15149	7.96835	7.83208	7.87901	8.04211	7.91105	7.83376	8.01691	7.96167	8.05113	8.2654	8.34164	7.91131	7.78546	8.21772	8.15777	7.83798	7.69225	7.57826	8.14859	8.15192	8.14958	8.04945	8.05968
UMAG_01162	9.19881	9.16069	9.92489	9.86075	9.59192	9.62274	9.50009	9.12705	9.57957	9.51229	9.64004	9.57957	9.77532	9.67236	9.65342	9.63334	9.70864	9.60831	9.67809	9.81483	9.32455	9.4243	9.44114	9.79977	9.41776	9.4105	9.5803	9.34317	9.21503	9.36857	9.1892	9.58904	9.72737	9.48767	9.72011	9.77133	10.0663	9.9721	9.89592	9.18239	9.18946	9.60277	9.42114	9.22259	9.72254	9.78504	9.67823	9.57591	9.45154
UMAG_01163	6.92123	7.15623	6.84254	6.88577	6.76247	6.903	6.74223	6.90805	6.90805	6.90805	7.01244	6.90805	6.97159	6.9087	6.93969	6.56541	6.52372	6.73997	6.74425	6.72156	6.82093	6.93811	6.91213	6.69806	6.73826	6.8124	6.52652	6.64072	6.70299	6.91632	6.89033	7.39741	7.355	7.32572	7.43949	7.29927	7.3526	7.04631	6.94395	6.78951	6.86772	7.50135	7.06912	7.28942	6.58812	6.62029	6.6221	6.91528	6.84144
UMAG_01164	5.32809	5.48501	5.56007	5.56174	5.45503	5.42374	5.24403	5.20812	5.40712	5.44776	5.76389	5.58662	5.48817	5.48817	5.58662	5.22489	5.10073	5.26136	5.32742	5.32331	5.48426	5.37276	5.21998	5.41994	5.4329	5.33675	5.05099	5.14126	5.15849	5.28738	5.2635	6.04158	5.89942	6.00193	6.12856	5.90789	5.93154	5.5917	5.61604	5.23691	5.43113	5.863	5.65171	5.68602	5.39395	5.33699	5.43093	5.38057	5.43654
UMAG_01165	6.52595	6.34794	6.11181	6.06064	6.22293	6.02807	6.09496	6.42074	6.05051	6.21466	6.21466	6.12345	6.31403	6.21466	6.29835	5.83729	5.86147	6.01622	6.07654	5.97769	6.12135	6.20344	6.2324	5.83844	5.87184	5.92934	6.03081	6.14506	6.10156	6.18896	6.2608	6.66012	6.60716	6.69153	6.61526	6.712	6.77762	5.48542	5.62224	7.23705	6.52019	6.43509	6.31563	6.29765	6.09312	6.26448	6.13945	6.02098	6.16319
UMAG_01166	7.4519	7.43697	8.78488	8.74687	8.26674	8.23634	8.11357	7.70506	8.04497	7.80193	8.16537	8.42185	8.46058	8.4034	8.26882	8.40494	8.35004	8.16591	8.19578	8.23619	8.12996	8.02743	8.08159	8.12655	8.11197	8.30639	8.33678	8.15969	8.27623	8.02633	7.86431	7.95241	7.96025	7.85865	8.24486	8.12678	8.44387	8.18426	8.06596	8.26914	8.09645	8.20437	7.87781	7.77979	8.14879	8.25149	8.31046	8.19353	8.15648
UMAG_01167	7.03849	7.15608	7.07928	7.21541	7.14854	7.16663	7.08175	7.2026	7.04694	7.13547	7.17622	7.16636	7.10494	7.13547	7.1569	7.04233	7.08322	7.14814	7.01176	7.03973	7.10588	7.05053	7.0513	7.05271	7.07729	6.98602	7.05086	7.04623	6.8889	7.18361	6.91291	7.27766	7.15512	7.26987	7.53531	7.41336	7.5669	7.17914	7.15835	7.09949	7.09931	7.20346	7.35216	7.34821	6.92829	6.88628	6.95677	7.24669	7.25934
UMAG_01168	7.94052	8.04028	8.01585	8.08252	7.913	8.09162	8.03798	8.09979	7.74085	8.03798	8.0765	8.01864	8.03798	8.03798	8.03798	7.90955	7.95635	8.20444	7.74526	7.71926	7.81011	7.83482	7.79525	7.85085	7.79605	7.87131	8.01545	7.87927	7.91674	7.83852	7.83888	8.49689	8.57329	8.23559	7.92617	8.60327	8.48991	7.94614	7.63506	8.33479	8.13987	7.31583	7.56324	7.55038	7.79866	8.04222	8.01057	8.30181	8.19835
UMAG_01169	9.69499	9.53205	9.09834	9.00347	9.27203	9.18398	8.92855	8.81536	9.22525	8.85131	9.55151	9.4134	9.48607	9.6467	9.75915	8.98748	9.14275	9.25669	8.98798	9.0486	9.12196	9.29603	9.3802	9.10616	9.03208	9.13476	9.03945	9.10762	9.01818	9.2374	9.29114	9.78392	9.82946	9.80923	9.73085	9.66513	9.53744	9.49315	9.57468	8.97666	9.14542	9.12872	8.47027	8.69077	9.37599	9.34379	9.51372	9.64297	9.68067
UMAG_01170	8.32139	8.36817	8.45599	8.51134	8.26927	8.37919	8.3562	8.16405	8.26171	8.46981	8.3285	8.32628	8.42361	8.3562	8.77166	8.26991	8.32543	8.3504	8.27437	8.23547	8.3466	8.30962	8.28122	8.29566	8.31048	8.37913	8.20776	8.32983	8.19703	8.30391	8.2592	8.85247	8.80913	8.5257	8.72758	8.28597	8.57604	8.68113	8.74949	7.94564	8.16063	9.77323	10.4643	10.543	7.20442	7.23385	7.24219	8.54817	8.56412
UMAG_01171	8.90658	8.97911	8.80972	8.71332	8.95081	9.07022	8.97252	8.53376	8.59312	8.88392	8.71445	8.76084	8.88392	9.05792	9.74418	8.2823	8.26079	8.12188	10.6238	10.9422	11.2592	8.26185	8.27096	11.0555	11.3948	11.4696	8.0985	7.92045	7.92565	8.25335	7.87338	8.28511	8.30725	7.61392	8.18175	7.61091	7.89587	7.23752	7.22907	10.2541	10.8991	9.43728	9.3933	9.14178	9.62037	9.69056	9.56471	8.25033	8.15472
UMAG_01172	10.7766	10.9896	9.59838	9.5768	10.8606	10.9325	10.5594	10.4547	10.3827	10.527	10.4934	10.3721	10.428	10.4422	10.4422	10.5758	10.6718	10.7953	10.7356	10.8146	10.8262	9.07349	9.14308	10.8984	10.9046	10.9743	10.886	10.9917	10.9486	9.41886	10.8154	10.7839	10.9179	11.6532	7.76527	11.9328	8.49959	9.87232	9.84714	11.0368	11.0667	10.808	11.5379	11.3242	10.2631	10.3452	10.2359	9.95934	10.083
UMAG_01173	9.37015	9.25309	8.93726	8.88822	8.99911	8.8685	9.21504	9.10247	9.06856	9.05838	8.97898	9.08596	9.04237	8.86436	9.05838	8.63978	8.64139	8.89459	8.7964	8.74869	8.91866	8.97742	9.02859	8.86624	8.9357	8.9461	9.01795	9.29191	9.13803	8.93623	9.27313	9.1933	9.2818	9.73311	9.04864	9.68095	9.1713	8.93712	8.91322	9.22785	9.13271	9.16288	9.51425	9.51912	8.90564	8.88669	8.84473	9.00292	9.01349
UMAG_01174	7.30306	7.44428	7.7176	7.82747	7.30336	7.44985	7.6398	7.52546	7.40138	7.52546	7.52546	7.51307	7.53123	7.5656	7.34096	7.44273	7.48055	7.51281	7.16964	7.20657	7.07787	7.47683	7.5589	7.26669	7.24648	7.20512	7.71675	7.47714	7.51281	7.5967	7.43145	8.09544	7.93332	7.62788	7.71491	7.66105	7.75564	7.66463	7.70502	7.32788	7.33288	7.17065	7.40561	7.19562	7.50461	7.6255	7.56187	7.55346	7.5389
UMAG_01175	8.83113	8.94374	8.04135	8.12144	8.18907	8.2852	9.33481	8.36999	8.29002	8.27755	8.09735	8.28047	8.28398	8.19962	8.4841	8.2096	8.38278	8.49595	7.8095	7.55793	7.51358	8.56548	8.76041	7.61701	7.63023	7.41978	8.44113	8.39564	8.60179	8.60964	9.05645	9.07147	9.01509	9.38934	8.79005	8.90914	8.60175	8.44334	8.54924	8.31566	8.29971	8.29368	8.62605	8.46982	8.04421	8.16589	8.11397	8.56306	8.47252
UMAG_01176	8.14856	8.24891	9.3036	9.32384	8.7392	8.86453	8.91234	8.26631	8.97955	8.60114	8.75153	8.91522	8.77264	8.87006	8.87418	8.65214	8.74401	8.59083	8.72759	8.81477	8.79874	8.64884	8.68767	8.77226	8.75786	8.77756	8.69733	8.55277	8.46359	8.60364	8.64966	9.13902	9.05001	8.90823	9.10765	8.98553	8.84199	9.2646	9.26615	8.25761	8.2974	9.16622	9.14031	9.20474	8.54909	8.5205	8.61167	8.79234	8.74329
UMAG_01177	9.09786	9.18888	9.07441	9.02772	8.97996	9.04666	9.32961	8.85691	9.22029	9.14598	9.01719	8.99124	9.02503	9.10138	8.93558	8.47011	8.6324	8.66297	8.94226	9.1126	8.95544	8.9392	9.00155	9.16747	9.16968	9.17761	8.56419	8.52306	8.54943	9.02515	9.00374	9.43388	9.44846	9.79592	9.52855	9.95956	9.46014	10.0069	9.95974	8.1978	8.1125	9.72133	9.65578	9.84243	8.87089	8.91741	8.8619	8.8569	8.93834
UMAG_01178	8.79481	8.87452	8.13209	8.17699	8.45926	8.47328	8.52362	8.30113	8.44088	8.55808	8.49866	8.55392	8.49283	8.49866	8.49866	8.30253	8.47231	8.57678	8.29998	8.41671	8.35017	8.34277	8.26951	8.44119	8.45745	8.33809	8.72246	8.56994	8.59822	8.35331	8.31358	8.48659	8.65242	8.56492	8.46323	8.75006	8.93131	8.80712	8.70275	8.28679	8.14398	8.42212	8.56683	8.52572	8.50189	8.536	8.48085	8.44816	8.40183
UMAG_01179	8.99281	8.88287	8.82674	8.82007	8.84977	8.78946	8.8829	8.40852	8.78676	8.99124	8.9055	9.1751	8.91791	8.84571	8.82893	8.67477	8.6945	8.76965	8.71789	8.61114	8.75677	8.76017	8.69661	8.77713	8.82471	8.73248	8.76227	9.00907	8.8684	8.83774	8.79686	9.07871	8.97865	9.04073	9.13686	9.16243	9.23875	8.80991	8.77309	8.96463	8.89351	8.44061	8.08193	8.45097	8.9078	9.08342	8.96759	8.94483	8.95918
UMAG_01180	10.0664	10.1166	9.61618	9.62963	9.73827	9.76997	9.87101	9.55756	9.78951	9.81471	9.71363	9.7858	9.95014	9.87375	10.0493	9.60705	9.7897	9.77447	9.39344	9.45589	9.2778	9.77625	9.95266	9.5096	9.40164	9.34547	9.79433	9.79159	9.75437	9.83271	10.0871	10.5272	10.371	10.3882	10.2246	9.97616	10.0711	10.4351	10.3011	9.24406	9.31108	9.71647	9.87047	9.87303	9.76294	9.87047	9.76512	9.98078	10.0228
UMAG_01181	7.78379	7.83549	7.84203	7.89317	7.97848	8.07014	7.7765	7.91292	7.84266	8.03525	7.86292	7.88131	7.91292	7.91292	7.96723	7.75126	7.71868	7.85869	7.76067	7.72668	7.86474	8.01397	7.97896	7.74995	7.84699	7.75073	7.68823	7.80114	7.71396	7.97821	7.92671	8.06106	7.91229	7.99261	8.36022	8.00392	8.35168	6.68664	6.64511	8.96695	9.30337	7.25428	7.19058	7.28735	8.10807	8.25743	8.11982	8.24904	8.16644
UMAG_01182	8.33118	8.46843	7.75127	7.98549	7.90879	7.86026	7.99558	8.12045	8.06808	8.06808	8.09067	8.06991	7.94982	8.02746	8.06808	7.65098	7.79968	8.11127	7.69167	7.68012	7.90805	8.18937	8.16898	7.71892	7.84607	7.64323	7.67811	7.88403	7.7219	8.33927	7.84952	8.47388	8.50651	8.37405	8.88431	8.18679	8.81317	8.30606	8.17265	7.73676	7.98814	8.06571	8.30126	8.10798	7.89854	7.83905	7.91088	8.01472	8.12114
UMAG_01184	8.81244	8.9778	7.80006	7.68127	8.27983	8.41077	9.24917	8.33908	8.31168	8.38335	7.96717	7.99671	8.31168	8.07275	8.31168	8.11241	8.23633	8.57065	7.26931	7.52958	7.43788	8.47997	8.70412	7.47307	7.50326	7.75984	8.62219	8.95064	8.8378	8.59973	8.59461	8.79067	8.6735	8.9725	8.7522	8.56577	8.75864	8.46828	8.84351	7.96566	8.03067	8.34802	8.86078	8.65231	7.91742	8.02019	7.96314	8.43539	8.36845
UMAG_01185	5.49255	5.84013	7.94195	7.99213	7.14025	7.30744	6.90498	6.604	6.91454	6.92125	7.19834	7.08305	6.93834	7.16234	6.84481	6.71058	6.85464	6.75264	6.7714	6.87858	6.9626	6.8896	7.06229	6.85976	6.96181	6.95799	6.60603	6.67027	6.55662	6.84901	6.87075	6.8214	6.42625	7.68145	7.62331	7.8578	7.32813	7.12404	7.24054	6.7822	6.66284	6.8965	6.5642	6.51981	7.14688	7.02164	7.16386	6.95299	7.01183
UMAG_01186	8.77256	9.00732	8.97966	8.88418	8.84628	9.11707	9.00054	8.94994	8.92572	8.92572	9.02425	8.8062	8.96309	9.03146	8.78367	8.90259	8.99328	8.99724	8.73023	8.83035	8.72532	8.91021	8.93073	8.87896	8.72414	8.8406	8.97703	8.73722	8.78326	8.84433	8.75187	9.33964	9.17351	9.26221	9.07531	9.18609	8.96513	9.36966	9.18877	8.79677	8.38284	8.56601	8.40139	8.64705	8.95712	9.10578	8.99699	9.32355	9.35336
UMAG_01187	9.77147	9.88265	10.1697	10.2306	9.86195	10.0547	9.80451	10.022	9.97128	10.085	10.1374	10.0636	10.0835	9.78352	10.0058	10.3653	10.5928	10.401	9.87909	9.85787	9.70412	10.3568	10.3816	9.60621	9.36742	9.42381	8.18143	7.88401	8.07025	10.3144	10.2118	10.453	10.5932	10.6736	11.2378	11.1508	11.1875	11.2125	11.321	8.71176	8.73536	9.48009	9.49918	9.56151	10.0549	10.0504	10.1853	10.3205	10.3539
UMAG_01189	6.54994	6.4743	6.32251	6.44548	6.35313	6.32052	6.39853	6.42557	6.41142	6.41142	6.45125	6.41142	6.41142	6.38372	6.39409	6.30829	6.12561	6.29672	6.37243	6.23885	6.31104	6.29576	6.20011	6.27416	6.32226	6.17108	6.25326	6.33454	6.46207	6.32564	6.4542	6.78809	6.73497	6.69201	6.71982	6.68971	6.67092	6.29956	6.29236	6.53656	6.51544	6.5938	6.33943	6.44351	6.34191	6.43263	6.27039	6.31727	6.38535
UMAG_01190	7.66299	7.52473	7.20806	7.27363	7.34752	7.23985	7.31584	7.57574	7.35546	7.54101	7.27803	7.16567	7.42634	7.2118	7.51527	7.26262	7.09267	7.05278	7.32246	7.13238	7.24576	7.28612	7.24435	6.9467	7.1886	7.18968	7.05976	7.30746	7.40287	7.31533	7.4898	7.82855	7.82693	7.78498	7.70863	7.75322	7.83319	6.93955	7.21599	7.80137	7.54761	7.23368	7.40562	7.30706	7.27032	7.28584	7.32161	7.31705	7.3096
UMAG_01191	7.84159	7.88433	9.01534	8.88337	8.46961	8.46095	8.24807	8.00519	8.51372	8.29699	8.64884	8.66182	8.45767	8.54705	8.45342	8.40406	8.54522	8.27924	8.35253	8.41321	8.44538	8.36502	8.25253	8.25801	8.27669	8.43779	8.56429	8.40007	8.34322	8.32643	8.17574	8.69902	8.70348	8.42036	8.7657	8.35531	8.58571	8.83484	8.58803	8.11846	8.16213	8.84254	8.40108	8.34088	8.4936	8.60236	8.36916	8.38594	8.22778
UMAG_01194	7.65678	7.68862	10.0631	10.0832	9.63235	9.72533	8.69672	8.69093	9.21352	8.89863	9.11991	9.11991	9.32708	9.39698	9.8104	8.9616	8.98545	8.7176	8.91623	8.99882	9.15277	9.14468	9.29628	9.18664	9.03085	9.21997	9.08987	8.96264	8.90039	9.41271	7.92716	9.75014	9.73445	8.28737	10.4545	8.64789	10.3364	9.79783	9.6399	8.53808	8.59044	8.55358	7.93765	7.63188	9.49508	9.60605	9.51542	9.3826	9.25177
UMAG_01195	9.43162	9.39093	8.13267	8.0983	8.53662	8.53418	8.90696	9.02328	8.61815	8.64467	8.56407	8.62037	8.64467	8.64213	8.52217	8.36981	8.5138	8.61507	8.05021	8.14282	7.9124	9.04631	9.13289	8.12084	8.03471	7.8862	8.63713	8.57317	8.58885	9.05733	9.16923	9.60939	9.56962	9.35907	8.94658	8.75912	9.02795	9.40069	9.21776	8.07731	8.05379	8.12225	8.64896	8.90053	8.72777	8.85028	8.81656	8.50847	8.59986
UMAG_01196	8.21659	8.37537	8.5235	8.57927	8.41025	8.47363	8.09154	8.21319	8.34806	8.42778	9.03626	8.48604	8.41822	8.43746	8.40938	8.05222	8.02318	8.13639	8.04517	8.11778	8.24027	8.36404	8.26128	8.1296	8.09134	8.32639	8.04357	8.22869	8.27963	8.28994	8.06758	8.82873	8.74957	8.55353	9.41818	9.34537	9.86246	8.36939	8.33931	8.38663	8.62375	9.0956	8.8522	8.74358	8.4197	8.31842	8.3517	8.28173	8.20333
UMAG_01197	8.47825	8.51706	8.94099	8.81801	8.91686	8.95212	9.21363	8.36823	8.75832	8.78087	8.78087	8.73631	8.83196	8.78087	8.68389	8.94901	8.99673	8.6548	8.66183	8.73711	8.55474	8.89998	8.972	8.59406	8.48856	8.49235	8.8747	8.62866	8.60853	8.9356	8.79738	9.0304	8.8595	8.92657	9.13362	8.6615	8.49442	9.5772	9.68135	7.91328	7.91036	9.0508	9.09738	8.77112	8.78571	8.6629	8.78549	8.56571	8.66125
UMAG_01198	9.06117	9.24445	7.48131	7.53792	7.95469	8.06722	8.60472	8.26788	8.20535	8.02954	8.19184	8.16501	8.20535	8.20535	8.14507	7.50785	7.55841	7.87766	7.80363	7.93068	7.87597	8.29096	8.34379	8.20493	8.27138	8.3653	7.95688	8.19195	8.14227	8.49431	8.67207	8.46708	8.63664	8.7987	8.50512	8.56404	8.47849	8.49375	8.72646	7.77201	7.90561	8.28052	8.82122	9.18002	7.99782	7.63397	7.91181	8.1313	8.2729
UMAG_01200	7.72577	7.7187	7.10067	7.1238	7.29838	7.23156	7.44076	7.31383	7.39176	7.41598	7.26667	7.4163	7.28286	7.3784	7.39176	7.16977	7.16452	7.34413	7.14795	7.15171	7.16771	7.414	7.44723	7.10721	7.10142	7.08495	7.23578	7.40971	7.45342	7.40844	7.53197	7.68202	7.7867	7.64201	7.52073	7.5246	7.56661	7.60991	7.49376	7.08424	7.27802	7.21278	7.3156	7.40606	7.20009	7.28025	7.24603	7.42175	7.40172
UMAG_01201	8.47141	8.33851	8.13098	8.13277	8.39159	8.38695	9.38543	8.14509	8.43189	8.21213	7.97438	8.05399	8.21213	8.26352	8.09978	8.1885	8.11174	8.06055	8.32076	8.32169	8.49088	8.22744	8.27765	8.30179	8.49017	8.53051	8.08487	8.23938	8.33316	8.32512	8.13925	8.43885	8.50849	8.16868	8.38448	8.37583	8.47168	8.07715	8.03143	8.56449	8.56175	6.75462	7.15756	7.11876	8.84214	8.78355	8.76763	8.97342	8.90025
UMAG_01202	6.48872	6.70557	6.86763	6.98977	6.84162	6.98204	7.04343	6.11567	6.96364	6.62198	6.64912	6.87543	6.90228	6.95826	7.18322	7.11647	7.16227	7.01976	6.43734	6.60122	6.37017	6.707	6.75285	6.51896	6.3104	6.39965	7.18932	7.14844	7.27846	6.78194	6.64673	7.28592	7.18034	6.88484	6.67459	6.79275	6.6169	6.5976	6.7029	7.10096	6.84878	6.55358	6.39303	6.50633	6.26217	6.11631	6.36894	7.46191	7.39606
UMAG_01204	7.57423	7.4164	6.85836	6.97285	6.9687	6.80575	7.06276	7.27893	7.07962	7.07962	6.86883	7.07962	7.07962	6.9973	7.36815	6.8521	6.78165	7.09456	6.99997	6.8908	7.09837	7.16772	7.12337	6.90924	6.9997	6.99612	6.96538	7.23403	7.19496	7.2212	7.37209	7.32602	7.40322	7.19822	7.08908	7.13537	7.13323	6.73456	6.7095	7.36102	7.59244	6.95594	6.91937	7.0864	7.14143	7.29568	7.18534	7.01937	7.06364
UMAG_01205	13.011	12.9981	11.2613	11.1876	12.5599	12.5461	12.5188	12.3225	12.4184	12.1357	12.169	12.1393	12.047	12.2256	12.3695	12.2293	12.2824	12.5138	11.6394	11.5458	11.7314	12.5644	12.6077	11.6216	11.7255	11.7247	12.4427	12.507	12.5056	12.5465	12.4369	12.7489	12.8056	12.5316	12.476	12.1049	12.4428	12.085	11.9691	12.4701	12.5185	11.4292	11.6001	11.5824	12.1186	12.1958	12.208	12.8266	12.7649
UMAG_01206	7.42814	7.43827	7.36665	7.37558	7.29446	7.24814	7.40003	7.38663	7.30757	7.36031	7.29018	7.35019	7.364	7.39802	7.36994	7.23293	7.20517	7.28642	7.15823	7.15466	7.21181	7.42394	7.41463	7.15729	7.23645	7.17326	7.28849	7.35963	7.38824	7.43004	7.38142	7.48528	7.49996	7.59014	7.56562	7.62746	7.61683	7.3575	7.3072	7.44123	7.32823	7.11515	7.281	7.27326	7.28604	7.24146	7.26662	7.43946	7.42262
UMAG_01207	9.20168	9.27507	8.73015	8.81142	8.96578	9.06199	9.17244	8.9651	9.0124	8.99214	9.0124	8.89618	9.08636	9.05664	8.87548	8.84192	8.98373	8.92426	8.97324	9.04068	8.83311	8.8474	8.96231	9.10163	8.82626	8.90737	8.99598	8.88687	8.9029	8.98952	9.02579	9.39702	9.14517	9.27912	9.11124	9.31097	8.88251	9.2267	9.27786	8.83003	8.69614	8.83399	8.79439	8.94643	9.02694	9.07268	9.06689	9.14132	9.04649
UMAG_01208	9.58481	9.55195	10.4556	10.565	10.1614	10.1832	10.1793	9.64754	10.2476	9.95066	10.1189	10.1189	10.1189	10.1693	10.2017	10.0326	10.2146	10.0092	10.0166	10.0087	10.1141	9.80427	9.91922	9.94808	9.93768	10.0289	10.2059	10.0963	9.93221	9.70744	9.63268	10.2467	10.3286	10.3607	10.4216	10.4851	10.3891	10.124	9.97063	10.1827	10.0573	10.0343	9.89016	10.1024	9.97654	10.0295	9.97876	10.1694	10.1095
UMAG_01209	11.1466	11.3102	11.435	11.521	11.1366	11.3584	12.0012	11.5474	12.2457	11.2628	10.5765	10.908	11.1431	10.9467	11.2306	11.2297	11.2317	11.2971	10.962	10.6952	10.4784	11.393	11.3978	10.9204	10.9514	10.6486	11.3534	11.3219	11.293	11.4765	11.45	11.786	12.0462	11.8108	11.5775	11.8528	11.8221	12.0302	11.9049	11.0268	10.31	10.8136	12.1324	12.2545	11.2846	11.202	11.2275	11.0679	10.8871
UMAG_01210	9.31742	9.40996	8.19479	8.3003	8.5136	8.6113	9.09674	8.93409	8.65392	8.66956	8.59547	8.63169	8.64293	8.52892	8.76774	8.32221	8.39221	8.60375	7.9306	7.96962	7.85055	9.03796	9.02997	7.94009	7.97727	7.90826	8.57931	8.64363	8.56199	8.94461	9.42167	9.50911	9.58451	9.67557	9.36784	9.2065	9.48313	8.82166	8.77923	8.57862	8.71873	8.51745	9.0831	9.26841	8.52604	8.51931	8.60579	8.69021	8.74475
UMAG_01211	9.5138	9.59818	7.61446	7.5652	8.27005	8.31097	10.2336	8.89527	8.46748	8.4185	7.90851	8.01062	8.16993	8.04831	8.1568	8.26171	8.50921	8.69801	7.32325	7.27701	7.053	9.06709	9.25165	7.33641	7.04609	6.85959	8.766	8.92343	9.10474	9.02847	9.79546	9.44342	9.4362	9.61361	8.70317	8.4559	8.57962	8.92288	8.89728	8.10871	7.98623	7.27264	8.45484	8.51453	8.33942	8.33331	8.39243	8.69464	8.60379
UMAG_01212	8.45527	8.66461	8.68414	8.71337	9.27922	9.37566	8.85105	8.68256	8.71273	8.85105	8.85105	8.85105	8.89804	9.01528	9.04559	8.94956	9.02055	8.8064	9.4663	9.65279	9.7487	7.93534	7.75115	9.65437	9.70341	9.79866	9.02694	8.935	8.76265	7.9041	9.10921	9.13346	9.08918	9.29674	6.72742	9.45389	7.03912	8.06313	8.09923	9.69999	9.58582	8.71527	8.96089	8.60122	8.85191	8.8914	8.84058	8.86035	8.80778
UMAG_01213	10.7946	10.6745	9.60949	9.67272	10.4669	10.2779	10.6066	10.7686	10.3362	10.1029	9.76798	10.15	10.18	10.1092	10.2228	9.28692	9.6944	9.90553	8.81243	9.05059	8.81553	11.5316	11.7377	9.27074	9.39521	8.89878	10.1042	10.3166	10.8043	11.5084	11.3431	11.0712	11.4999	11.7865	10.3755	9.90032	10.3764	11.8746	11.5551	8.78163	8.78613	7.97931	8.60938	8.12634	10.3635	10.4405	10.3776	10.9707	10.9663
UMAG_01215	6.9107	6.94257	7.21648	7.33116	7.06603	7.11165	7.10526	6.54162	7.13537	7.1556	7.14131	7.25769	7.20545	7.14131	7.18426	7.05831	7.1944	6.99293	7.15789	7.14515	7.30621	6.96122	6.97232	7.13924	7.13654	7.31572	7.26533	7.14468	7.03087	6.96706	6.73118	7.22922	7.16182	7.03952	7.11957	7.03748	7.01479	7.35964	7.42835	6.62228	6.97545	7.04773	6.6038	6.71849	7.14293	7.29001	7.17463	7.18811	7.13601
UMAG_01216	9.20449	9.2239	9.22555	9.13007	9.48268	9.36685	9.31279	9.20312	9.24525	9.26784	9.16481	9.26552	9.43607	9.29798	9.25695	9.13013	9.2179	9.17411	9.08294	9.08108	9.02987	9.53403	9.58172	9.15844	9.09394	9.03822	9.39403	9.4347	9.51981	9.51088	9.21094	9.2095	9.37747	9.43044	9.13537	9.39067	9.25349	8.96322	8.91181	10.0926	9.12143	9.24232	9.25105	9.15162	9.47453	9.35877	9.38826	9.21592	9.12736
UMAG_01219	9.67025	9.68662	9.07144	9.03087	9.07062	9.08399	9.45806	9.32376	9.25731	9.33591	9.06751	9.25731	9.07689	9.17774	9.46618	8.94769	9.00055	9.11485	8.65624	8.6461	8.61133	9.5038	9.55757	8.42864	8.60963	8.57244	9.25537	9.48569	9.33943	9.49158	9.53717	9.99438	10.072	9.88913	9.68522	9.73924	9.77912	9.40153	9.35779	9.16183	9.1547	9.36321	9.42732	9.36858	9.04853	8.99235	9.04173	9.26743	9.34898
UMAG_01220	7.92307	7.8979	7.43673	7.43531	7.52751	7.56343	7.56218	7.74692	7.60017	7.70994	7.51048	7.62085	7.63405	7.62085	7.67049	7.49528	7.21629	7.49712	7.41443	7.27616	7.38751	7.53242	7.4633	7.3945	7.43086	7.40782	7.48661	7.65219	7.65396	7.67845	7.72244	8.06722	8.02435	8.02828	7.97209	8.04301	8.03023	7.45887	7.47216	7.75057	7.84104	7.599	7.60691	7.634	7.56151	7.80523	7.45703	7.52661	7.52429
UMAG_01221	6.98126	7.13593	6.58464	6.69323	6.75975	6.81758	6.75323	7.19129	6.598	7.01062	6.58739	6.71234	6.91322	6.73136	6.96112	6.80451	6.52233	6.77526	6.70663	6.58455	6.62705	6.62282	6.4881	6.80811	6.61742	6.5007	6.55356	6.78893	6.86332	6.63728	6.64424	7.54402	7.2999	7.21024	7.24641	7.10719	7.2795	6.76372	6.67746	7.03838	6.83537	6.80382	6.84714	6.9391	6.65787	6.9013	6.61674	6.69953	6.71847
UMAG_01222	8.40933	8.5008	8.01456	7.97486	8.27562	8.39266	8.69104	8.25295	8.07413	8.34679	8.16783	8.13219	8.33669	8.2094	8.14071	8.21552	8.32883	8.35624	8.11213	8.16724	8.15459	8.09577	7.98818	8.2223	8.05764	8.15737	8.48998	8.47462	8.27849	7.99144	8.48179	8.69001	8.78571	8.84831	7.43457	8.76228	7.65569	7.97527	7.96246	8.52703	8.58045	7.92962	8.70132	8.35197	8.08631	7.97309	8.08526	8.39149	8.44394
UMAG_01224	9.80101	9.80374	8.97736	9.10316	9.13847	9.10976	9.46851	9.18523	9.26706	9.39012	9.31467	9.42425	9.27231	9.31467	9.26344	9.18791	9.23576	9.4363	9.06415	9.03196	9.08052	9.38098	9.4929	9.04461	9.11179	9.09255	9.37632	9.32505	9.3349	9.3674	9.27829	9.74096	9.69134	9.52935	9.49985	9.3459	9.44074	9.31567	9.36339	9.44389	9.16605	9.37524	9.52562	9.57648	9.24824	9.41083	9.25634	9.21062	9.21213
UMAG_01226	4.94899	5.00035	4.86026	4.86989	4.86338	4.79671	4.75213	5.00701	4.82798	4.87063	4.8319	4.90344	4.87769	4.82952	5.10906	4.7301	4.63883	4.88385	4.86785	4.83057	4.83347	4.78878	4.78379	4.76425	4.87616	4.70638	4.85223	4.93498	4.91919	4.85977	4.85267	4.9188	4.94542	5.00829	5.1487	5.22657	5.20783	4.63719	4.8154	5.02796	5.07918	4.94649	4.91929	4.99345	4.83173	4.84632	4.83603	4.78281	4.83252
UMAG_01227	8.48096	8.54302	7.89488	8.00469	8.07269	8.16137	8.42359	7.62544	8.05488	8.30028	8.36547	8.38563	8.10819	8.19881	8.27412	8.07309	8.17652	8.25175	7.91367	7.87668	7.80169	8.11048	8.14821	8.02398	7.92243	7.74974	8.29744	8.31167	8.39743	8.16001	8.2792	8.58912	8.71207	8.51653	8.19305	8.50524	8.23455	8.47037	8.40523	7.95967	7.93646	8.18602	8.22159	8.23735	7.97432	8.04932	8.09823	8.06005	8.18444
UMAG_01228	9.95539	9.89063	9.26263	9.34718	9.50299	9.28307	9.90553	9.73536	9.42576	9.78971	9.30581	9.45959	9.42435	9.3259	9.49082	9.505	9.61177	9.67748	8.93583	8.9566	8.84626	9.67173	9.72167	8.99882	8.99629	8.85521	9.72668	9.70271	9.58369	9.65411	9.70668	10.1099	10.048	10.07	10.0842	8.96827	10.456	9.92226	9.83791	9.40739	8.99369	8.98457	10.0234	10.0286	9.45895	9.54786	9.52856	9.26791	9.40888
UMAG_01229	8.61017	8.72838	8.3261	8.42351	8.53256	8.63876	8.59975	8.57184	8.57184	8.53439	8.66958	8.63984	8.47949	8.61924	8.20326	8.58583	8.58984	8.70061	8.35763	8.26808	8.05913	8.18018	8.09273	8.35988	8.1366	8.05512	8.71726	8.8244	8.76739	8.15068	8.27901	8.98865	8.98036	8.88018	8.6966	9.08294	9.19838	8.14146	8.13625	8.70925	9.18603	7.98635	7.9697	8.02708	8.51819	8.76796	8.65296	8.7905	8.6428
UMAG_01230	8.60254	8.8656	8.72142	8.73247	8.89278	8.87258	8.65808	8.61599	8.65956	8.76825	9.14959	8.76825	8.81678	8.83306	8.76151	8.62003	8.76688	8.7211	8.56723	8.63169	8.62555	8.83385	8.61443	8.68958	8.64819	8.508	8.82082	8.69799	8.53163	8.70935	8.70807	9.02673	9.13486	8.92993	8.80252	9.3453	9.25333	8.5855	8.35838	8.76796	9.41309	8.37019	8.69632	8.57299	8.76785	8.79759	8.75285	9.00527	8.92626
UMAG_01231	9.04597	9.3273	9.41706	9.50538	9.31618	9.51497	9.24157	9.36158	9.42393	9.28914	9.5329	9.36158	9.36508	9.36158	9.25293	9.2207	9.34519	9.20266	9.67396	9.8052	9.72994	9.12315	9.00513	9.76901	9.71686	9.84159	9.21557	9.09398	8.92559	9.02969	8.74908	9.28623	9.38902	9.30513	9.50256	9.3408	9.52745	9.434	9.42997	9.22048	9.33346	9.54274	9.32324	9.28982	9.52637	9.73347	9.61424	9.31969	9.23538
UMAG_01232	8.90235	8.72444	10.337	10.2448	9.83108	9.84676	9.20959	9.22149	9.67151	9.3467	9.59984	9.64125	9.91667	9.87973	10.3429	9.2892	9.35936	8.97424	10.5504	10.7728	10.4959	9.13278	9.23946	10.7165	10.5828	10.5444	8.53599	8.24304	7.99464	9.24145	8.55232	10.2597	10.2503	9.07032	10.2556	9.72747	10.4616	9.78531	9.70173	9.50492	9.59901	8.83755	8.62178	8.14116	9.20406	9.35395	9.29736	10.6749	10.7829
UMAG_01233	10.6438	10.5906	11.5015	11.4692	11.3191	11.3232	11.7517	11.4169	11.4711	11.315	10.5607	10.9708	11.0834	10.9928	10.7086	11.4099	11.4641	10.945	10.336	10.3997	9.99359	11.5247	11.5181	10.1095	9.80254	10.2764	11.3141	10.8469	10.7439	11.4633	11.3619	11.7733	11.7843	11.9936	12.0499	11.999	11.9972	12.2143	12.2262	10.2685	9.85584	10.7433	11.31	11.2585	11.4288	11.5354	11.4764	10.814	10.9014
UMAG_01234	8.67097	8.53786	9.77244	9.68864	9.06157	8.94278	9.0227	9.0853	9.49972	8.96751	8.86853	8.9114	9.28502	9.2859	9.0853	9.04721	8.88556	8.94304	9.12529	8.83691	9.06399	9.23901	9.07755	8.90585	9.08595	8.91447	9.02948	9.1036	9.17905	9.19659	9.05917	9.01581	9.10469	9.266	9.51809	9.42067	9.45424	8.74635	8.84407	9.37013	9.48895	6.33191	6.28473	5.56859	9.64792	9.66898	9.38943	10.2918	10.2664
UMAG_01235	7.49801	7.24104	7.11438	7.06375	7.12247	6.87855	6.60373	7.47214	7.17622	7.04724	7.13247	7.3477	7.24535	7.17622	7.17622	7.00197	6.93884	7.12479	7.04945	7.13678	7.20389	7.17718	6.98427	6.9609	7.11419	7.0811	7.11279	7.26889	7.12611	7.27698	7.2491	7.25508	7.30137	7.17208	7.26504	7.24893	7.317	5.92763	6.14674	8.03967	8.49809	6.77215	6.63125	6.90181	7.07587	7.29892	7.01383	7.45055	7.28174
UMAG_01236	7.28975	7.06755	6.89702	6.94528	7.02573	6.83957	6.80359	7.19146	6.96421	6.9429	7.09294	6.97647	6.97647	6.97647	7.17284	6.85361	6.75089	6.98425	7.03369	6.93107	7.03375	6.97786	6.86084	6.77219	6.88903	6.91464	6.92544	7.0027	7.00918	7.03318	7.18205	6.98265	7.03868	7.27397	7.17421	7.32439	7.28973	6.35275	6.33136	7.39373	7.96544	7.02807	7.07994	7.08233	6.94957	6.96124	6.85561	6.88342	6.89923
UMAG_01237	6.35385	6.15428	5.98444	6.0404	6.08215	5.91721	5.92448	6.72564	6.0146	6.0146	6.06022	6.14621	5.94124	6.0146	5.9569	6.11935	5.98927	6.12323	6.2038	6.13078	6.19639	6.12099	6.07256	5.94086	6.14639	6.07615	6.22048	6.29404	6.17183	6.11323	6.18867	5.9287	5.89237	5.897	6.02032	6.01111	6.09434	5.49388	5.44588	6.45619	6.95894	6.03435	6.08937	6.16019	6.06457	6.07298	5.93011	6.09457	6.08317
UMAG_01238	7.26672	7.1392	6.64433	6.80056	6.82794	6.64186	6.75282	7.2493	6.9329	6.78878	6.7135	6.97612	6.78206	6.84494	6.94051	6.57527	6.37564	6.60783	6.85078	6.56035	6.7714	6.75372	6.65348	6.41498	6.65093	6.63511	6.47077	6.81589	6.93368	6.7702	6.77633	7.39783	7.43089	7.50224	7.47985	7.48359	7.59815	5.98335	6.0994	7.73419	7.73012	6.79219	7.02279	6.89229	6.85714	6.87577	6.85506	6.87829	6.80298
UMAG_01239	7.1752	6.92251	6.77168	6.79999	6.8783	6.7126	7.28318	8.29419	7.61285	6.28285	6.59039	6.76065	6.40881	6.3926	6.26491	6.85711	6.69647	6.8849	6.96349	6.79007	6.93254	6.98656	6.95452	6.74337	6.9102	6.8267	6.94782	7.13155	7.02791	6.98741	7.09092	6.66417	6.6673	6.77128	6.8017	6.79278	6.85893	6.08863	6.13924	7.51519	7.76379	6.93485	6.97839	6.93673	6.73568	6.7586	6.67545	6.85378	6.89852
UMAG_01241	7.13163	6.92344	6.78336	6.86568	6.8994	6.69501	7.41954	8.50919	8.08631	6.00793	6.56914	6.61848	6.42371	6.37901	5.93447	6.78894	6.634	6.8742	6.91211	6.75913	6.92741	6.9574	6.82109	6.82302	6.91486	6.82435	6.91667	7.02779	6.87417	6.96275	7.03542	6.60912	6.72969	6.97126	7.00839	6.98495	7.07123	6.47505	6.53405	7.21134	7.31191	6.82113	6.82797	7.00448	6.7725	6.89196	6.78716	6.94977	6.86314
UMAG_01242	8.90479	8.91794	8.96735	8.93943	8.88393	8.90581	8.86836	8.85093	8.81312	8.94557	9.20777	8.95577	8.96498	8.89363	8.77875	8.7359	8.82858	8.69577	8.67438	8.75026	8.68178	8.91382	8.9316	8.7603	8.71697	8.83339	8.76113	8.75415	8.67779	8.8549	9.0489	9.46648	9.30808	9.20963	9.26595	9.226	9.1415	9.18575	9.16944	8.63769	8.68662	9.2062	9.02234	9.06658	8.9225	9.01577	8.90474	8.83474	8.86858
UMAG_01243	8.42909	8.52594	8.41599	8.44838	8.40953	8.41013	8.43641	8.20992	8.43641	8.41882	8.69591	8.52767	8.43641	8.43641	8.36063	8.31956	8.3338	8.25823	7.98952	8.03122	7.98485	8.57859	8.61483	8.08049	8.03163	7.91243	8.4433	8.53051	8.4899	8.43083	8.90442	8.89689	8.84115	8.8532	8.70068	8.76527	8.68527	8.54331	8.65407	8.30151	8.26049	8.4328	8.26767	8.33675	8.30156	8.31313	8.36666	8.58587	8.51419
UMAG_01244	8.10375	8.05968	8.88075	8.81602	8.57937	8.63713	8.10121	8.06859	8.48047	8.17515	8.48729	8.47165	8.88613	8.81798	9.12658	8.65633	8.55647	8.38543	8.87037	8.90926	8.47341	8.17349	8.0961	9.12429	8.62832	8.49187	8.45665	8.31692	8.35592	8.19379	7.97818	8.55681	8.62897	8.44898	8.70869	8.47588	8.79512	8.08102	8.19737	8.92776	8.84499	8.02609	7.70196	7.52659	8.69616	8.74441	8.63635	8.8816	8.68826
UMAG_01245	10.4432	10.453	11.137	11.0807	11.036	11.0956	11.1984	11.3934	11.1259	10.9109	10.6602	10.6864	10.7269	10.8027	10.3636	10.9766	11.0516	10.7753	10.7644	10.7441	10.5754	10.7845	10.7568	10.8458	10.7357	10.7943	10.8407	10.5199	10.5328	10.7719	10.5002	11.1463	11.2948	11.1966	11.1437	11.2317	11.2509	11.4733	11.5563	10.132	10.3355	10.9621	11.4211	11.4463	11.0901	11.1562	11.0186	10.5556	10.59
UMAG_01246	8.34665	8.54658	8.68354	8.63485	8.43255	8.48547	8.64121	8.3765	8.54487	8.54487	8.63617	8.43492	8.40134	8.6103	8.50429	8.04824	8.1545	8.23921	8.21065	8.37517	8.29001	8.61574	8.70445	8.28288	8.38011	8.42295	8.13243	8.17677	8.16125	8.69494	8.60657	9.24586	8.98886	9.13078	9.20249	8.91844	8.4931	9.3685	9.312	7.71392	7.69201	8.53771	8.74146	8.79334	8.46208	8.415	8.54254	8.50509	8.4906
UMAG_01249	9.69621	9.78467	9.34174	9.33207	9.35522	9.41585	9.37359	9.24074	9.55291	9.50988	9.73735	9.57752	9.39597	9.60526	9.39541	8.86482	9.00374	9.09749	9.21139	9.20549	9.3259	9.51433	9.5891	9.28453	9.29612	9.56464	9.01501	9.10982	9.07832	9.54263	9.6942	10.2255	10.0696	10.2417	10.0658	10.031	9.69673	9.74106	9.96574	9.0827	9.161	9.89623	9.88017	10.0255	9.37425	9.2812	9.31228	9.45887	9.45887
UMAG_01250	10.0208	10.0461	11.1825	11.0948	10.9522	10.8672	10.6716	10.4805	10.7602	10.6698	10.8853	10.9386	10.4999	10.6698	10.6698	11.2635	11.2886	11.5041	11.412	11.5167	11.5355	9.87447	9.88225	11.4461	11.5967	11.5416	11.3907	11.4703	11.4041	9.79911	9.36695	8.9196	8.95382	10.0109	10.5491	10.1838	10.3571	10.633	10.4866	10.9197	10.7365	12.0716	11.6297	11.3614	10.4037	10.2784	10.2644	10.5743	10.5292
UMAG_01251	7.46595	7.25867	7.86975	7.88879	7.86028	7.80278	7.62968	7.46324	7.6582	7.37557	7.93392	7.73153	7.68979	7.80716	7.93024	7.6263	7.57458	7.58419	8.43871	8.56531	7.9678	6.95853	7.00184	8.62018	8.03387	7.99383	7.65337	7.67617	7.58204	7.01149	7.17097	7.79585	7.69427	7.59822	7.51457	7.63674	7.50399	7.02967	6.94127	8.37077	8.42245	7.44727	7.35742	7.36156	7.78059	8.03546	7.79543	7.67164	7.67554
UMAG_01252	9.51544	9.46806	7.51826	7.63911	8.29801	8.32997	9.89346	9.14709	8.3263	8.55061	7.65446	8.11088	8.03391	8.11025	8.3263	8.2599	8.43149	8.72064	7.37519	7.21287	7.25967	8.9659	9.1156	7.36582	7.49074	7.24737	8.48965	8.68619	8.80766	9.06701	9.69769	9.32585	9.19556	9.66762	8.61105	8.48373	8.67523	8.60525	8.44956	8.34125	8.44983	7.35466	8.12939	8.09163	8.21677	8.43184	8.22552	8.66752	8.79552
UMAG_01257	9.51098	9.51612	8.29354	8.46689	8.94989	8.888	9.08526	8.89717	8.76679	9.06169	8.94109	8.71944	8.79697	9.02354	9.14617	8.23629	8.27909	8.46726	10.2755	10.5218	10.8565	8.09402	8.10311	10.5292	11.0019	11.0825	8.69482	8.81467	8.81293	8.06522	8.1903	8.74753	8.58715	7.71903	8.08013	7.34495	8.12254	8.91778	8.77525	9.15733	8.89992	9.43979	9.14069	9.46899	9.04021	8.9003	9.17885	8.58481	8.72116
UMAG_01258	9.38275	9.38716	8.49775	8.49328	8.68339	8.64636	9.07218	9.09813	8.87858	8.77325	8.7132	8.86251	8.87658	8.84833	8.51328	8.63236	8.8394	9.0594	8.25884	8.34095	8.40197	9.02598	9.04246	8.29885	8.36812	8.44135	9.03468	9.12173	9.09698	9.08684	8.9546	9.27075	9.3233	8.93742	9.32338	8.71032	9.09621	9.49183	9.42777	8.12798	8.34621	7.98878	8.13707	8.14096	8.81222	8.88088	8.89995	9.28827	9.21793
UMAG_01262	8.97615	8.89041	9.15425	9.25534	8.95824	9.02401	9.1647	9.14984	9.18645	8.96402	8.59012	8.75306	9.26065	9.22803	9.09073	8.91757	8.77267	8.91197	8.97269	8.93133	9.02137	9.06386	8.97875	8.85846	8.97877	8.90752	8.86845	9.04687	9.07953	8.99899	9.20094	9.25461	9.22889	9.29293	9.22536	9.24597	9.18997	8.59057	8.67426	9.51399	9.39344	5.70633	5.82662	4.96126	9.85008	9.90027	9.77959	10.2065	10.1132
UMAG_01264	7.8111	7.75579	7.60789	7.64948	7.50042	7.36152	7.38512	7.63291	7.52512	7.62376	7.62263	7.6918	7.6806	7.67194	7.69544	7.35052	7.33717	7.52011	7.45396	7.44141	7.56785	7.7217	7.5836	7.41282	7.43537	7.47333	7.43175	7.53629	7.45778	7.62857	7.73235	7.83292	7.82467	7.72235	7.7749	8.0865	8.19022	7.43814	7.25046	7.92194	7.84694	8.04856	7.90861	7.89789	7.42383	7.53241	7.46437	7.4596	7.44993
UMAG_01265	8.03683	8.12496	8.38157	8.23367	8.08808	8.12664	8.10427	7.97098	8.26469	8.18652	8.25309	8.26163	8.18652	8.13155	8.12838	8.18343	8.23634	8.14262	8.35369	8.4594	8.30993	8.04833	8.01867	8.34853	8.2914	8.32865	8.12218	7.96986	8.04597	7.9427	8.01936	8.22274	8.1426	8.11985	8.28247	8.07358	7.97418	8.36524	8.49933	8.03143	7.76518	8.2171	8.1643	8.25612	8.1643	8.19957	8.10521	8.1643	8.13181
UMAG_01266	8.34543	8.34035	8.89707	8.77425	8.57253	8.66001	8.42068	8.32963	8.58487	8.52981	8.8441	8.78553	8.64155	8.66681	8.58148	8.49877	8.59532	8.31367	8.39678	8.48541	8.41711	8.58846	8.59641	8.47641	8.30868	8.51724	8.54639	8.36746	8.35111	8.56575	8.60777	8.95554	8.87675	8.88016	9.03155	8.85118	8.93411	9.12743	8.96023	8.12483	8.18061	9.40478	8.99244	8.88035	8.53647	8.54881	8.45674	8.38524	8.39024
UMAG_01267	7.87628	8.01609	8.20185	8.38154	7.89209	8.0064	8.03327	7.82156	7.75855	8.06004	8.21942	8.31891	8.05711	8.06004	8.23247	7.8121	7.89238	7.98728	7.7089	7.77051	7.93313	7.99384	8.18324	7.88487	7.92094	7.87059	7.94428	7.8344	7.81118	8.06854	7.76707	8.34019	8.37031	8.45253	8.61054	8.51575	8.69967	8.20345	8.12135	7.90926	8.01543	8.45567	8.34155	8.23893	8.02386	8.14604	8.02451	7.80394	7.86197
UMAG_01269	10.677	10.7704	10.228	10.1759	10.3943	10.3653	9.96371	10.409	10.0906	10.5556	11.223	10.7121	10.5185	10.5072	9.93648	9.74909	9.93324	10.0674	9.33259	9.66619	9.70006	10.5983	10.6517	9.76003	9.9456	9.83997	9.43826	9.48809	9.4135	10.6566	10.6082	11.4769	11.364	11.7343	11.8127	12.2855	12.0509	10.9395	10.8899	9.87523	10.036	11.2255	11.0077	10.8873	10.1109	10.0843	10.1726	10.4805	10.5076
UMAG_01270	8.56678	8.64805	9.21857	9.23037	9.20478	9.26469	8.70094	8.99622	8.9551	9.02812	9.19525	9.02812	9.24064	9.0577	8.99778	9.00332	8.95565	8.78911	9.7195	9.7652	9.77093	8.42799	8.4249	9.95571	9.93274	9.87198	8.67531	8.55216	8.50798	8.46225	8.16082	8.99821	8.9457	8.59606	9.10279	8.85564	9.01461	9.2834	9.23109	8.78406	8.79028	9.46875	9.17514	8.91293	8.85899	8.95098	8.86608	9.14764	9.08948
UMAG_01271	8.45386	8.32728	6.90879	6.95909	7.57566	7.50886	8.30941	7.87316	7.53004	7.67244	7.29783	7.45219	7.53004	7.46749	7.46772	7.44688	7.65245	7.79289	6.90498	6.9308	6.8475	8.17451	8.25987	6.83024	7.00072	6.56204	7.66714	7.77539	7.7698	8.32567	8.40794	7.8711	8.15643	8.35064	7.4314	7.91502	7.61624	7.54839	7.36876	7.88303	7.68884	6.11264	6.80454	6.70429	7.11725	6.99564	7.34536	8.6256	8.8235
UMAG_01273	8.57341	8.65192	6.8228	6.96487	7.4358	7.48254	8.53184	7.85874	7.60732	7.5369	7.4564	7.49722	7.51486	7.47558	7.41813	7.51211	7.621	7.89755	6.85225	6.83939	6.68502	8.08139	8.2243	6.97446	6.72863	6.60148	7.74021	7.83152	7.91096	8.09413	8.4897	8.51351	8.34796	8.47403	7.67971	7.84865	7.46693	7.7415	7.74595	7.63713	7.49631	6.7287	7.37807	7.42657	7.48817	7.50981	7.49974	7.96644	8.05483
UMAG_01274	9.55238	9.6028	9.17783	9.2789	9.22763	9.32599	9.23626	9.34259	9.33659	9.38576	9.36888	9.47317	9.45862	9.36888	9.27755	9.15075	9.16319	9.24036	9.03444	8.98913	9.11143	9.32183	9.32828	9.12215	9.16425	9.13917	9.4532	9.53383	9.41716	9.37418	9.36962	9.58596	9.67815	9.6059	9.63484	9.65484	9.86761	9.33841	9.38354	9.36976	9.35198	9.34475	9.12955	9.20087	9.3013	9.40019	9.29229	9.47558	9.45697
UMAG_01275	9.65602	9.77837	10.8202	10.8141	10.2619	10.3608	10.0395	10.216	10.3113	10.3252	10.5869	10.3312	10.3003	10.4458	9.98074	10.045	10.0622	10.0154	10.2329	10.2423	10.1841	10.0812	10.1748	10.3291	10.198	10.2179	10.0552	9.93686	9.88877	10.1157	10.0378	10.7484	10.6955	10.6564	10.7944	10.7848	10.7049	10.559	10.7154	9.81966	10.0335	10.5367	10.2874	10.0878	10.5048	10.597	10.5399	10.1715	10.1917
UMAG_01278	7.79728	7.70439	7.65416	7.55608	7.74368	7.60559	7.71799	7.73895	7.63364	7.68813	7.64639	7.60227	7.68813	7.68813	7.68813	7.40912	7.6937	7.73124	7.4509	7.47708	7.59266	7.72962	7.63615	7.67458	7.58911	7.46602	7.70703	7.68954	7.68444	7.73774	7.48253	7.75128	7.96495	7.86981	7.6271	7.83418	8.09219	7.87263	7.47158	7.67373	7.68951	7.5555	7.62045	7.52615	7.70411	7.56143	7.65819	7.70142	7.75176
UMAG_01279	9.92621	10.0681	10.4783	10.4555	10.0888	10.0983	10.477	10.1965	10.7769	10.1633	9.72756	9.90163	10.1633	10.1217	10.1448	10.2423	10.2538	10.0507	9.93721	9.69347	9.37099	10.2107	10.277	9.87847	9.85605	9.51489	10.1344	10.1692	9.94512	10.2477	10.5573	10.9054	10.9668	10.4907	10.421	10.4496	10.5157	10.4716	10.4639	9.93646	9.87136	8.97305	9.8771	10.0632	10.3822	10.5097	10.4369	10.1621	10.1438
UMAG_01281	9.55542	9.59367	9.66322	9.64249	9.71922	9.84255	9.33831	9.41951	9.58392	9.64512	9.61914	9.65741	10.0696	10.0535	9.63836	9.50534	9.55563	9.41778	9.70355	9.74461	9.84956	9.41522	9.41821	9.80798	9.87353	9.97643	9.37621	9.42115	9.39323	9.38281	9.17938	9.97182	9.91491	9.77253	10.0408	9.89341	10.1134	9.82308	9.76271	9.5641	9.52784	9.33464	8.73119	8.95773	10.0081	10.4543	10.2036	9.32573	9.15043
UMAG_01282	8.5194	8.36157	8.16452	8.19723	8.30279	8.13225	8.19296	8.44724	8.21912	8.27575	8.2235	8.24325	8.34165	8.29445	8.27871	7.99881	7.97964	8.14207	8.15579	8.11585	8.23359	8.35682	8.3245	8.09951	8.25343	8.16636	8.17295	8.301	8.31137	8.41169	8.44019	8.32157	8.50116	8.50169	8.26121	8.52087	8.58169	8.47233	8.41366	8.0592	8.17331	8.07576	8.2214	8.28895	8.20174	8.22902	8.16357	8.35067	8.31028
UMAG_01284	9.93808	10.0286	9.75235	9.66068	9.91512	9.88541	9.70122	9.79902	9.69871	10.0641	10.0423	9.80894	9.95332	9.98838	9.71441	9.81879	9.87621	9.88014	9.99614	10.0443	9.79817	9.55833	9.65261	10.2016	9.91257	9.81815	9.49807	9.48865	9.48859	9.55109	9.60215	10.1945	10.1232	10.0974	10.117	10.1116	10.1651	10.0483	10.0243	9.68622	9.6947	9.48523	9.35358	9.33468	10.1294	10.3756	10.2103	9.81626	9.77925
UMAG_01285	7.28473	7.48913	9.74397	9.68817	9.48181	9.64095	8.338	8.62191	8.81268	8.896	9.21827	9.108	9.13565	9.05276	8.80988	8.94439	8.92151	8.57055	8.95104	9.11993	9.30366	8.553	8.51725	9.28162	9.16133	9.47089	8.88363	8.60035	8.41668	8.54743	7.91245	8.78157	8.7716	8.88914	9.52692	9.22826	9.18559	9.37846	9.59206	8.37403	8.20796	10.37	9.85309	9.22609	8.5367	8.57579	8.42527	8.67619	8.62556
UMAG_01286	9.40821	9.45073	9.41761	9.40076	9.38587	9.48351	9.31624	9.11411	9.39463	9.46584	9.76019	9.50244	9.42805	9.45477	9.38376	9.33359	9.37531	9.20469	9.34892	9.41198	9.37732	9.19843	9.30888	9.43361	9.37416	9.48065	9.43523	9.42189	9.31282	9.27263	9.28249	9.42983	9.52435	9.6999	9.66987	9.71968	9.72162	9.84501	9.8742	9.07528	8.90329	9.9659	9.81919	9.67964	9.29452	9.4393	9.35804	9.21902	9.24025
UMAG_01287	6.73698	6.61422	6.24318	6.36727	6.37084	6.25605	6.38144	6.82617	6.51957	6.37305	6.20113	6.46376	6.40617	6.33008	6.38144	6.25019	6.10813	6.29298	6.3976	6.17056	6.32861	6.45429	6.38276	6.18239	6.20077	6.23575	6.28114	6.40121	6.46423	6.44829	6.54695	6.70041	6.78889	6.6911	6.71107	6.66512	6.78881	5.6586	5.67664	6.77757	7.61287	6.48305	6.47353	6.55087	6.42532	6.38967	6.34809	6.36026	6.29805
UMAG_01289	6.83318	6.69647	6.42791	6.53838	6.49762	6.3674	6.46288	6.87723	6.41198	6.58845	6.41497	6.58929	6.50574	6.48514	6.70577	6.4855	6.3248	6.41356	6.55756	6.41702	6.4727	6.40709	6.40986	6.34388	6.58688	6.47172	6.44935	6.62576	6.6745	6.49513	6.51195	6.72743	6.75648	6.73724	6.77401	6.7898	6.8913	6.30418	6.43564	6.70745	6.79338	6.53962	6.6195	6.74392	6.53962	6.53962	6.44443	6.44896	6.53962
UMAG_01292	8.94862	8.92428	9.01163	8.96173	8.8854	8.88922	8.91927	8.71421	8.88078	8.93508	8.94529	8.94529	9.08737	9.05874	8.94529	8.43253	8.64793	8.75976	9.04303	9.19621	9.09199	8.90708	8.9142	9.24466	9.1454	9.21495	8.61859	8.65151	8.50181	8.93426	8.72681	8.94871	9.03898	9.16679	9.10273	9.19994	9.12203	9.20603	9.07426	8.79975	8.66722	8.45433	9.03486	8.69383	9.06551	9.00804	8.97173	9.10718	8.99233
UMAG_01293	5.94198	5.87166	7.41561	7.3674	6.69856	6.91841	6.51777	5.84581	6.7131	6.3111	6.7106	6.94012	7.03924	7.02327	7.2194	7.0304	7.0574	6.71411	6.68129	6.72935	6.69304	6.43794	6.4562	6.79153	6.685	6.63906	6.85981	6.50466	6.64867	6.38882	6.46502	6.92754	6.773	6.79446	6.78575	6.69584	6.69105	6.54166	6.50185	6.90697	6.8586	6.73481	6.50955	6.46214	6.70391	6.81341	6.71706	6.73357	6.68578
UMAG_01295	6.64321	6.89488	6.52476	6.66466	6.56135	6.70554	6.68253	6.60077	6.57468	6.78339	6.705	6.66411	6.71808	6.6747	6.58833	6.66036	6.74994	6.90696	6.55971	6.54925	6.6391	6.75851	6.67633	6.5413	6.65276	6.46123	6.62015	6.6627	6.68265	6.65185	6.729	6.91305	7.02427	6.68042	6.51186	6.55448	6.46019	6.63245	6.64992	6.78249	6.59806	6.68054	6.69072	6.80585	6.64673	6.74866	6.74256	6.50395	6.51233
UMAG_01296	9.20756	9.19201	6.84457	6.75202	7.9198	8.04015	9.44065	8.6742	7.96996	7.96636	7.37042	7.59781	7.7187	7.4888	7.70728	7.82588	8.01381	8.22133	6.90592	6.83598	6.42521	8.43463	8.6719	6.90565	6.86504	6.28863	8.27414	8.484	8.41031	8.5097	8.94356	9.07429	9.20496	9.13926	7.88119	8.65688	7.86682	8.16448	8.07221	7.79948	7.93457	7.26213	8.2912	7.85971	7.85971	7.9798	8.00628	7.9456	7.97841
UMAG_01297	9.58356	9.44699	9.15646	9.15037	9.24843	9.08311	9.19751	10.2003	9.74314	8.24192	8.98633	9.14879	9.5324	9.54459	8.90838	9.16987	9.04117	9.24419	9.30246	9.16914	9.25726	9.29559	9.22442	9.12082	9.26245	9.16598	9.2788	9.35198	9.37072	9.28739	9.40097	9.41086	9.39947	9.26063	9.34037	9.31878	9.44601	5.99672	6.00532	12.4361	12.6745	6.47386	6.39152	6.5283	10.1805	10.2484	10.2426	12.2205	11.8856
UMAG_01298	7.15801	6.88544	6.84138	6.84685	6.86634	6.65202	6.65188	7.55543	7.41389	6.4945	6.68253	6.861	6.82638	6.82638	6.56307	6.87139	6.56255	6.72434	6.94333	6.82476	6.98121	6.96626	6.84585	6.68657	6.7951	6.81175	6.79416	7.07351	7.09132	6.92375	6.99857	6.87498	6.95433	6.81608	6.97137	6.82343	6.91554	5.78284	5.76191	7.853	8.10228	6.87489	6.81366	6.9696	6.76022	6.72979	6.76365	7.06524	7.02331
UMAG_01299	7.39583	7.17885	6.96806	6.99326	7.08437	6.84175	7.26116	8.61692	8.08782	6.08262	6.84803	6.91519	6.84827	6.91519	6.11797	7.01259	6.775	7.05462	7.15657	6.94756	7.09817	7.10633	7.06005	6.88753	7.05742	7.06735	6.98403	7.12895	7.18504	7.18401	7.31808	6.98433	7.06849	7.17592	7.13689	7.1286	7.17691	5.72317	5.7484	8.28675	8.54976	6.39801	6.32804	6.41391	6.61636	6.55282	6.55385	9.69952	9.52869
UMAG_01300	6.71558	6.60247	6.32617	6.41167	6.48115	6.20904	6.64645	7.55817	7.30538	5.60118	6.40372	6.40372	6.29325	6.41284	5.49443	6.32918	6.21737	6.30533	6.3986	6.33789	6.40065	6.45515	6.45671	6.18343	6.32746	6.33232	6.26093	6.36653	6.35456	6.47509	6.557	6.60893	6.6241	6.73062	6.76304	6.7553	6.82881	5.87749	5.92098	7.23043	6.80182	5.45404	5.45231	5.64355	5.93271	5.89161	6.05108	9.73643	9.43432
UMAG_01301	7.00586	6.67295	6.49318	6.51924	6.54795	6.378	6.93093	8.21403	7.67848	5.75221	6.2907	6.39179	6.39179	6.31665	5.45921	6.54401	6.38793	6.59572	6.7353	6.35773	6.6892	6.69262	6.52835	6.47273	6.49833	6.60983	6.46054	6.65826	6.6594	6.68234	6.72764	6.69173	6.73057	6.5653	6.68882	6.57976	6.70694	5.83246	5.82412	7.29939	7.45549	5.76439	5.91111	6.00201	6.03751	6.10291	6.04039	9.32968	8.95115
UMAG_01304	7.68093	7.84698	7.64356	7.61207	7.67025	7.74234	7.67766	7.66329	7.67766	7.67766	7.97177	7.65866	7.65433	7.84816	7.46501	7.51012	7.71153	7.7655	7.74418	7.88766	7.81203	7.65145	7.76172	7.81949	7.78025	7.792	7.47306	7.52069	7.43694	7.68024	7.54048	7.8162	7.88023	7.68457	7.80492	7.71479	7.59777	7.76412	7.93049	7.51816	7.58466	7.80164	8.00419	7.88171	7.73028	7.72528	7.61034	7.60488	7.58552
UMAG_01305	8.78767	8.84021	7.2474	7.17964	7.89183	7.89566	9.20609	8.13113	7.86899	8.0476	7.5336	7.56884	7.75778	7.74591	7.90368	8.02054	8.16472	8.23253	6.95719	7.07206	6.68425	8.45905	8.62899	6.91669	7.03709	6.61993	8.44376	8.44264	8.47569	8.46497	8.9043	8.71778	8.76246	8.77824	7.87447	8.18726	7.57755	7.97342	8.02673	7.93627	7.95853	7.24479	7.70728	7.47768	7.82954	7.90506	7.86875	8.2138	8.14109
UMAG_01306	6.99362	6.87631	7.27255	7.11595	7.14672	6.88403	6.98329	6.94159	6.93681	6.95958	7.17745	7.20078	7.10811	7.03776	7.08842	6.83803	6.77325	6.7841	6.95615	7.05163	7.08332	7.14939	7.00032	6.91786	6.95442	6.9048	6.96306	6.87788	6.86989	7.07401	6.9902	7.112	7.12418	7.23325	7.46168	7.38888	7.55203	7.19603	7.11005	6.93648	6.95023	7.25122	7.11034	7.03417	7.05294	7.03149	7.04116	6.98224	6.99342
UMAG_01307	7.65677	7.76527	7.52192	7.58346	7.54779	7.639	7.68145	7.69251	7.68925	7.76741	7.66026	7.64952	7.51517	7.58751	7.32822	7.49374	7.39809	7.50422	7.69238	7.51935	7.50368	7.67946	7.55219	7.55099	7.53583	7.54097	7.35345	7.51079	7.58353	7.68614	7.7306	7.93223	8.01261	7.67841	7.68352	7.85127	7.62531	7.63734	7.68851	7.53945	7.61084	8.25494	8.10166	8.22814	7.41074	7.59	7.50966	7.28389	7.43528
UMAG_01308	6.16148	6.005	5.6986	5.74346	5.79728	5.68819	5.78802	6.02495	5.75758	5.82941	5.7284	5.82941	5.82941	5.77867	6.07516	5.63177	5.4989	5.501	5.6777	5.63537	5.6931	5.80429	5.7138	5.63739	5.70923	5.68772	5.67753	6.03058	5.91157	5.93449	5.83153	6.2396	6.23382	6.10305	6.15938	6.13734	6.22892	5.52293	5.50556	6.23328	6.13424	5.85481	5.96965	5.83384	5.78163	5.75376	5.74914	5.77782	5.83309
UMAG_01309	7.81808	7.79217	7.35308	7.38525	7.58632	7.6179	7.28554	7.54117	7.59171	7.57679	7.79095	7.63753	7.58663	7.70884	7.61004	7.61701	7.7601	7.62604	7.63523	7.60941	7.5366	7.58842	7.6684	7.75377	7.61663	7.50204	7.66813	7.56139	7.56741	7.6904	7.51458	7.55934	7.64337	7.52545	7.44125	7.50237	7.43964	7.58128	7.64115	7.62701	7.51909	7.71201	7.67163	7.71492	7.7333	7.78424	7.66594	7.41362	7.49766
UMAG_01310	9.37147	9.29414	6.9755	6.88079	8.19357	8.08126	8.93474	8.46301	8.06555	8.06056	7.88425	7.96274	8.06056	7.97268	7.79099	8.07082	8.27303	8.45469	6.95268	7.13046	6.70595	8.47072	8.63587	7.19767	6.91426	6.5263	8.47427	8.4629	8.4772	8.51967	9.07101	9.28227	9.21193	9.44089	7.9175	8.70324	8.02798	8.27981	8.31554	8.02179	7.91401	7.42567	8.10955	8.13995	7.85403	7.92862	8.00777	8.24589	8.27704
UMAG_01311	9.69993	9.75931	9.2365	9.33505	9.63675	9.60347	9.48523	9.57269	9.56676	9.52352	9.50564	9.67704	9.57747	9.50941	9.48874	9.43659	9.47262	9.52802	9.53919	9.53691	9.62373	9.4988	9.31708	9.36259	9.48122	9.7186	9.56914	9.67083	9.58358	9.46775	9.64468	9.59536	9.50744	9.99109	9.38377	9.81108	9.2536	9.50264	9.77272	9.49407	9.41123	9.77532	9.48107	9.78205	9.40299	9.45577	9.49287	9.49649	9.48668
UMAG_01313	8.05561	8.23901	8.93196	8.87856	8.44471	8.52682	9.19939	8.46442	8.76785	8.33932	8.40675	8.27835	8.40226	8.24046	8.51622	8.37203	8.43757	8.37057	8.30237	8.3245	8.24606	8.3992	8.55636	8.359	8.24096	8.32824	8.46132	8.4551	8.48364	8.54116	8.56883	8.8226	8.47877	8.98042	9.01174	8.88448	8.65621	8.83197	9.00644	8.20464	8.00807	8.88647	9.33915	9.07423	8.21547	8.43874	8.23048	8.41228	8.34818
UMAG_01318	12.9071	12.9568	12.4178	12.4687	12.6674	12.724	13.2383	13.469	12.9778	12.9132	12.0183	12.4476	12.6382	12.3442	12.1664	12.4406	12.5186	12.5935	12.2908	12.2647	12.2888	12.6461	12.7061	12.29	12.3252	12.4139	12.5654	12.5227	12.5689	12.6732	12.7437	13.2783	13.3287	13.2325	13.0606	13.2329	13.2016	13.1824	13.2689	12.211	12.099	11.9578	12.8164	13.0404	12.6678	12.6338	12.6331	12.51	12.6913
UMAG_01321	10.9186	10.9498	10.2186	10.2493	10.3285	10.4485	11.4037	10.7455	10.5168	10.686	10.377	10.4213	10.1459	10.2459	10.1281	10.4256	10.5046	10.4776	9.92589	9.90458	9.73404	10.6473	10.7973	9.9563	9.76852	9.84623	10.6027	10.6574	10.6457	10.7546	11.1141	11.013	11.1348	11.132	10.6686	10.8102	10.8945	11.1338	11.187	10.0512	9.70359	9.78537	10.9728	10.9421	10.4046	10.7168	10.5327	10.2831	10.4122
UMAG_01322	9.46256	9.55521	9.73488	9.83331	9.22295	9.36169	9.34497	9.17121	9.60662	9.25079	9.57734	9.64261	9.676	9.56361	9.92276	9.68652	9.84491	9.76585	8.80725	8.85579	8.68881	9.67191	9.68271	8.88694	8.78342	8.65479	9.7742	9.67109	9.67741	9.66548	9.68208	10.1509	10.0947	9.66878	10.1256	9.71302	10.0735	9.36906	9.31199	9.61624	9.81646	9.13747	8.90971	8.85542	9.85809	9.9048	9.73949	9.60832	9.51413
UMAG_01323	7.14956	7.25194	6.59071	6.49469	6.68935	6.70558	7.04471	6.89166	6.80099	6.80099	6.72332	6.80099	6.82856	6.766	6.66553	6.52988	6.62563	6.84911	6.55567	6.52294	6.59088	7.03476	7.20144	6.4766	6.48892	6.56129	6.64586	6.80978	6.73908	7.10921	7.12461	7.09023	7.04192	7.09587	6.8659	7.05758	6.88285	6.97764	6.92964	6.65436	6.6929	6.90387	7.07953	6.86973	6.66034	6.57978	6.69847	6.85611	6.8535
UMAG_01327	8.49174	8.51411	7.23768	7.25141	7.68828	7.58838	8.51214	7.9908	7.755	7.7446	7.47782	7.62698	7.61665	7.63518	7.79824	7.72691	7.90475	8.15593	7.70895	7.77759	7.62987	7.96165	8.01586	7.7728	7.90179	7.5318	7.88409	7.86964	7.91959	7.95921	8.03526	8.04928	7.92501	7.84539	7.49354	7.1177	7.3093	8.40457	8.30279	7.21566	7.25806	7.40117	7.59717	7.86642	7.56388	7.65812	7.45962	7.96384	7.99839
UMAG_01328	12.4146	12.529	10.1039	10.2525	11.375	11.5892	12.0736	11.5755	11.4292	11.321	11.2704	11.2068	11.321	11.2031	10.9957	11.0595	11.1687	11.4609	10.9747	10.9399	10.9634	11.2909	11.4443	11.0634	11.1296	11.1047	11.5305	11.6309	11.6772	11.4808	11.2901	11.6414	11.7906	11.5303	11.6802	11.5486	11.9018	12.5199	12.3099	10.3839	10.2959	11.3902	12.1488	12.1947	11.2541	11.238	11.1784	11.346	11.3944
UMAG_01329	12.2017	12.1678	10.4361	10.5032	11.398	11.3577	11.9757	11.3742	11.4114	11.3645	11.3202	11.1773	11.3202	11.229	10.924	10.936	10.9932	11.2675	10.9497	10.8921	10.9927	11.1964	11.3001	10.9888	11.1046	11.0787	11.4594	11.5109	11.5138	11.3547	11.2854	11.7679	11.7755	11.7528	11.8366	11.7138	11.8988	12.0608	12.1372	10.6264	10.5518	11.5794	11.8796	12.0096	11.1631	11.0425	11.0939	11.3337	11.3099
UMAG_01330	5.66229	5.55059	5.45289	5.45311	5.44913	5.32721	5.42737	5.45784	5.45784	5.40173	5.50175	5.52007	5.66055	5.45784	5.45784	5.43733	5.29685	5.40743	5.51203	5.35842	5.39262	5.61288	5.51787	5.24767	5.36823	5.21141	5.53658	5.55151	5.6148	5.59638	5.55223	5.525	5.52312	5.55299	5.61655	5.59866	5.58522	5.43342	5.45415	5.56543	5.47714	5.35188	5.46184	5.49753	5.39194	5.475	5.40465	5.50057	5.54004
UMAG_01331	7.71546	8.07454	8.17445	8.22767	7.96447	8.13348	8.02692	8.33662	8.02692	8.02692	8.00313	8.07038	8.15801	7.98245	7.80375	8.05153	8.01994	8.01475	7.71241	7.55016	7.22267	8.27254	8.14404	7.74349	7.62265	7.22798	8.10242	8.12902	7.97426	8.22309	8.27812	8.59953	8.65457	8.3412	8.4634	8.15441	8.56141	8.15265	8.12268	8.03126	7.88679	7.42404	7.98253	7.98779	8.0722	8.09239	7.97384	8.11595	8.0722
UMAG_01332	7.87909	7.87403	7.98559	8.07785	7.85094	7.86776	7.64351	7.41283	7.85594	7.77234	8.16168	7.94838	7.91145	8.20976	8.387	7.46362	7.50475	7.43654	8.12922	8.39881	8.81533	7.71769	7.69175	8.24786	8.50937	9.04398	7.31553	7.41094	7.2443	7.64379	7.32555	7.95705	7.91334	8.04165	8.29808	7.97811	8.20872	8.30424	8.15747	7.69217	7.5363	8.92729	8.48578	8.80327	7.80127	7.71626	7.86296	7.60588	7.65555
UMAG_01333	6.82863	6.78524	6.81819	6.8324	6.85474	6.80653	6.70892	6.97808	7.16222	6.73471	6.83372	6.7275	6.86029	6.8285	6.55465	6.65256	6.69116	6.725	7.1945	7.18746	7.2599	6.76789	6.68164	7.31995	7.12443	7.23753	6.75601	6.83888	6.74102	6.75667	6.63152	6.35004	6.44884	6.68174	6.68435	6.75209	6.57784	7.25017	7.29477	6.36766	6.37122	7.04496	6.79839	6.69151	6.87232	6.77328	6.8111	6.86972	6.88477
UMAG_01334	7.25041	7.18665	7.27925	7.35192	7.27762	7.2451	7.17039	8.26255	7.79864	6.81318	7.1219	7.16857	7.08331	7.15622	6.81167	7.14702	7.0756	7.12299	7.30559	7.22415	7.34426	7.10667	7.118	7.30118	7.29105	7.3455	7.17239	7.09709	7.15937	7.04749	7.07593	7.50705	7.47436	7.45222	7.45202	7.46964	7.54389	7.24929	7.0727	7.21693	7.52171	7.33385	7.14444	7.258	7.34996	7.258	7.24839	7.41553	7.34453
UMAG_01335	8.82693	8.96744	8.74211	8.61749	9.72966	9.83826	10.1525	8.63831	9.43558	8.88412	8.77206	8.85358	8.67336	8.97246	9.7009	8.59704	8.69442	8.94994	9.74135	10.0282	10.0202	8.3387	8.33149	10.1386	10.3684	10.4121	9.21065	9.19605	9.15788	8.42568	8.64719	9.30069	9.2472	8.51354	8.23808	8.96074	8.12877	9.16442	9.16394	9.05957	9.09333	9.26668	9.24853	9.35665	9.21067	9.49462	9.33181	8.87407	8.78911
UMAG_01338	7.17956	7.33892	7.07935	7.22231	7.25567	7.45333	7.19326	7.07815	7.11049	7.16297	7.26324	7.27424	7.40088	7.33289	7.47759	7.15308	7.16441	7.31748	7.35513	7.36524	7.6154	6.99336	6.8767	7.55749	7.48817	7.55712	7.46721	7.43802	7.33045	6.79156	7.10152	7.979	7.84946	7.27111	6.3853	7.15317	6.39648	6.76395	6.87484	7.68452	7.69611	7.78752	8.12575	7.70205	6.96166	7.08665	7.00435	7.00708	7.00266
UMAG_01340	9.30572	9.49816	8.29805	8.35804	8.79667	8.87213	9.33172	8.89444	8.75822	8.86706	8.5965	8.64527	8.92072	8.84907	8.83015	8.33324	8.5558	8.77496	8.60351	8.57588	8.53949	8.92047	9.13334	8.64444	8.6565	8.6741	8.61649	8.8037	8.80013	8.8838	9.17848	9.39199	9.31437	9.66754	8.81739	9.43107	8.48874	9.21017	9.27579	8.30881	8.6244	9.16752	9.26715	9.32275	8.51084	8.53871	8.61562	8.846	8.78321
UMAG_01341	10.8959	10.9991	10.1506	10.2397	10.6043	10.6311	10.8564	10.7809	10.5423	10.5606	10.3146	10.4417	10.4651	10.5907	10.7288	10.7077	10.7773	10.7474	9.87706	9.82377	9.56267	10.8531	10.9152	9.79279	9.65383	9.65612	10.8223	10.8817	10.7826	10.8836	11.3819	11.5269	11.3093	11.3864	10.1924	10.8607	10.5147	10.3819	10.3418	10.8396	10.7839	9.42003	10.0751	10.5083	10.6877	10.7054	10.7902	10.7083	10.7619
UMAG_01344	9.07807	9.24709	8.54511	8.60137	8.68174	8.84434	9.57825	8.77721	8.948	8.77721	8.60002	8.64997	8.61147	8.77721	8.77721	8.37397	8.55356	8.57503	8.30073	8.30968	8.08535	9.08479	9.05021	8.1883	8.31809	8.15901	8.54554	8.60483	8.60468	9.05499	9.23238	9.54916	9.64833	9.67121	9.309	9.7315	9.37461	9.37447	9.20772	8.23394	8.51568	8.72159	9.13627	9.08041	8.82435	8.64566	8.82435	8.84561	8.7675
UMAG_01350	7.29449	7.33608	8.28067	8.26847	7.98837	8.04278	7.62573	7.32704	7.89774	7.95756	8.04547	7.95789	8.05189	7.9656	7.98739	8.07183	8.11369	7.7999	7.83756	7.995	7.8506	7.68592	7.65919	7.97662	7.84587	7.97252	7.94332	7.61494	7.71196	7.54333	7.34397	8.14463	8.08416	7.81676	8.19371	7.97665	7.92434	7.99638	7.95704	7.93192	7.58856	7.99619	7.70433	7.66015	7.86242	7.91736	7.86242	7.7993	7.83108
UMAG_01351	6.30593	6.44094	6.57132	6.73063	6.57537	6.21993	5.9317	6.14004	5.87181	6.17785	8.01381	7.44007	6.07995	6.44709	6.16388	5.93802	5.92348	6.06603	6.06623	6.06248	6.11396	6.02224	6.03774	6.04522	6.01652	6.04077	6.06632	6.22442	6.15645	6.11044	6.11101	6.98837	6.77933	7.50039	7.89796	8.244	8.01708	6.02636	6.01612	6.77294	7.08067	6.78401	6.45184	6.59614	6.69438	6.35544	6.50804	6.26574	6.24336
UMAG_01355	10.6792	10.7249	10.5379	10.5491	10.3638	10.4733	11.3096	10.862	10.6728	10.6047	10.134	10.4284	10.4644	10.3014	10.2151	10.4864	10.582	10.4893	9.88029	9.87757	9.4791	10.6373	10.7457	9.91714	9.72593	9.65977	10.6488	10.5205	10.5183	10.6742	10.9175	11.4645	11.497	11.3397	10.9944	10.9856	11.1625	11.1988	11.0578	10.1794	9.78275	9.50792	10.6469	10.7288	10.8319	10.8312	10.6941	10.575	10.5036
UMAG_01359	7.68071	7.62033	6.92342	6.9604	7.17693	7.07111	7.26121	7.37103	7.06559	7.12613	7.22489	7.24682	7.2389	7.31855	7.29622	7.09747	6.96746	7.16683	6.96601	6.92101	7.05798	7.51772	7.39324	6.7714	7.04682	6.97473	6.98895	7.15134	7.25635	7.38112	7.48746	7.61993	7.67708	7.58605	7.47204	7.34768	7.40529	7.11123	7.19319	7.35111	7.29973	7.08145	7.21071	7.33407	7.11013	7.2732	7.19043	7.23075	7.32764
UMAG_01361	6.47681	6.33241	6.11612	6.19376	6.19014	6.04384	6.08116	6.42361	6.19981	6.18775	6.10182	6.17326	6.22102	6.19504	6.44614	6.14089	6.0002	6.18499	6.2512	6.12215	6.23597	6.28515	6.11802	6.14569	6.20355	6.09866	6.21177	6.30071	6.34315	6.25795	6.37985	6.27608	6.41743	6.23067	6.23866	6.26173	6.25678	6.03484	6.05237	6.4209	6.39395	6.34685	6.29778	6.36203	6.16462	6.19084	6.119	6.08767	6.15051
UMAG_01362	8.219	8.14749	8.36768	8.3351	8.42016	8.27358	8.27852	8.28455	8.59195	8.09482	8.53462	8.38723	8.02588	8.16673	8.28019	7.82248	7.92619	7.9699	8.27856	8.31023	8.32358	8.47891	8.44977	8.37283	8.40236	8.34349	8.21581	8.20039	8.14135	8.42993	8.3049	8.34231	8.49013	8.4414	8.2618	8.43596	8.52205	7.65967	7.77865	8.80613	8.93089	8.41711	8.29137	8.38004	8.74058	8.53845	8.63465	7.85037	7.84682
UMAG_01363	9.69673	9.78939	8.25184	8.31643	8.75574	8.8101	9.76835	9.38267	8.9212	8.87343	8.57892	8.80158	8.65317	8.75304	8.698	8.6987	8.89594	8.9998	7.98333	8.05244	7.77736	9.3246	9.37314	8.13564	8.03738	7.74091	9.0916	9.14511	9.1345	9.32808	9.69675	9.81337	9.89576	9.88532	9.22395	9.21611	9.15774	9.22375	9.2396	8.8146	8.46887	8.37356	9.24189	9.16452	8.77111	8.7182	8.8339	9.00329	9.04771
UMAG_01364	12.2573	12.3041	12.2803	12.2308	12.1177	12.1267	12.5624	12.547	12.3153	12.244	12.1384	12.0133	12.1181	12.1245	11.9122	12.1372	12.2011	12.2517	11.6807	11.5795	11.6614	12.3105	12.417	11.6104	11.6406	11.7801	12.1738	12.1735	12.2443	12.294	12.468	12.7438	12.7562	12.6544	12.7207	12.5811	12.7484	12.2426	12.4245	12.1977	12.0131	11.397	11.7031	11.9392	12.4308	12.3738	12.3664	12.4124	12.4074
UMAG_01366	11.5278	11.4255	11.232	11.2945	11.4812	11.3318	11.3653	11.2242	11.2263	11.6064	11.4392	11.3653	11.3653	11.3653	11.4822	11.2594	11.4424	11.5413	11.1049	11.2201	11.2415	11.4993	11.6172	11.3038	11.2677	10.8225	11.4238	11.323	11.2415	11.5661	11.3131	11.315	11.6647	11.1675	11.8497	11.2824	11.9404	11.6041	11.2696	11.2408	11.4141	11.4619	11.3293	11.389	11.2631	11.4183	11.2511	11.5522	11.5086
UMAG_01367	8.65806	8.6983	7.64847	7.77502	7.81946	7.93176	7.91589	7.97465	8.20429	8.12712	8.21383	8.09614	8.0812	8.13736	8.04612	7.84929	7.83019	7.79479	8.11764	8.1423	8.27646	7.52506	7.45586	8.37049	8.27368	8.28836	8.45392	8.22354	8.12083	7.59017	7.50969	8.23608	8.22817	8.16635	8.37637	8.48902	8.62899	8.04817	7.86743	8.22577	8.21268	8.49779	8.20398	8.31652	8.36501	8.25201	8.38639	7.8081	7.85261
UMAG_01370	9.97876	10.1478	10.1442	10.1402	10.1078	10.2282	10.0969	10.2404	10.2898	10.1357	10.1421	10.0913	10.255	10.1421	9.72703	9.66467	9.76681	9.95723	9.71813	9.73158	9.88834	10.0143	10.0916	9.77025	9.82296	9.8858	9.69916	9.8389	9.87661	10.0845	10.0721	10.7978	10.5327	10.9223	10.9949	10.9132	10.6946	10.3307	10.7329	9.71921	9.71512	10.3513	10.2796	10.3627	10.1171	10.0945	10.0967	10.0447	10.0153
UMAG_01371	8.34226	8.30192	7.83779	7.64721	8.05322	7.97766	8.47998	8.06097	7.78485	7.98679	7.98679	7.98316	7.98679	7.98679	7.98398	8.06266	7.8602	8.04242	7.54786	7.49427	7.36665	8.06284	8.19891	7.40702	7.4038	7.29089	7.86284	8.00239	8.09221	8.10768	8.26332	8.66228	8.81709	8.57051	8.34856	8.52404	8.59843	7.86731	8.00849	8.17801	8.0529	7.58928	8.07556	7.97612	7.77824	7.94433	7.76127	8.02329	8.16591
UMAG_01372	9.5968	9.55826	7.41348	7.33507	8.33429	8.19544	9.60067	8.83763	8.37252	8.35761	7.94635	7.98459	8.16354	8.04782	8.33931	8.27895	8.48121	8.7334	7.30975	7.19427	7.12083	8.92425	9.11973	7.16544	7.19822	7.04769	8.77144	8.91828	8.7893	8.9866	9.47536	9.33267	9.46638	9.41585	8.32567	8.44706	8.41994	8.759	8.56915	8.18258	8.11151	7.44276	8.38686	8.23707	8.1123	8.38728	8.21133	8.50073	8.71887
UMAG_01373	8.12079	8.00448	8.75821	8.43753	8.38778	8.20656	8.09399	8.4676	8.49684	8.34713	8.34713	8.33011	8.39324	8.34172	8.0553	8.15409	8.24347	8.21736	8.28309	8.37503	8.35474	8.59733	8.5699	8.32217	8.30805	8.29112	8.15454	8.13028	7.98792	8.59212	8.51621	8.19747	8.37059	8.19238	8.33032	8.34251	8.49231	8.18341	8.30053	8.4116	8.38137	7.24921	7.54507	7.43152	8.7987	8.86309	8.82537	8.71184	8.63621
UMAG_01374	7.94747	7.84788	7.56114	7.66994	7.63515	7.52308	7.65975	8.98521	8.53314	6.59051	7.3382	7.28949	7.91268	7.87709	7.09091	7.47125	7.4568	7.59263	7.58744	7.53829	7.57984	7.67326	7.58809	7.43289	7.52025	7.55647	7.5716	7.72939	7.69341	7.66416	7.74231	8.06005	8.11856	7.93667	7.90152	7.94772	7.98113	5.33456	5.33601	9.79648	10.3227	6.56204	6.79656	6.78494	7.16821	7.1146	7.22757	11.4954	11.299
UMAG_01375	8.49301	8.29421	8.1497	8.18635	8.23987	8.03466	8.28287	9.36156	8.88498	7.32804	8.04671	7.94527	8.25708	8.3379	7.65229	8.10947	7.86986	8.14675	8.20728	8.01072	8.11631	8.1392	8.16887	8.0978	8.14219	8.17158	8.05002	8.30214	8.28397	8.24399	8.34218	8.42713	8.50371	8.43324	8.42772	8.41801	8.51308	6.17379	6.23662	9.92786	10.5936	7.30794	7.20667	7.35065	7.99254	7.92444	7.95377	11.8498	11.5678
UMAG_01377	7.69475	7.4035	7.2869	7.32072	7.36476	7.13018	8.17848	9.38692	8.86741	6.59313	7.14371	7.30175	6.40252	6.5619	5.8654	7.16931	7.18408	7.2926	7.24401	7.23151	7.30985	7.34193	7.29498	7.0962	7.34056	7.28538	7.31917	7.4035	7.43572	7.30061	7.55527	7.52733	7.55673	7.41606	7.51902	7.5025	7.74332	5.79483	6.05749	8.34935	9.26555	7.42576	7.32743	7.25617	7.28751	7.33122	7.2263	7.36942	7.30071
UMAG_01378	6.61236	6.44698	6.27672	6.34636	6.38573	6.21549	6.24698	6.5016	6.28157	6.37111	6.4767	6.46985	6.44656	6.3277	6.3034	6.2403	6.05796	6.34433	6.31526	6.11977	6.30914	6.35874	6.22009	6.20827	6.29821	6.17743	6.23017	6.39055	6.37351	6.34761	6.36593	6.68034	6.7054	6.5612	6.64008	6.6584	6.77067	5.92049	5.92736	6.89133	6.78325	6.14119	6.11597	6.18255	6.27857	6.42581	6.33842	6.51864	6.47622
UMAG_01379	8.3984	8.55268	7.98125	7.94801	8.10393	8.18484	8.13203	8.16645	8.1992	8.30649	8.20752	8.26415	8.12508	8.15354	8.1992	7.76305	7.98068	8.18163	7.96485	8.14701	8.0636	8.35822	8.39268	8.0232	8.1182	8.05885	8.07297	8.05811	7.93445	8.27159	8.22692	8.58132	8.51817	8.71611	8.34078	8.53986	7.97445	8.76048	8.56686	7.7133	7.73876	8.78622	8.68396	8.65234	8.05647	8.15169	8.2213	8.10225	8.08805
UMAG_01381	7.46241	7.67617	8.29041	8.31773	8.06161	8.23872	7.66385	7.92198	7.91022	8.0444	8.23132	8.18946	8.11093	8.11348	7.88493	7.94167	7.96179	7.64423	8.16264	8.26293	8.22965	7.87891	7.84253	8.31243	8.18198	8.35519	7.63034	7.36094	7.32987	7.77777	7.55195	8.31181	8.16291	8.24177	8.52647	8.26909	8.23559	8.53307	8.41868	7.49551	7.5841	8.84689	8.399	8.25494	7.95805	8.11999	7.96274	7.79603	7.76278
UMAG_01382	9.23543	9.41586	8.34486	8.56559	8.5427	8.75797	8.85392	8.39679	8.70609	9.01762	8.83415	8.98506	8.66425	8.83415	9.00159	9.22729	9.35683	9.42974	8.8037	8.82816	8.90077	8.0567	8.12493	8.9685	8.96335	8.92328	9.32974	9.14956	9.07522	8.26315	8.19561	8.98644	8.92644	8.52718	8.65104	8.4566	8.68456	8.64773	8.64665	9.09569	8.85154	9.0577	8.58851	8.86734	9.07452	9.13205	9.06266	8.59846	8.39466
UMAG_01383	8.10283	8.10488	8.85379	8.93161	8.67949	8.74336	8.36422	8.31611	8.36538	8.42162	8.86717	8.82128	8.66167	8.73674	8.56974	8.4589	8.56088	8.37667	8.54959	8.68001	8.74149	8.24821	8.24218	8.64525	8.6028	8.79304	8.57365	8.40312	8.30843	8.25035	8.10051	8.54102	8.6094	8.66968	8.93845	8.92192	9.3096	8.94379	8.77191	8.42499	8.13661	9.20345	8.79892	8.57241	8.41871	8.54199	8.44602	8.43237	8.37039
UMAG_01387	9.87419	9.85965	9.26011	9.36431	9.24237	9.20461	9.61798	9.28729	9.32121	9.64545	9.86554	9.86194	9.38928	9.28062	8.93856	9.18718	9.41161	9.52888	8.71378	8.66718	8.82793	9.7985	9.66287	8.4639	8.57841	8.67454	9.17702	9.39319	9.34356	9.48607	9.66598	10.5202	10.378	9.83435	10.5943	10.0411	10.3373	9.79451	9.55291	9.26275	9.25999	8.44633	8.63368	8.5911	9.58596	9.47811	9.56263	9.79266	9.8509
UMAG_01388	9.49545	9.50311	8.66035	8.66976	8.70324	8.68635	8.89556	8.92854	8.92854	9.20918	9.10564	8.97512	8.96172	8.92854	8.64456	8.79701	8.89238	9.11105	8.26052	8.24025	8.21485	9.29702	9.26981	8.23549	8.31401	8.15496	9.1705	9.28677	9.15677	9.08016	9.14765	9.98709	9.7791	9.09397	9.57459	8.86252	9.04049	8.96981	8.89379	9.02203	8.92654	8.53058	8.16499	8.31154	8.89179	8.95664	8.93317	9.48369	9.46574
UMAG_01390	9.30342	9.15784	9.17863	9.19937	9.19341	9.1241	9.10595	8.91363	9.18354	9.22922	9.28808	9.28399	9.05182	9.22922	9.44969	9.07042	9.04178	9.178	8.7664	8.92777	8.88259	9.03361	9.11984	8.94902	8.94866	8.78153	9.18532	9.09836	9.12156	9.12175	9.05896	9.48958	9.51612	9.81383	9.58209	9.66494	9.88933	9.45518	9.46061	8.94503	8.91035	10.2489	10.276	10.0909	8.8581	8.53707	8.93239	8.87871	8.93236
UMAG_01391	8.39952	8.41665	8.4561	8.44406	8.27417	8.35806	8.41687	8.15077	8.5238	8.23165	8.46667	8.58488	8.31447	8.41687	8.41687	8.3948	8.47522	8.49624	8.41046	8.50808	8.4126	8.12426	8.29111	8.44391	8.42097	8.43057	8.24573	8.11312	8.17104	8.25494	8.30569	8.72763	8.47996	8.57287	8.53593	8.41033	8.38595	8.63284	8.42731	8.16697	8.3386	8.91606	8.57275	8.77923	8.42252	8.34663	8.34663	8.29398	8.34663
UMAG_01392	6.34118	6.20696	6.06461	6.10622	6.09363	5.99574	5.99537	6.261	6.08099	6.16247	6.10341	6.14307	6.11138	6.11805	6.23675	6.0443	5.92935	6.08949	6.12947	6.0346	6.13319	6.10674	6.05713	6.03042	6.1137	6.09493	6.06576	6.21462	6.18449	6.13666	6.19856	6.24775	6.26692	6.17557	6.20327	6.22144	6.28552	5.85619	5.89501	6.42971	6.35797	6.16798	6.14054	6.20123	6.1212	6.15614	6.09204	6.02287	6.04467
UMAG_01394	5.66751	5.60192	5.52251	5.52458	5.53935	5.45493	5.50923	5.57966	5.49134	5.60449	5.5329	5.56161	5.54909	5.51554	5.62233	5.39368	5.30673	5.44173	5.46669	5.38029	5.4942	5.47194	5.43962	5.38447	5.44377	5.42178	5.45052	5.56825	5.52032	5.47915	5.53748	5.74764	5.78917	5.82977	5.85521	5.84057	5.87663	5.44347	5.44097	5.67393	5.64883	5.5728	5.56919	5.58474	5.58487	5.60683	5.54155	5.45343	5.45124
UMAG_01397	7.80441	7.68841	7.07436	7.14988	7.38551	7.40963	7.71278	7.15186	7.74601	7.01184	6.86014	7.19903	7.39784	7.5272	8.16162	7.25546	7.18564	7.33251	7.07304	6.97557	6.92527	7.58936	7.6954	6.94529	7.10864	6.89568	7.42835	7.56719	7.56831	7.59129	7.82764	7.78568	7.9484	7.79668	7.48149	7.62375	7.61079	7.34623	7.32388	7.53329	7.4714	7.03453	7.41148	7.34686	7.40408	7.42344	7.41365	7.54388	7.4738
UMAG_01402	8.81747	8.96217	9.80031	9.78074	9.55124	9.66273	9.74073	9.50705	9.43582	9.42946	9.21123	9.27739	9.47605	9.42946	9.35479	9.51416	9.55898	9.21099	9.15665	9.24052	8.90027	9.4424	9.40316	9.12681	8.8177	9.07504	9.38415	8.97662	8.99731	9.41476	9.49786	9.99694	9.98293	9.96399	9.7288	10.0821	9.9683	9.89115	9.75593	8.87408	9.19528	9.65017	9.92844	9.47409	9.30232	9.42037	9.29273	9.49795	9.45977
UMAG_01403	6.92334	6.84226	6.93809	6.90188	6.78855	6.72143	6.92235	6.85081	6.85081	6.78645	6.90531	6.86286	6.85081	6.85081	6.79309	6.75759	6.91368	6.89061	6.82706	6.99402	6.85022	7.05051	6.82715	6.66717	6.82689	6.75962	6.87996	6.82882	6.7848	6.94284	7.02686	7.03448	7.16913	6.72916	6.61733	6.70182	6.67724	6.8976	6.72547	6.83349	6.9538	7.27872	7.04435	7.15949	6.67362	6.81677	6.78968	6.66597	6.7305
UMAG_01405	6.62635	6.61603	6.91773	6.92895	6.70533	6.73384	6.60782	6.72111	6.75759	6.69291	6.69602	6.58183	6.995	7.03338	6.70669	6.75691	6.78501	6.72903	6.88901	6.96231	6.99106	6.63574	6.75018	6.82374	6.7539	6.73827	6.68467	6.55666	6.63365	6.58396	6.67354	6.97378	6.87339	6.75221	6.50003	6.82303	6.73344	6.62136	6.40222	6.97962	7.01563	6.0779	6.18664	6.22559	7.14113	7.30757	7.16882	6.53267	6.50824
UMAG_01406	8.21714	8.21531	8.67767	8.64765	8.55979	8.46558	7.29213	8.10959	8.06694	8.3115	8.64882	8.45227	9.2876	9.35714	8.64872	8.477	8.40638	8.3882	8.50296	8.60896	8.52207	8.24752	8.06096	8.70423	8.66646	8.66395	8.45063	8.40481	8.45287	8.16793	8.0264	8.88135	9.03118	8.36586	8.23941	8.47009	8.46562	8.15641	8.18916	8.79388	8.71598	7.37605	7.0739	7.00127	10.5053	10.3937	10.36	7.32288	7.4216
UMAG_01407	9.58934	9.63376	9.56517	9.44244	9.5153	9.58582	9.30161	9.56763	9.56763	9.55698	9.90151	9.5196	9.77512	9.62517	9.18249	9.20132	9.31231	9.31791	9.02501	9.13093	9.02044	9.5254	9.65667	9.21222	9.14833	9.18969	9.29742	9.288	9.26492	9.6191	9.65223	10.2844	10.2681	10.1829	10.0574	10.2925	10.2695	9.65423	9.59033	9.62634	9.35031	9.89424	9.87035	9.97023	9.558	9.80514	9.54557	9.3717	9.30418
UMAG_01408	9.24453	9.45006	10.2061	10.1857	9.84853	10.0444	9.37269	9.70199	9.7909	9.65091	9.88071	9.82624	10.0482	10.0968	10.1004	9.88666	9.9899	9.73867	9.90304	9.99423	9.75254	9.51474	9.44594	10.1249	9.89134	9.87123	9.86985	9.57117	9.51137	9.4173	9.30162	10.1913	10.1853	9.90665	9.9085	10.2946	9.98654	9.628	9.65934	10.074	9.95813	9.7271	9.52068	9.48363	10.0372	10.0991	9.96732	9.91212	9.7718
UMAG_01411	8.38689	8.43365	8.84315	8.80877	8.7492	8.62589	8.49394	8.07326	8.33321	8.60369	9.13576	8.98377	8.62962	8.7907	8.7274	8.73251	8.91392	8.93059	8.08445	8.29133	8.35957	8.32754	8.13597	8.27835	8.38387	8.32276	9.24015	9.2436	9.0347	8.13874	8.30223	9.46086	9.03623	8.3411	8.57804	8.74835	9.22285	7.94382	7.77182	9.24814	9.60126	8.16898	7.65963	7.49215	9.23215	9.10891	9.15857	8.96516	8.75392
UMAG_01414	9.58782	9.53034	9.66426	9.6787	9.63099	9.59327	9.70231	9.77866	9.43733	9.70888	9.48062	9.43158	9.63051	9.49802	9.86016	9.60464	9.65741	9.60593	9.55686	9.52423	9.57158	9.56837	9.54179	9.72624	9.63526	9.54055	9.68103	9.61353	9.53084	9.5366	9.36066	9.60777	9.8336	9.6897	9.81367	9.36922	9.94358	9.92404	9.64298	9.41641	9.47349	9.76592	10.6662	10.1406	9.74276	9.78155	9.67218	9.17338	9.15826
UMAG_01415	7.76597	7.58501	7.6466	7.82933	7.66928	7.50691	7.48397	7.76802	7.63328	7.66575	7.72427	7.70612	7.69362	7.66387	7.66575	7.11244	7.35508	7.44276	8.30548	8.42932	8.82004	7.34188	7.26191	8.48824	8.68918	8.79282	7.18556	7.33476	7.24972	7.18117	7.13177	7.36166	7.43452	7.32076	7.61015	7.22745	7.60134	7.544	7.41624	7.76204	7.94644	7.69164	7.80696	7.74027	7.46725	7.51498	7.45181	7.61478	7.66563
UMAG_01417	7.73256	7.78352	7.871	7.87367	7.84576	7.86788	7.72419	7.77088	7.84246	7.82662	7.88609	7.75401	7.88113	7.88487	7.89132	7.88797	7.71385	7.73336	8.06919	8.20092	8.28336	7.51941	7.50352	8.21102	8.08831	8.35105	7.62427	7.67412	7.70073	7.54548	7.28589	7.91797	7.96107	7.69489	7.69568	7.80486	7.77253	7.82188	7.70899	7.75274	8.03265	8.09203	7.76835	7.73091	7.80896	7.92201	7.74222	7.90807	7.82734
UMAG_01418	8.73786	8.71386	8.41269	8.30695	8.42426	8.28166	8.68291	8.69483	8.50261	8.47207	8.47207	8.49872	8.28253	8.4021	8.30808	8.26736	8.25055	8.4163	8.23509	8.31952	8.29589	8.59461	8.50685	8.34391	8.35725	8.24803	8.31908	8.31633	8.35627	8.45235	8.62378	8.99781	9.02871	8.78336	8.7033	8.66294	8.47072	8.902	8.78002	8.18465	8.05152	8.61574	8.85924	8.65634	8.36218	8.26148	8.31721	8.4426	8.51134
UMAG_01421	7.74567	8.02472	7.88348	7.91914	7.66298	7.94737	7.87633	7.5535	7.81967	7.90562	8.02941	7.90562	7.90562	7.93019	7.84907	7.47018	7.58086	7.75901	7.78043	7.8645	7.7654	8.01455	7.89668	7.89855	7.85917	7.88067	7.58267	7.62762	7.73023	7.8615	7.90938	8.16953	8.10236	8.09621	8.09743	8.03802	8.0207	8.14282	7.9512	7.78344	7.57811	8.25032	7.942	8.06505	7.85664	7.85332	7.89861	7.62691	7.59488
UMAG_01422	10.5116	10.3019	9.7679	9.79894	10.3159	10.3066	9.85224	10.1003	9.88491	10.1671	10.444	10.2019	10.0476	10.4002	10.4061	11.9172	11.9629	11.9599	11.6408	11.7661	11.647	7.19708	7.45958	11.8727	11.8853	11.748	11.4978	11.3305	11.3495	7.64586	7.55298	9.13733	9.48225	8.33526	8.72034	8.83034	8.73838	10.2913	10.362	10.0698	9.94556	11.1508	10.091	10.235	10.537	10.5807	10.4683	9.8279	9.89414
UMAG_01424	8.00414	7.84374	7.64599	7.63764	7.71652	7.56918	8.12232	6.94482	8.21973	8.12061	7.83361	7.83361	7.49826	7.06252	7.99035	9.96463	9.94908	9.32523	8.22204	8.76011	8.77941	6.02292	5.78868	8.8684	9.22076	8.46246	10.0862	9.58123	9.38916	6.10209	6.18947	6.13742	6.07647	5.76008	5.82264	5.80526	5.88268	6.79551	7.0319	8.26425	8.85314	11.866	8.66186	9.5501	8.8941	8.77711	8.82018	5.21644	5.59824
UMAG_01425	6.67839	6.46427	6.34154	6.3919	6.38974	6.23631	7.00429	5.58688	7.08932	6.8628	6.20254	6.43432	6.0231	5.82696	6.72302	7.96384	7.92157	7.49953	7.3395	7.64949	7.68265	4.96944	4.80609	7.79847	8.09991	7.48316	8.21888	7.82167	7.79548	5.16834	5.06394	4.60785	4.55415	4.53541	4.72643	4.6998	4.76895	6.015	6.09227	6.82571	6.73512	10.609	7.18041	8.27754	6.81552	6.7067	6.80641	4.79241	4.90376
UMAG_01426	6.47319	6.32775	6.06262	6.07065	6.11476	5.79419	6.00336	6.19516	6.23116	6.13921	6.03181	6.18189	6.13921	6.10533	6.23761	6.00725	5.80951	6.0006	6.1106	5.89673	6.09043	5.9877	5.99634	5.95736	6.04033	6.00302	6.05792	6.23844	6.26072	6.18188	6.19546	6.16576	6.4878	6.35417	6.38531	6.40697	6.45731	3.96324	3.9723	9.45925	7.16732	6.28034	6.00825	6.22071	6.13008	6.22121	6.13008	5.99237	5.92756
UMAG_01427	6.29871	6.21571	5.91077	5.94003	6.05441	5.8489	5.88862	6.25214	5.9095	6.11228	5.85467	6.03617	6.02422	6.0198	6.30538	5.87774	5.68493	5.87346	5.986	5.95009	6.07689	6.00538	5.91854	5.91473	5.9853	5.94944	5.81894	5.98685	6.06973	6.05629	6.11871	6.18505	6.32332	6.20383	6.28114	6.28799	6.43023	5.60979	5.63516	6.44289	6.49118	6.08601	5.92816	6.10213	6.05525	6.09009	5.9825	5.95763	5.91585
UMAG_01428	9.46674	9.54444	8.24451	8.18619	8.92976	8.94566	10.0973	8.83511	8.90565	9.34609	8.35781	8.74045	8.3329	8.35665	9.00403	8.36185	8.39205	8.72259	8.56439	8.61456	8.60947	9.12211	9.39641	8.50788	8.68586	8.53854	8.59685	8.58658	8.74538	9.41265	9.19099	9.70078	9.43847	9.27003	9.40916	8.61546	9.01474	9.29763	9.35521	8.43255	8.45948	8.34815	9.64154	9.45393	8.77128	8.67532	8.86618	8.54511	8.61195
UMAG_01429	10.3771	10.572	8.03804	8.04924	8.6867	8.74592	9.45668	8.91744	9.07653	9.10999	8.83131	8.85694	9.02131	9.08641	9.34677	8.13014	8.27034	8.57356	8.90628	9.16686	9.49208	9.64346	9.94853	9.18134	9.58612	10.082	8.22844	8.5162	8.31283	9.74594	9.44002	9.69932	9.65318	9.6526	8.51858	8.50469	8.46689	9.4996	9.48005	8.88449	8.44847	8.53721	8.66864	8.8438	8.97637	9.07445	8.9523	9.2351	9.30454
UMAG_01431	10.7291	10.7123	9.01882	8.92458	10.1065	10.048	9.93276	9.81164	9.73883	10.283	9.93276	9.95056	10.1346	9.82017	9.70456	9.87221	9.96798	10.8195	7.2756	7.4511	7.72024	11.6375	11.6795	7.53247	7.91683	7.81508	9.88724	10.5275	10.5623	11.7849	10.3316	11.6053	11.4873	9.35366	12.0811	8.74684	12.2552	12.2699	12.4291	7.37819	7.61571	8.51998	8.69831	9.10524	12.2547	11.9377	12.1159	8.11886	8.21564
UMAG_01432	11.0697	11.0325	9.30441	9.27843	10.4727	10.4784	10.0792	10.277	10.0905	10.3235	10.4626	10.3367	10.3449	10.159	10.3811	10.2981	10.3357	11.2542	8.01421	8.15181	8.49256	11.8029	11.813	8.30946	8.81949	8.71068	10.4481	10.8728	11.0862	11.8403	10.4161	12.0536	11.9742	8.71075	12.2026	8.29136	12.1014	12.2277	12.2363	8.36088	8.26601	8.92224	8.90074	9.08764	12.8041	12.1077	12.6828	8.65166	8.68327
UMAG_01433	10.776	10.7872	8.93626	8.77108	10.0128	9.972	9.74176	10.0483	9.71306	9.97904	9.92832	9.83324	9.92095	9.68817	10.0303	9.53822	9.53967	10.6722	7.35021	7.31536	7.80796	11.8207	11.9668	7.77729	8.1332	7.92326	9.63223	10.2734	10.535	11.9922	9.86545	12.2549	12.0989	7.99148	12.6216	7.57958	12.5801	11.7564	11.9647	7.95437	7.82816	8.43356	8.56636	8.67309	12.1344	11.6914	12.2658	8.30607	8.36722
UMAG_01434	11.1167	11.0701	8.87276	8.89418	10.3084	10.207	9.94319	10.211	9.82695	10.0661	10.0661	10.3537	10.0824	10.0661	10.0882	9.77466	9.82983	10.836	7.62524	7.3632	7.86388	12.2427	12.1821	7.7413	8.01888	7.93754	10.2069	11.015	11.1341	12.4318	9.95314	11.6947	11.7018	8.43187	12.3379	8.40033	12.9975	11.8125	11.5955	8.56961	8.33517	9.48798	9.62047	9.6308	11.4067	11.087	11.5009	8.97841	9.15621
UMAG_01435	7.9677	8.11124	7.37103	7.32468	7.41364	7.28049	7.62923	8.65797	8.16565	7.10486	7.50859	7.76134	7.115	7.01504	7.24549	7.20486	7.3056	7.47598	7.57443	7.68586	7.76441	8.32259	8.1728	7.40661	7.48186	7.58128	7.48192	7.63984	7.555	7.92367	7.77871	7.14166	7.30367	7.96297	7.18076	7.4769	7.29746	6.19947	6.08182	8.64004	9.39119	7.90615	7.82515	7.91926	7.37754	7.51042	7.395	7.36686	7.40508
UMAG_01436	8.07351	7.93698	8.05076	8.04856	8.22913	8.03065	7.9767	8.03946	8.03946	7.95558	7.95367	8.03946	8.37394	8.07145	8.10467	8.01495	7.8594	8.09034	8.02297	7.866	8.05254	8.28553	8.22186	7.79992	8.14294	7.89114	8.00247	8.04524	8.25737	8.34955	8.19937	8.11155	8.13873	7.95584	8.03927	7.92724	8.08098	6.93321	6.97765	9.13718	9.19835	7.10814	7.11077	7.04779	8.51078	8.40545	8.50088	8.19967	8.19967
UMAG_01437	7.59683	7.45718	7.29508	7.31051	7.36049	7.33389	7.20835	7.7086	7.34541	7.37999	7.257	7.47965	7.392	7.37999	7.37999	7.17746	7.08604	7.17469	7.27291	7.21487	7.35621	7.42145	7.37475	7.25555	7.34878	7.2435	7.31955	7.51156	7.44213	7.49115	7.55476	7.45063	7.50641	7.55105	7.58372	7.61928	7.67485	7.11727	7.24098	7.60989	7.60119	6.9411	7.01837	7.02947	7.43084	7.32358	7.58976	7.26279	7.6283
UMAG_01438	5.83383	5.90831	5.49325	5.45812	7.06874	7.15949	6.02488	6.25517	7.24073	5.9948	5.76644	5.95151	5.90095	5.85147	6.39666	5.7071	5.64339	5.917	5.92273	5.72889	5.99554	6.24689	6.17576	5.70368	5.76227	5.86057	5.93102	6.07148	5.95176	6.25477	6.41947	6.75699	6.73304	6.75817	6.37131	6.99417	6.47374	5.97595	5.96026	6.38985	6.28844	5.9333	6.04094	6.14032	6.0166	6.12393	6.32877	5.96843	6.06621
UMAG_01439	8.21108	7.99206	7.5807	7.43341	9.43593	9.38729	8.16624	8.6121	8.2505	8.36288	8.26236	8.33319	8.3403	8.21419	8.51894	7.45869	7.19175	7.45397	7.41914	7.27155	7.50188	9.38885	9.3909	7.30366	7.35499	7.36417	7.70458	8.42078	8.43811	9.57162	7.67755	10.0868	10.8652	7.86685	9.82056	7.94152	9.98858	10.4848	10.3841	6.25506	6.23638	7.4641	7.48661	7.57518	9.9621	9.69387	9.71226	7.31654	7.33479
UMAG_01443	7.49238	7.50291	7.64611	7.6439	7.59041	7.64938	7.55051	7.69744	7.52499	7.51114	7.48465	7.51281	7.66996	7.65617	7.67996	7.71334	7.50065	7.52325	7.37828	7.35086	7.38898	7.50408	7.48599	7.4542	7.39301	7.35906	7.56408	7.58687	7.53275	7.49522	7.46233	7.85141	7.87558	7.89387	7.85838	7.81371	7.93941	7.37428	7.27816	7.90625	7.79136	7.51969	7.57489	7.52839	7.57346	7.67956	7.61289	7.6992	7.61073
UMAG_01458	8.24012	8.22753	8.99978	8.95272	8.45209	8.50494	8.55566	8.36131	8.35486	8.57057	8.67485	8.86157	8.60023	8.48648	8.60023	8.45176	8.45309	8.54248	8.13561	8.10123	8.23031	8.51711	8.65246	8.24668	8.25731	8.34808	8.66459	8.63685	8.49594	8.54078	8.44981	8.97365	8.9905	8.68988	9.06426	8.77324	9.16738	8.71051	8.67379	8.54461	8.32254	8.91523	8.97658	8.84828	8.39744	8.52811	8.58465	8.38604	8.36204
UMAG_01465	6.9414	6.77446	6.43639	6.5754	6.5698	6.36606	6.60108	6.8002	6.46288	6.60108	6.59225	6.60108	6.67688	6.47146	6.68838	6.49433	6.3016	6.49368	6.50795	6.47184	6.46976	6.52865	6.39215	6.2584	6.58495	6.45998	6.4896	6.59338	6.64925	6.50982	6.68366	6.93009	6.96304	6.83818	6.92674	6.91441	6.97147	6.49691	6.46978	6.76478	6.71088	6.68926	6.76711	6.7811	6.51288	6.49124	6.53653	6.53364	6.51279
UMAG_01466	9.57353	9.74925	9.19829	9.20229	9.86863	9.93779	9.16736	9.29084	9.30107	9.80609	9.80396	9.83408	9.71857	9.73404	9.63864	9.77636	9.88778	9.81898	10.9072	11.1067	10.9406	8.0674	8.02392	11.2208	11.2183	11.0115	9.83721	9.71754	9.65002	8.05908	9.15769	9.41531	9.53568	9.12525	7.31667	9.59115	7.5573	7.85353	7.86104	11.3907	11.2479	8.94546	9.06694	8.97038	10.0892	10.0598	10.0068	9.4005	9.44737
UMAG_01467	9.70307	9.63273	7.50866	7.39601	8.40436	8.35486	9.60711	8.88593	8.48601	8.65028	7.95865	8.40973	8.27029	8.00413	8.22741	8.50752	8.6198	8.86418	7.47285	7.33703	6.8847	9.0767	9.27436	7.35558	7.10993	6.82988	8.86369	8.88143	9.03946	9.18128	9.74638	9.49245	9.44742	9.75873	8.40446	8.4125	8.43855	8.78551	8.99737	8.22461	7.99231	7.67521	8.43727	8.69439	8.30517	8.47865	8.37782	8.51426	8.70299
UMAG_01469	8.29617	8.15575	8.11604	8.07459	8.07712	7.83905	7.90527	8.08538	8.03559	8.2035	8.26802	8.29205	7.98579	8.01202	8.05048	7.98965	7.95474	8.03727	8.07795	8.18232	8.26015	8.1762	8.15114	8.08068	8.22599	8.06136	8.0428	8.11518	8.05026	8.14349	8.04127	8.04235	8.25245	7.86596	8.0171	8.00466	8.27566	8.44917	8.32286	7.78913	7.81132	8.14266	8.28466	8.24688	8.01292	8.08873	8.02223	7.98403	7.92674
UMAG_01470	8.33887	8.4627	8.12703	8.24088	8.20457	8.30419	8.26276	8.19225	8.19727	8.44603	8.51178	8.61402	8.18819	8.12865	7.9764	7.9555	7.98499	7.94652	8.23381	8.24125	8.235	8.21177	8.20399	8.22737	8.38437	8.27987	8.06088	8.13616	8.13091	8.29925	8.23258	8.67985	8.65312	8.58901	8.34366	8.59818	8.52552	8.32649	8.42521	8.16174	8.20538	8.56264	8.49437	8.52966	8.23216	8.27948	8.24591	8.12717	8.09411
UMAG_01475	7.77517	7.78856	7.84964	7.85811	7.67483	7.75711	7.79716	7.58057	7.82549	7.84175	7.82804	7.98706	7.76329	7.74227	7.6895	7.71238	7.69055	7.82302	7.41283	7.37798	7.529	8.02155	7.97904	7.37431	7.52701	7.47417	7.9022	7.96812	8.00241	7.95399	7.94343	7.98082	7.89828	7.99134	8.07463	7.70352	7.90527	8.14829	8.12047	7.41079	7.45606	8.50193	8.45969	8.18537	7.68385	7.71697	7.68116	7.56444	7.50107
UMAG_01476	9.75847	9.70157	8.78265	8.82884	9.86005	9.39813	9.34434	9.59366	8.82868	10.4212	9.87855	9.62664	9.04043	8.77501	8.98601	8.51735	8.44695	8.9556	8.34479	8.40949	9.13346	10.0031	9.99316	8.28196	8.70287	9.07295	8.10022	8.38471	8.34812	9.859	9.76745	10.9912	10.4636	9.98492	10.8823	10.7976	11.1013	8.10666	8.1062	10.6347	10.7055	9.70522	10.1532	10.1581	9.03795	9.29921	9.01868	9.26334	9.2575
UMAG_01478	11.1336	11.2375	10.6797	10.6139	11.0744	11.0816	11.103	10.9803	10.8536	11.3944	11.2566	11.0773	10.7903	10.7643	10.5114	10.8906	10.9861	11.0292	10.8651	10.9618	10.8726	10.7526	10.8059	11.0247	10.9792	10.9762	11.0198	11.0088	11.1069	10.8032	11.107	11.4199	11.3649	11.5716	9.76301	11.7971	10.2368	10.8429	10.9164	11.0971	11.0241	11.4874	11.6699	11.6541	10.8628	10.8155	10.8126	10.7489	10.8086
UMAG_01479	7.86481	7.75487	8.82726	8.63068	8.24065	8.29	8.13	8.24691	8.26914	8.29361	8.36927	8.44981	8.24997	8.20673	8.19697	8.20185	8.2236	8.05471	8.23042	8.14367	8.19344	8.29891	8.36299	8.19269	8.13023	8.19405	8.21964	8.23367	8.22786	8.35399	8.32236	8.44352	8.48341	8.28627	8.42121	8.31522	8.36328	8.35223	8.31069	8.19475	8.21452	7.76178	7.73745	7.73908	8.44116	8.56378	8.47279	8.4276	8.4016
UMAG_01481	6.55979	6.45439	6.23519	6.26865	6.31591	6.22837	6.26281	6.44556	6.29919	6.35612	6.29771	6.35568	6.35498	6.30409	6.41732	6.19664	6.11437	6.25698	6.27532	6.16684	6.29124	6.34751	6.27813	6.13494	6.2195	6.20219	6.24605	6.42861	6.38281	6.34215	6.39705	6.59401	6.63384	6.51103	6.51781	6.49778	6.527	6.17061	6.18861	6.49718	6.51847	6.35669	6.37151	6.39023	6.28033	6.3287	6.2297	6.31884	6.30911
UMAG_01482	8.39019	8.41498	8.52465	8.53633	8.59758	8.64357	8.84841	7.77435	8.38263	8.89699	8.65247	8.7848	8.245	8.39809	8.67821	8.4514	8.55191	8.62533	8.44333	8.53782	8.55053	8.20014	8.27023	8.6714	8.57511	8.59772	8.49871	8.48379	8.56446	8.34048	8.0417	8.83302	8.81195	8.45441	8.71109	8.44857	8.73032	8.75571	8.6424	8.40376	8.26966	8.58673	8.20742	8.33411	8.50903	8.45039	8.48944	8.41502	8.42784
UMAG_01495	7.44696	7.51405	8.85515	8.90439	8.44298	8.59381	7.95915	8.32498	8.18925	8.32498	8.35834	8.39801	8.43134	8.32498	8.32498	8.0511	7.51842	7.69203	8.12989	8.18053	8.34901	8.11923	8.01867	8.19525	8.32877	8.43385	7.68641	7.65173	7.64135	8.1091	7.89611	8.70118	8.66079	9.144	9.46096	8.70525	9.76991	8.36486	8.36735	8.31092	8.12843	8.39379	8.61758	8.5807	7.66612	7.91446	7.69597	8.73465	8.57701
UMAG_01498	10.8138	10.7966	10.8293	10.7777	10.9181	10.9468	11.0496	10.502	10.7927	11.2956	11.2522	11.1539	10.7087	10.6237	10.245	10.6609	10.8059	10.9748	9.95236	9.90258	9.91229	11.271	11.3412	9.94244	9.96107	10.0128	10.7646	10.7696	10.7815	11.243	11.28	11.5107	11.3594	11.3436	12.028	11.0954	11.7217	11.9824	12.0244	9.65012	9.73129	10.7996	11.5977	11.3719	10.8439	11.081	11.0717	10.1802	10.4404
UMAG_01499	8.49117	8.32083	8.64751	8.55617	8.59925	8.39997	7.91405	7.79255	8.49988	8.0049	8.96808	8.98897	8.61872	8.70649	9.02874	8.30688	8.36056	8.46035	8.53611	8.46721	8.6221	8.5665	8.57521	8.46616	8.51997	8.50447	8.38402	8.51071	8.536	8.56437	8.46918	8.42379	8.49687	8.40947	8.66994	8.54676	8.65804	8.21212	8.08569	8.86806	8.84407	7.37773	7.41345	7.39902	8.4849	8.31078	8.47212	9.19657	9.2325
UMAG_01501	8.88223	8.87059	9.24373	9.18658	8.98517	8.94022	8.90342	8.53928	8.75226	9.20645	9.38111	9.45894	8.96318	8.99977	8.95837	8.86713	8.90958	8.94247	9.06552	9.16377	9.2468	8.90905	8.92437	9.26931	9.24807	9.26876	8.86166	8.91487	8.85489	8.88106	8.69032	9.14206	9.29196	8.94227	9.23439	8.82227	8.94731	9.43087	9.09481	8.76334	8.78333	9.32206	9.14939	9.12483	9.16355	9.11101	9.15022	8.75436	8.80185
UMAG_01503	8.56712	8.66254	8.57741	8.59535	8.61458	8.72871	8.357	8.25856	8.35082	8.71842	9.10397	9.05506	8.62078	8.69659	8.45736	8.4991	8.50302	8.38948	8.79264	8.81369	8.83746	8.3566	8.47899	8.85675	8.78801	9.02646	8.42377	8.37096	8.31044	8.39542	8.45511	8.69496	8.77972	8.6745	8.6128	8.95366	8.72073	8.98192	8.84797	8.32047	8.34679	9.11217	8.5951	8.85179	8.51483	8.67758	8.56354	8.47157	8.495
UMAG_01504	7.94032	7.86156	7.79739	7.77219	7.96232	7.85275	7.88673	7.80886	7.88673	7.94002	7.94845	7.88673	7.7942	7.66038	7.9677	7.68536	7.5792	7.65599	7.64412	7.72595	7.69666	7.99359	7.99118	7.59355	7.69116	7.66591	7.81503	7.78936	7.71533	8.04506	7.93373	8.10416	8.19556	8.09997	8.14638	8.0211	8.22893	7.88345	7.91089	7.83584	7.82751	8.0462	8.34129	8.53277	7.6397	7.61433	7.68725	7.7299	7.76269
UMAG_01505	12.1134	12.199	11.8604	11.9017	12.1225	12.2197	12.2524	11.7874	12.0811	12.2462	12.5872	12.0963	11.8049	11.7738	11.9958	11.8246	11.7435	11.8647	11.6931	11.8633	11.7211	12.1857	12.2337	11.7641	11.7722	11.7992	11.8144	11.7777	11.892	12.2438	12.0524	12.5081	12.3947	12.6459	12.6922	12.385	12.6569	12.3235	12.4313	11.8786	11.6444	13.6662	13.2582	13.2417	11.6426	11.3984	11.6131	11.603	11.8107
UMAG_01507	8.21153	8.20324	8.27116	8.29729	8.19012	8.09636	8.18785	7.99747	7.99582	8.47478	8.22053	8.48669	8.21105	8.21105	8.11931	8.13101	8.24123	8.35566	7.76129	7.70716	7.93106	8.21686	8.32974	8.00156	8.0653	8.01477	8.43264	8.46411	8.63268	8.37344	8.07723	7.97221	8.10229	8.61989	8.27941	8.41882	8.52724	8.72704	8.74784	7.77501	7.59658	8.30493	8.53877	8.82538	8.29223	8.30554	8.34964	7.79694	7.86038
UMAG_01508	7.34005	7.38728	8.67173	8.54803	8.40093	8.3687	7.42875	9.0487	8.33936	7.98535	8.70408	8.72771	7.67252	7.79995	7.36868	7.79618	7.77901	7.84462	7.8175	7.8583	7.88394	7.87424	7.72074	7.83921	7.84573	7.81827	7.59232	7.47163	7.5324	7.75457	8.51159	8.58525	8.39658	8.63359	9.19446	9.51871	9.35917	7.53913	7.57456	8.51089	8.85324	7.11076	7.00163	6.84434	7.52564	7.53857	7.43389	10.0679	10.0663
UMAG_01510	8.34394	8.48003	7.45213	7.41713	7.34183	7.39984	7.45874	7.8353	7.65143	7.97511	8.1146	8.03198	7.49231	7.72889	7.36397	7.68884	7.78371	7.95933	7.22409	7.20608	7.39175	7.76531	7.81652	7.2658	7.27196	7.49032	7.58391	7.4472	7.65976	7.86268	7.79136	8.56194	8.46598	8.05669	8.27116	7.65105	8.04581	8.043	8.26673	7.33939	7.30748	8.45014	8.08814	8.34055	7.64788	7.73499	7.63221	7.55279	7.47711
UMAG_01511	8.57073	8.54108	8.20135	8.37336	8.29642	8.31549	8.33215	8.33101	8.44932	8.60896	8.4036	8.43239	8.4036	8.32466	8.16195	8.61034	8.17168	8.43369	8.19249	8.06361	8.29928	8.48167	8.45573	7.97908	8.1549	8.14678	8.24133	8.46899	8.51538	8.33226	8.51721	8.68886	8.73053	8.51756	8.56752	8.3974	8.46125	8.33814	8.4638	8.36539	8.36495	7.74454	7.7988	7.92833	8.40851	8.25465	8.28919	8.42275	8.49493
UMAG_01512	8.05352	8.11576	8.55339	8.37786	8.61275	8.5013	8.07055	8.33969	8.33969	8.56329	8.74061	8.5529	8.33969	8.32267	8.05278	8.39699	8.47913	8.36229	8.79358	8.9623	8.51122	8.04936	8.02398	9.0444	8.65113	8.54049	7.93181	7.8857	7.66244	8.15304	7.85009	8.3258	8.39409	8.45904	8.33984	8.61005	8.69339	8.86515	8.70833	8.04674	7.85616	8.16523	8.15821	8.00093	8.75781	8.90462	8.70012	8.11783	8.2029
UMAG_01513	10.9132	11.2296	11.6331	11.9223	11.3965	11.6604	11.2247	11.4504	11.2299	11.6759	11.5291	11.708	11.6349	11.4931	11.1865	11.3037	11.3971	11.2998	11.3728	11.4991	11.2343	11.3073	11.3101	11.6816	11.5212	11.3	11.4794	11.3154	11.3067	11.4565	11.2242	11.5196	11.4673	11.8396	11.609	11.865	11.7919	11.422	11.3567	11.5404	11.5176	9.67942	10.135	9.9527	11.8141	11.9016	11.8674	11.8446	11.8644
UMAG_01514	7.22306	7.20171	7.4495	7.49324	7.3316	7.38036	7.28924	7.30339	7.30752	7.49159	7.3245	7.43055	7.3001	7.32557	7.34675	7.05213	7.07627	7.18113	7.34986	7.35887	7.40734	7.21383	7.20145	7.40066	7.33519	7.40417	7.19903	7.2064	7.22836	7.24186	7.22929	7.57851	7.48417	7.56155	7.81458	7.54123	7.55886	7.34799	7.36981	7.40858	7.25993	6.9344	6.79522	6.80247	7.53212	7.63868	7.58177	7.49084	7.4212
UMAG_01515	8.85183	9.05696	9.52469	9.52741	9.64288	9.83715	9.37052	9.31415	9.53475	9.43833	9.91935	9.52414	8.97677	9.19871	9.38466	9.2584	9.29437	9.10011	10.0065	10.0277	10.2011	9.10934	9.22067	10.089	10.1717	10.2441	9.05769	8.88429	8.76434	9.30874	8.70527	8.97605	9.02638	9.44946	9.26173	9.78209	9.01103	8.96623	8.99006	9.7109	9.96009	9.12015	9.46737	9.23498	9.73509	9.6223	9.66081	8.94957	9.06367
UMAG_01518	7.11001	7.11374	6.96148	7.104	7.10763	7.0805	6.9668	7.06402	6.85727	7.34821	7.21078	7.22853	7.01236	6.96405	7.06402	6.83735	6.75423	6.83923	7.06726	7.01357	7.29003	6.95518	6.91118	7.21035	7.36551	7.46383	6.67315	6.77359	6.85725	6.98514	6.97211	6.841	6.74403	7.29305	7.28237	8.15788	7.463	6.41937	6.75261	7.77444	7.37183	6.57388	6.93424	6.92295	7.14609	7.33272	7.19027	7.09392	7.04388
UMAG_01519	9.79291	9.6825	9.70452	9.61138	9.88965	9.78155	9.57894	9.61359	9.52438	9.98318	9.86762	10.0423	9.64807	9.69304	9.74264	9.5998	9.66161	9.66409	9.60856	9.74796	9.64119	9.65748	9.64208	9.863	9.75087	9.67962	9.75304	9.77033	9.71999	9.703	9.57117	9.70848	9.89791	9.9232	9.73509	9.96409	10.1	9.60142	9.60958	9.93426	9.82974	9.65315	9.71626	9.56165	9.76853	9.72342	9.75631	9.72277	9.62902
UMAG_01521	9.41653	9.39274	8.61217	8.60176	9.09562	9.07545	9.26295	8.98251	9.18575	9.16093	9.01414	9.33034	8.79066	8.88734	8.67678	8.82197	8.94699	9.0341	8.68102	8.73902	8.62317	8.97062	9.0807	8.78741	8.76728	8.67163	8.96209	8.8284	9.02649	8.99391	9.15176	9.53792	9.52241	9.61796	9.20007	9.41935	9.32805	9.95111	9.84349	8.16551	8.1694	8.52362	8.81957	8.98653	9.07463	8.98715	9.03859	9.20868	9.20863
UMAG_01523	6.4829	6.34766	6.15277	6.16328	6.20338	6.00152	6.16222	6.4012	6.20656	6.20691	6.20656	6.24168	6.24291	6.15268	6.20656	6.20367	6.07047	6.24037	6.30004	6.2359	6.37303	6.40521	6.35779	6.11616	6.19113	6.27589	6.24605	6.45511	6.39903	6.4505	6.42757	6.02598	6.07399	6.00722	6.06781	5.98453	6.04808	5.63834	5.6428	6.69962	6.92025	6.21269	6.21269	6.2954	6.21269	6.21269	6.16148	6.19247	6.2089
UMAG_01524	6.68268	6.46042	7.29949	7.3191	6.76489	6.79509	6.74926	6.67681	6.99205	6.75442	6.88883	7.12482	6.89034	6.85766	7.04833	6.96811	6.79234	6.78114	7.07789	6.87512	6.86349	6.88591	6.81495	6.80468	6.84668	6.83032	6.87134	6.90635	6.94389	6.8262	7.01969	6.87865	6.9561	6.89059	6.91378	6.86617	6.89941	6.41354	6.28363	7.43046	7.42016	5.97874	6.02036	6.08094	6.93803	6.98121	7.08269	7.6743	7.52384
UMAG_01526	6.86398	6.9392	7.45037	7.40696	7.12983	7.20819	7.04834	7.03894	7.05324	7.31763	7.36522	7.30609	7.06968	7.14767	7.151	7.14789	7.26682	7.09043	6.87205	6.96749	6.95348	7.12148	7.18211	7.02685	6.95645	7.01021	7.22562	7.10041	7.0999	7.09224	7.22035	7.81253	7.73542	7.50374	6.8932	7.41678	6.96582	7.02969	6.897	7.40214	7.33686	7.01356	7.15298	7.10607	7.24991	7.17767	7.19831	7.34305	7.2826
UMAG_01527	7.89574	7.73768	6.98605	6.931	7.03425	6.97053	7.26142	7.49715	7.01967	7.28676	7.27003	7.36396	7.24231	7.09055	7.30102	7.21998	7.11187	7.29757	6.85106	6.64251	7.01335	7.4456	7.44831	6.77672	6.99834	6.85949	7.23588	7.28423	7.2326	7.47271	7.29755	7.60098	7.52971	7.32625	7.7829	7.4095	7.86547	7.43286	7.45807	7.0821	7.0638	7.93229	7.72793	7.84207	7.05502	7.15159	7.06401	6.89247	6.98537
UMAG_01528	7.81821	7.72226	7.56127	7.70845	7.66667	7.56827	7.02024	7.11352	8.29467	7.7666	7.78609	7.7666	7.92623	8.63979	6.75397	7.57499	7.51203	7.55867	7.71053	7.54925	7.718	7.65459	7.57137	7.45867	7.58059	7.63557	7.50943	7.78476	7.76592	7.64364	7.72384	7.86436	7.95342	7.79016	7.76531	7.77676	7.7303	7.06676	7.04248	8.02936	8.55815	4.70386	4.77194	4.6571	10.2092	10.4781	10.7869	5.16357	5.40143
UMAG_01529	10.0559	10.0121	9.76142	9.67312	9.82781	9.80433	9.84081	9.80082	9.94716	9.91321	10.0793	10.0276	9.69151	9.74436	9.65722	9.41548	9.51302	9.56928	9.73975	9.86812	9.79575	9.7275	9.73545	9.95887	9.94544	9.8516	9.58574	9.62813	9.5871	9.79082	9.88657	10.4076	10.3097	10.2342	10.1413	10.1547	9.98106	9.91452	10.0536	9.68715	9.76786	9.96113	10.0794	9.88211	9.96529	9.85981	9.94312	9.80768	9.76481
UMAG_01531	8.64437	8.69502	8.71243	8.72222	8.76618	8.78833	8.77097	8.61546	8.83966	8.73847	9.07849	9.03706	8.42287	8.48682	8.503	8.60273	8.63625	8.74698	8.43428	8.51638	8.41198	8.64995	8.65062	8.56878	8.39609	8.39682	9.12781	9.01047	8.97878	8.61416	8.46966	8.83268	8.84977	8.84009	9.08219	8.6753	9.37952	9.03445	8.83041	8.46027	8.56056	8.69296	8.6127	8.76493	8.7208	8.8166	8.78392	8.65132	8.54722
UMAG_01532	7.33597	7.53482	9.18379	9.29921	8.84026	9.04986	8.32136	7.7062	8.52221	8.37152	9.1329	9.19779	8.52221	8.52221	8.56946	8.35286	8.36445	8.17851	8.76328	8.95955	8.79294	8.27439	8.21029	8.71383	8.64602	8.91751	8.36783	8.16063	8.16332	8.11627	7.86492	8.64977	8.61966	8.59901	9.45588	8.65303	9.07037	8.63413	8.58974	8.43006	8.50867	9.92058	8.96298	8.72345	8.6553	8.6099	8.63254	8.09359	8.08738
UMAG_01533	8.39691	8.46777	10.3839	10.296	10.1886	10.24	9.97733	9.78314	9.54379	10.6785	9.67345	9.62125	9.33992	9.22932	9.11296	10.258	10.2804	9.27919	9.79593	9.90424	9.84472	9.13095	9.06217	9.81747	9.59828	9.88967	9.96341	8.91682	8.91734	8.75394	8.40356	9.95951	9.96516	10.2387	10.338	10.2335	10.0171	11.3147	11.7034	7.68987	7.94081	12.5669	12.1611	12.0709	9.22059	9.11	9.08716	8.38187	8.37796
UMAG_01535	8.93477	9.2211	9.21688	9.18302	9.17896	9.32249	9.13997	9.07024	9.81644	9.21919	9.19139	9.22527	9.13692	8.91689	8.86953	9.03253	9.09387	9.09838	9.30071	9.1184	8.90683	9.09793	8.92222	9.2758	9.1978	8.96646	9.1868	9.12573	9.02364	8.93775	9.06137	9.62062	9.88901	9.02894	9.27171	9.28451	9.43546	9.19413	9.09939	9.25371	9.15758	8.70982	9.34649	9.17366	9.24971	9.3347	9.18014	9.23715	9.13378
UMAG_01539	7.51003	7.67388	7.42053	7.61922	7.44007	7.59981	7.49874	7.48569	7.51732	7.67959	7.84642	7.75518	7.38084	7.51732	7.21419	7.16103	7.27606	7.53717	7.36116	7.43308	7.42929	7.53293	7.42831	7.37923	7.50733	7.4187	7.40248	7.41885	7.53266	7.30761	7.54998	7.90254	8.03629	7.82229	7.97244	7.69928	7.85756	7.66309	7.62618	7.47923	7.40719	8.01695	7.78394	7.75833	7.54936	7.59282	7.50529	7.53302	7.39204
UMAG_01540	8.76266	8.67514	8.60072	8.44316	8.55392	8.44332	8.64961	8.38886	8.78836	8.67017	8.59043	8.68678	8.54054	8.59043	8.3132	8.23307	8.42417	8.38815	9.24866	9.46452	8.81014	8.24313	8.22889	9.51962	9.17304	8.82397	8.26947	8.17074	8.18447	8.26889	8.37639	8.67005	9.03009	8.72366	7.90687	8.69707	7.90097	9.03262	8.87199	8.18114	8.23352	7.62264	7.91095	7.78997	9.06136	9.0348	9.19065	8.50387	8.52285
UMAG_01544	7.44102	7.55577	7.40859	7.49873	7.28248	7.50487	7.0723	7.31469	7.23327	7.50066	7.89438	7.70537	7.45034	7.44543	7.42074	7.39945	6.93156	7.24741	7.14968	7.14306	7.14103	7.31339	7.35641	7.194	7.21639	7.21479	7.08787	7.27475	7.23727	7.45821	7.35502	7.9471	7.97317	7.93413	7.9185	8.24455	8.1309	7.12232	7.41101	7.69729	7.56369	7.76028	7.52861	7.51745	7.26261	7.51222	7.27106	7.45952	7.45952
UMAG_01547	9.83172	9.80297	10.7166	10.5786	10.5827	10.5266	10.2144	10.0096	10.0111	10.8479	10.4634	10.6902	10.2351	10.3137	10.2734	10.2898	10.3213	9.94764	10.4	10.6326	10.7918	10.0835	10.0145	10.5003	10.6518	10.9023	9.92479	9.886	9.82078	10.1416	9.82864	9.78378	10.0137	10.7606	10.4027	11.7914	10.5874	11.1427	10.8182	9.85817	9.54038	9.82716	9.70459	9.73867	10.3748	10.3872	10.6523	10.3866	10.6017
UMAG_01549	8.26537	8.3802	8.07297	8.1341	8.3287	8.41755	8.24109	8.06908	8.1422	8.46991	8.57481	8.46207	8.17449	8.19023	8.07447	7.82861	8.0476	8.21385	7.99657	7.88699	8.03668	8.47299	8.44815	7.86751	8.03239	8.16037	8.15607	8.2118	8.23732	8.27629	8.35803	9.05242	9.00274	8.58741	8.49553	8.27731	8.21601	8.37089	8.2968	8.20504	8.1932	8.26749	8.33568	8.33015	8.19674	8.35642	8.26714	8.29563	8.26714
UMAG_01551	9.87214	9.95432	8.49089	8.43619	9.05514	9.09612	10.0086	9.37102	9.15043	9.27093	9.05551	9.11949	8.81101	8.80299	8.76726	8.92467	9.11715	9.09623	8.4005	8.34041	8.02546	9.45693	9.62973	8.29433	8.19083	7.99192	9.1524	9.31408	9.23977	9.41785	9.80173	10.2625	10.1838	10.0481	9.56485	9.5646	9.29971	9.79272	9.82619	8.52918	8.45511	8.26611	8.95287	8.81415	8.9356	8.87788	8.95751	9.40153	9.5422
UMAG_01552	7.72511	7.6374	9.33513	9.32745	8.82782	8.9017	8.36413	8.26945	8.31577	8.79324	9.31886	9.03348	8.49113	8.59289	8.45299	8.47288	8.53856	8.23158	8.33779	8.48068	8.41575	8.61102	8.62086	8.48854	8.33027	8.50737	8.09129	7.86412	8.00709	8.53217	8.30433	9.15854	9.05114	8.68217	9.85521	9.1772	10.0084	9.14188	9.13322	8.03204	8.19595	9.52537	9.14072	8.54353	8.57746	8.81511	8.61908	8.39648	8.50685
UMAG_01553	9.41577	9.80967	9.66863	9.91436	9.67662	10.1014	9.4205	9.50979	9.74619	9.98223	10.0761	10.0775	9.76343	9.78138	9.52255	9.67145	9.83115	9.70859	9.75974	9.88873	9.75359	9.50474	9.57701	9.81599	9.81148	9.90446	9.58735	9.32623	9.2642	9.50803	9.47533	10.0789	10.1375	9.94761	10.0404	10.2951	9.92934	9.96748	10.0475	9.45729	9.58531	9.64583	9.05507	9.20053	9.83495	10.0203	9.82285	9.98072	10.0356
UMAG_01554	8.26063	8.38351	8.39761	8.47854	8.39167	8.53337	8.05907	8.16039	8.35598	8.70786	8.91561	8.82377	8.28562	8.35598	8.00371	8.4245	8.54728	8.53337	8.63844	8.66983	8.79989	8.35499	8.34748	8.76111	8.69473	8.84131	8.30955	8.38012	8.36869	8.22517	8.27451	8.4299	8.31767	7.98816	8.37796	7.87358	7.80796	8.45159	8.4511	8.48903	8.2385	8.40812	7.88475	8.11134	8.51335	8.72634	8.60988	8.42751	8.37808
UMAG_01556	8.09595	8.08303	8.09743	8.18396	8.14768	8.26446	8.33283	7.81697	7.98084	8.53631	8.30658	8.56334	7.92287	7.86855	7.98048	8.35535	8.37492	8.31993	8.54342	8.6145	8.62165	7.69797	7.57379	8.67483	8.73206	8.74427	8.53633	8.55774	8.5134	7.70689	7.82459	8.03607	8.08486	7.43546	7.21569	7.65949	7.37603	8.00998	8.063	8.3908	8.1179	8.96716	9.04266	9.04964	8.14562	8.19009	8.08816	7.56026	7.46785
[truncated: 4,818 more rows]
[truncated: 119 more columns]
