# Supplementary material for: Construction and analysis of gene co-expression network in the pathogenic fungus Ustilago maydis
Source: Front Microbiol. 2022 Dec 7;13:1048694. doi: 10.3389/fmicb.2022.1048694 (PMC9767968; doi:10.3389/fmicb.2022.1048694)
Supplement: Supplementary file 3 [file Table_3.XLSX]

## Sheet: Hoja1
Table S3. Modules od U. maydis identified by WGCNA. A color is asignend a each module.
NameGen	Mcolors
UMAG_00001	magenta
UMAG_00002	black
UMAG_00003	magenta
UMAG_00005	lightgreen
UMAG_00006	sienna3
UMAG_00007	darkmagenta
UMAG_00008	darkmagenta
UMAG_00009	darkmagenta
UMAG_00011	magenta
UMAG_00012	darkred
UMAG_00013	darkmagenta
UMAG_00017	magenta
UMAG_00020	darkmagenta
UMAG_00025	darkgrey
UMAG_00026	darkorange
UMAG_00027	darkgrey
UMAG_00028	plum1
UMAG_00029	lightgreen
UMAG_00030	darkorange
UMAG_00031	magenta
UMAG_00032	brown
UMAG_00034	darkgrey
UMAG_00036	darkred
UMAG_00037	black
UMAG_00038	black
UMAG_00039	magenta
UMAG_00043	magenta
UMAG_00045	lightgreen
UMAG_00046	darkmagenta
UMAG_00047	magenta
UMAG_00048	darkorange
UMAG_00050	darkmagenta
UMAG_00052	darkmagenta
UMAG_00053	lightgreen
UMAG_00054	brown
UMAG_00055	yellow
UMAG_00056	darkred
UMAG_00057	darkred
UMAG_00058	lightgreen
UMAG_00059	darkorange
UMAG_00060	brown
UMAG_00061	lightgreen
UMAG_00063	darkgrey
UMAG_00064	brown
UMAG_00067	magenta
UMAG_00068	darkorange
UMAG_00071	darkorange
UMAG_00072	sienna3
UMAG_00074	darkorange
UMAG_00076	magenta
UMAG_00077	grey60
UMAG_00078	lightgreen
UMAG_00079	black
UMAG_00080	magenta
UMAG_00081	darkorange
UMAG_00082	lightgreen
UMAG_00083	darkgrey
UMAG_00084	darkorange
UMAG_00085	darkmagenta
UMAG_00087	darkorange
UMAG_00089	brown
UMAG_00090	darkmagenta
UMAG_00091	magenta
UMAG_00092	darkmagenta
UMAG_00094	darkmagenta
UMAG_00095	darkmagenta
UMAG_00096	darkred
UMAG_00097	darkmagenta
UMAG_00098	magenta
UMAG_00099	darkmagenta
UMAG_00101	darkmagenta
UMAG_00102	magenta
UMAG_00103	lightgreen
UMAG_00104	brown
UMAG_00105	darkred
UMAG_00108	lightgreen
UMAG_00109	lightgreen
UMAG_00111	lightgreen
UMAG_00113	darkred
UMAG_00114	darkmagenta
UMAG_00116	lightgreen
UMAG_00118	cyan
UMAG_00119	darkmagenta
UMAG_00120	darkorange
UMAG_00122	lightgreen
UMAG_00123	black
UMAG_00124	lightgreen
UMAG_00125	darkorange
UMAG_00126	darkred
UMAG_00127	black
UMAG_00130	darkmagenta
UMAG_00131	lightgreen
UMAG_00132	darkorange
UMAG_00133	brown
UMAG_00136	darkorange
UMAG_00137	magenta
UMAG_00138	darkorange
UMAG_00140	darkmagenta
UMAG_00141	cyan
UMAG_00144	cyan
UMAG_00145	magenta
UMAG_00146	lightgreen
UMAG_00148	brown
UMAG_00149	lightgreen
UMAG_00152	darkorange
UMAG_00153	darkred
UMAG_00154	darkgrey
UMAG_00156	darkmagenta
UMAG_00157	darkred
UMAG_00159	magenta
UMAG_00160	magenta
UMAG_00161	cyan
UMAG_00163	darkorange
UMAG_00164	cyan
UMAG_00166	darkorange
UMAG_00167	darkgrey
UMAG_00168	darkmagenta
UMAG_00169	yellow
UMAG_00171	darkgrey
UMAG_00172	brown
UMAG_00174	darkorange
UMAG_00175	darkorange
UMAG_00176	yellow
UMAG_00177	lightgreen
UMAG_00179	darkorange
UMAG_00180	cyan
UMAG_00181	darkmagenta
UMAG_00182	lightgreen
UMAG_00183	lightgreen
UMAG_00184	darkorange
UMAG_00188	brown
UMAG_00189	darkorange
UMAG_00191	darkorange
UMAG_00192	darkred
UMAG_00193	magenta
UMAG_00195	black
UMAG_00196	darkgrey
UMAG_00197	lightgreen
UMAG_00199	darkorange
UMAG_00202	lightgreen
UMAG_00203	darkorange
UMAG_00204	lightgreen
UMAG_00205	darkmagenta
UMAG_00206	magenta
UMAG_00207	magenta
UMAG_00208	cyan
UMAG_00209	darkgrey
UMAG_00210	yellow
UMAG_00211	cyan
UMAG_00212	yellow
UMAG_00213	black
UMAG_00215	black
UMAG_00216	darkmagenta
UMAG_00219	darkred
UMAG_00224	magenta
UMAG_00249	darkmagenta
UMAG_00263	brown
UMAG_00264	darkorange
UMAG_00265	darkred
UMAG_00266	darkorange
UMAG_00270	magenta
UMAG_00271	magenta
UMAG_00272	magenta
UMAG_00273	darkorange
UMAG_00274	magenta
UMAG_00275	darkorange
UMAG_00276	brown
UMAG_00277	cyan
UMAG_00278	brown
UMAG_00280	darkmagenta
UMAG_00282	darkmagenta
UMAG_00283	black
UMAG_00284	darkmagenta
UMAG_00286	brown
UMAG_00288	darkmagenta
UMAG_00289	darkmagenta
UMAG_00290	darkmagenta
UMAG_00291	yellow
UMAG_00292	darkorange
UMAG_00293	darkorange
UMAG_00295	magenta
UMAG_00296	magenta
UMAG_00297	yellow
UMAG_00298	darkmagenta
UMAG_00299	darkorange
UMAG_00300	cyan
UMAG_00302	darkred
UMAG_00304	darkmagenta
UMAG_00305	darkorange
UMAG_00306	brown
UMAG_00308	darkmagenta
UMAG_00309	lightgreen
UMAG_00310	darkorange
UMAG_00311	grey60
UMAG_00326	lightgreen
UMAG_00328	darkorange
UMAG_00329	magenta
UMAG_00330	sienna3
UMAG_00332	magenta
UMAG_00333	darkorange
UMAG_00334	lightgreen
UMAG_00336	magenta
UMAG_00338	magenta
UMAG_00340	darkmagenta
UMAG_00342	black
UMAG_00343	magenta
UMAG_00347	grey60
UMAG_00349	darkorange
UMAG_00350	darkred
UMAG_00353	brown
UMAG_00354	darkred
UMAG_00355	darkred
UMAG_00356	cyan
UMAG_00357	magenta
UMAG_00360	yellow
UMAG_00361	cyan
UMAG_00362	grey60
UMAG_00364	darkorange
UMAG_00365	cyan
UMAG_00366	cyan
UMAG_00369	darkorange
UMAG_00370	magenta
UMAG_00371	magenta
UMAG_00372	darkred
UMAG_00374	magenta
UMAG_00375	cyan
UMAG_00376	magenta
UMAG_00378	magenta
UMAG_00379	darkorange
UMAG_00380	grey60
UMAG_00381	black
UMAG_00384	darkorange
UMAG_00385	darkgrey
UMAG_00386	magenta
UMAG_00387	magenta
UMAG_00388	brown
UMAG_00389	darkorange
UMAG_00390	cyan
UMAG_00391	darkmagenta
UMAG_00393	darkorange
UMAG_00394	magenta
UMAG_00395	brown
UMAG_00397	brown
UMAG_00399	grey60
UMAG_00400	darkmagenta
UMAG_00403	darkmagenta
UMAG_00405	black
UMAG_00406	lightgreen
UMAG_00407	lightgreen
UMAG_00410	darkorange
UMAG_00411	brown
UMAG_00412	black
UMAG_00420	brown
UMAG_00422	darkmagenta
UMAG_00423	magenta
UMAG_00424	magenta
UMAG_00427	darkorange
UMAG_00428	lightgreen
UMAG_00429	magenta
UMAG_00430	darkmagenta
UMAG_00432	darkorange
UMAG_00435	darkorange
UMAG_00439	magenta
UMAG_00440	lightgreen
UMAG_00441	darkgrey
UMAG_00442	brown
UMAG_00443	darkmagenta
UMAG_00444	magenta
UMAG_00445	brown
UMAG_00446	yellow
UMAG_00447	darkorange
UMAG_00450	yellow
UMAG_00451	magenta
UMAG_00453	yellow
UMAG_00454	magenta
UMAG_00455	magenta
UMAG_00458	darkorange
UMAG_00459	cyan
UMAG_00460	darkred
UMAG_00461	yellow
UMAG_00463	darkorange
UMAG_00464	magenta
UMAG_00465	sienna3
UMAG_00466	lightgreen
UMAG_00467	magenta
UMAG_00468	sienna3
UMAG_00469	darkmagenta
UMAG_00473	magenta
UMAG_00475	yellow
UMAG_00476	black
UMAG_00477	lightgreen
UMAG_00480	magenta
UMAG_00481	magenta
UMAG_00482	darkmagenta
UMAG_00486	magenta
UMAG_00490	brown
UMAG_00491	magenta
UMAG_00492	magenta
UMAG_00493	magenta
UMAG_00494	yellow
UMAG_00495	magenta
UMAG_00496	darkorange
UMAG_00499	darkred
UMAG_00501	brown
UMAG_00503	yellow
UMAG_00505	lightgreen
UMAG_00506	magenta
UMAG_00507	darkorange
UMAG_00508	plum1
UMAG_00510	magenta
UMAG_00512	black
UMAG_00513	darkorange
UMAG_00515	yellow
UMAG_00516	darkorange
UMAG_00518	grey60
UMAG_00522	brown
UMAG_00523	cyan
UMAG_00525	darkmagenta
UMAG_00526	darkred
UMAG_00527	magenta
UMAG_00528	darkmagenta
UMAG_00529	lightgreen
UMAG_00530	brown
UMAG_00532	magenta
UMAG_00533	darkmagenta
UMAG_00534	darkgrey
UMAG_00535	lightgreen
UMAG_00536	darkorange
UMAG_00538	brown
UMAG_00539	yellow
UMAG_00540	yellow
UMAG_00542	darkgrey
UMAG_00543	magenta
UMAG_00545	black
UMAG_00547	grey60
UMAG_00548	darkmagenta
UMAG_00549	darkmagenta
UMAG_00551	yellow
UMAG_00553	yellow
UMAG_00555	darkmagenta
UMAG_00557	yellow
UMAG_00558	black
UMAG_00560	grey60
UMAG_00561	magenta
UMAG_00562	darkgrey
UMAG_00564	darkmagenta
UMAG_00565	cyan
UMAG_00567	sienna3
UMAG_00568	darkmagenta
UMAG_00569	darkmagenta
UMAG_00572	magenta
UMAG_00573	darkmagenta
UMAG_00574	magenta
UMAG_00575	darkmagenta
UMAG_00576	darkgrey
UMAG_00578	black
UMAG_00579	darkorange
UMAG_00581	yellow
UMAG_00582	grey60
UMAG_00583	lightgreen
UMAG_00585	magenta
UMAG_00588	lightgreen
UMAG_00589	darkgrey
UMAG_00590	darkmagenta
UMAG_00592	darkred
UMAG_00593	brown
UMAG_00594	darkred
UMAG_00595	darkmagenta
UMAG_00596	darkorange
UMAG_00597	magenta
UMAG_00598	yellow
UMAG_00599	darkmagenta
UMAG_00601	darkorange
UMAG_00602	darkmagenta
UMAG_00603	lightgreen
UMAG_00604	darkmagenta
UMAG_00605	darkmagenta
UMAG_00606	sienna3
UMAG_00607	darkred
UMAG_00608	darkmagenta
UMAG_00610	lightgreen
UMAG_00612	magenta
UMAG_00614	darkorange
UMAG_00615	darkorange
UMAG_00616	darkmagenta
UMAG_00617	magenta
UMAG_00620	cyan
UMAG_00622	plum1
UMAG_00623	brown
UMAG_00624	darkmagenta
UMAG_00625	darkmagenta
UMAG_00627	brown
UMAG_00628	brown
UMAG_00629	brown
UMAG_00630	magenta
UMAG_00632	darkorange
UMAG_00634	black
UMAG_00635	darkmagenta
UMAG_00636	darkred
UMAG_00637	magenta
UMAG_00638	darkmagenta
UMAG_00639	darkred
UMAG_00644	cyan
UMAG_00645	darkmagenta
UMAG_00646	magenta
UMAG_00647	black
UMAG_00650	magenta
UMAG_00651	darkmagenta
UMAG_00652	darkorange
UMAG_00654	black
UMAG_00655	black
UMAG_00656	lightgreen
UMAG_00657	yellow
UMAG_00658	darkorange
UMAG_00663	magenta
UMAG_00664	magenta
UMAG_00666	darkmagenta
UMAG_00667	darkorange
UMAG_00668	magenta
UMAG_00669	magenta
UMAG_00670	magenta
UMAG_00671	brown
UMAG_00672	magenta
UMAG_00673	magenta
UMAG_00674	magenta
UMAG_00675	cyan
UMAG_00676	darkmagenta
UMAG_00678	darkorange
UMAG_00679	lightgreen
UMAG_00684	magenta
UMAG_00685	darkorange
UMAG_00687	yellow
UMAG_00688	yellow
UMAG_00689	darkorange
UMAG_00691	lightgreen
UMAG_00692	sienna3
UMAG_00693	darkorange
UMAG_00694	lightgreen
UMAG_00695	darkgrey
UMAG_00696	brown
UMAG_00698	magenta
UMAG_00699	magenta
UMAG_00700	cyan
UMAG_00701	brown
UMAG_00702	magenta
UMAG_00703	yellow
UMAG_00706	cyan
UMAG_00708	lightgreen
UMAG_00710	magenta
UMAG_00711	lightgreen
UMAG_00712	black
UMAG_00714	magenta
UMAG_00715	brown
UMAG_00716	darkorange
UMAG_00719	lightgreen
UMAG_00721	sienna3
UMAG_00722	darkorange
UMAG_00723	black
UMAG_00725	darkorange
UMAG_00727	sienna3
UMAG_00728	darkorange
UMAG_00729	darkmagenta
UMAG_00734	magenta
UMAG_00735	darkgrey
UMAG_00736	magenta
UMAG_00737	darkorange
UMAG_00738	darkgrey
UMAG_00739	magenta
UMAG_00740	darkorange
UMAG_00741	black
UMAG_00742	darkorange
UMAG_00743	darkred
UMAG_00745	darkorange
UMAG_00748	darkred
UMAG_00749	magenta
UMAG_00750	black
UMAG_00751	magenta
UMAG_00753	yellow
UMAG_00755	yellow
UMAG_00756	magenta
UMAG_00757	yellow
UMAG_00758	darkorange
UMAG_00760	darkred
UMAG_00763	sienna3
UMAG_00766	magenta
UMAG_00767	darkorange
UMAG_00768	magenta
UMAG_00769	darkmagenta
UMAG_00770	cyan
UMAG_00773	darkred
UMAG_00774	black
UMAG_00775	black
UMAG_00776	darkmagenta
UMAG_00777	yellow
UMAG_00778	brown
UMAG_00779	darkorange
UMAG_00780	darkorange
UMAG_00781	brown
UMAG_00782	brown
UMAG_00783	darkmagenta
UMAG_00784	lightgreen
UMAG_00785	darkorange
UMAG_00786	darkorange
UMAG_00788	cyan
UMAG_00789	darkorange
UMAG_00790	darkgrey
UMAG_00792	brown
UMAG_00793	brown
UMAG_00795	brown
UMAG_00796	darkorange
UMAG_00797	darkorange
UMAG_00798	grey60
UMAG_00800	brown
UMAG_00801	yellow
UMAG_00802	darkorange
UMAG_00805	darkmagenta
UMAG_00806	darkmagenta
UMAG_00808	darkorange
UMAG_00812	darkred
UMAG_00813	magenta
UMAG_00822	brown
UMAG_00823	magenta
UMAG_00825	brown
UMAG_00827	black
UMAG_00829	darkmagenta
UMAG_00830	magenta
UMAG_00832	brown
UMAG_00835	darkorange
UMAG_00841	darkorange
UMAG_00842	black
UMAG_00844	black
UMAG_00847	brown
UMAG_00848	magenta
UMAG_00851	black
UMAG_00855	grey60
UMAG_00857	cyan
UMAG_00859	darkorange
UMAG_00861	magenta
UMAG_00862	darkorange
UMAG_00864	darkorange
UMAG_00866	magenta
UMAG_00867	darkorange
UMAG_00869	magenta
UMAG_00871	brown
UMAG_00872	darkorange
UMAG_00876	sienna3
UMAG_00878	magenta
UMAG_00879	magenta
UMAG_00880	darkred
UMAG_00882	cyan
UMAG_00883	sienna3
UMAG_00884	darkgrey
UMAG_00885	brown
UMAG_00886	magenta
UMAG_00887	yellow
UMAG_00890	magenta
UMAG_00891	brown
UMAG_00893	grey60
UMAG_00894	darkorange
UMAG_00895	darkorange
UMAG_00896	cyan
UMAG_00897	cyan
UMAG_00898	darkmagenta
UMAG_00902	magenta
UMAG_00903	cyan
UMAG_00904	darkgrey
UMAG_00906	darkred
UMAG_00907	darkmagenta
UMAG_00908	darkmagenta
UMAG_00909	darkmagenta
UMAG_00911	darkorange
UMAG_00912	darkmagenta
UMAG_00913	darkgrey
UMAG_00915	magenta
UMAG_00916	darkmagenta
UMAG_00919	darkmagenta
UMAG_00920	darkmagenta
UMAG_00921	darkorange
UMAG_00922	black
UMAG_00923	magenta
UMAG_00924	darkorange
UMAG_00926	darkorange
UMAG_00927	magenta
UMAG_00928	darkmagenta
UMAG_00929	darkmagenta
UMAG_00930	magenta
UMAG_00931	cyan
UMAG_00933	darkgrey
UMAG_00934	darkorange
UMAG_00935	magenta
UMAG_00936	black
UMAG_00940	black
UMAG_00945	cyan
UMAG_00947	darkmagenta
UMAG_00948	darkorange
UMAG_00949	magenta
UMAG_00950	magenta
UMAG_00952	darkred
UMAG_00955	darkorange
UMAG_00956	darkgrey
UMAG_00957	magenta
UMAG_00958	magenta
UMAG_00961	magenta
UMAG_00963	darkorange
UMAG_00964	darkorange
UMAG_00965	brown
UMAG_00966	magenta
UMAG_00967	sienna3
UMAG_00968	brown
UMAG_00970	darkgrey
UMAG_00971	black
UMAG_00975	darkmagenta
UMAG_00978	darkred
UMAG_00980	magenta
UMAG_00981	sienna3
UMAG_00982	magenta
UMAG_00983	darkorange
UMAG_00984	grey60
UMAG_00985	cyan
UMAG_00986	magenta
UMAG_00987	black
UMAG_00988	darkred
UMAG_00989	darkmagenta
UMAG_00990	darkmagenta
UMAG_00991	yellow
UMAG_00992	yellow
UMAG_00995	cyan
UMAG_00996	magenta
UMAG_00997	darkorange
UMAG_00998	darkmagenta
UMAG_01001	darkmagenta
UMAG_01004	darkorange
UMAG_01005	darkred
UMAG_01006	magenta
UMAG_01007	black
UMAG_01008	darkmagenta
UMAG_01009	black
UMAG_01010	darkorange
UMAG_01011	magenta
UMAG_01012	darkred
UMAG_01013	lightgreen
UMAG_01014	yellow
UMAG_01016	darkorange
UMAG_01017	darkmagenta
UMAG_01018	magenta
UMAG_01021	magenta
UMAG_01023	darkorange
UMAG_01024	brown
UMAG_01025	brown
UMAG_01026	darkgrey
UMAG_01027	cyan
UMAG_01030	darkred
UMAG_01031	darkmagenta
UMAG_01032	magenta
UMAG_01033	yellow
UMAG_01037	magenta
UMAG_01038	darkmagenta
UMAG_01040	yellow
UMAG_01042	cyan
UMAG_01045	magenta
UMAG_01047	darkmagenta
UMAG_01048	magenta
UMAG_01049	lightgreen
UMAG_01050	darkgrey
UMAG_01051	brown
UMAG_01054	magenta
UMAG_01055	lightgreen
UMAG_01058	magenta
UMAG_01059	darkred
UMAG_01060	darkorange
UMAG_01062	darkred
UMAG_01063	magenta
UMAG_01064	darkorange
UMAG_01065	darkred
UMAG_01067	black
UMAG_01070	cyan
UMAG_01072	black
UMAG_01073	cyan
UMAG_01074	yellow
UMAG_01075	darkorange
UMAG_01076	darkmagenta
UMAG_01077	yellow
UMAG_01079	black
UMAG_01080	black
UMAG_01081	darkmagenta
UMAG_01082	darkgrey
UMAG_01083	darkorange
UMAG_01084	magenta
UMAG_01085	darkmagenta
UMAG_01087	darkmagenta
UMAG_01088	darkred
UMAG_01089	darkorange
UMAG_01090	lightgreen
UMAG_01091	darkorange
UMAG_01092	darkorange
UMAG_01093	darkorange
UMAG_01094	darkorange
UMAG_01096	darkorange
UMAG_01099	darkmagenta
UMAG_01100	darkred
UMAG_01101	magenta
UMAG_01102	black
UMAG_01103	darkmagenta
UMAG_01104	brown
UMAG_01105	yellow
UMAG_01107	magenta
UMAG_01110	lightgreen
UMAG_01111	darkgrey
UMAG_01112	lightgreen
UMAG_01113	lightgreen
UMAG_01114	lightgreen
UMAG_01115	magenta
UMAG_01116	magenta
UMAG_01117	sienna3
UMAG_01118	brown
UMAG_01120	darkred
UMAG_01121	plum1
UMAG_01122	darkmagenta
UMAG_01123	darkorange
UMAG_01125	brown
UMAG_01126	darkorange
UMAG_01128	darkmagenta
UMAG_01129	darkorange
UMAG_01130	darkred
UMAG_01131	darkorange
UMAG_01133	darkorange
UMAG_01134	black
UMAG_01136	black
UMAG_01138	darkorange
UMAG_01139	darkmagenta
UMAG_01141	sienna3
UMAG_01142	darkorange
UMAG_01143	magenta
UMAG_01144	darkorange
UMAG_01145	brown
UMAG_01146	darkmagenta
UMAG_01148	cyan
UMAG_01149	darkgrey
UMAG_01152	darkmagenta
UMAG_01153	darkorange
UMAG_01154	magenta
UMAG_01156	magenta
UMAG_01159	magenta
UMAG_01161	darkgrey
UMAG_01162	magenta
UMAG_01163	darkmagenta
UMAG_01164	darkmagenta
UMAG_01165	brown
UMAG_01166	yellow
UMAG_01167	darkmagenta
UMAG_01168	darkgrey
UMAG_01169	magenta
UMAG_01170	darkmagenta
UMAG_01171	lightgreen
UMAG_01172	black
UMAG_01173	black
UMAG_01174	magenta
UMAG_01175	darkorange
UMAG_01176	grey60
UMAG_01177	darkmagenta
UMAG_01178	darkorange
UMAG_01179	sienna3
UMAG_01180	darkred
UMAG_01181	magenta
UMAG_01182	darkmagenta
UMAG_01184	darkred
UMAG_01185	magenta
UMAG_01186	magenta
UMAG_01187	magenta
UMAG_01189	brown
UMAG_01190	brown
UMAG_01191	lightgreen
UMAG_01194	magenta
UMAG_01195	darkorange
UMAG_01196	darkmagenta
UMAG_01197	grey60
UMAG_01198	darkmagenta
UMAG_01200	magenta
UMAG_01201	darkgrey
UMAG_01202	magenta
UMAG_01204	brown
UMAG_01205	cyan
UMAG_01206	sienna3
UMAG_01207	darkorange
UMAG_01208	lightgreen
UMAG_01209	darkorange
UMAG_01210	darkorange
UMAG_01211	darkorange
UMAG_01212	lightgreen
UMAG_01213	darkred
UMAG_01215	magenta
UMAG_01219	cyan
UMAG_01220	brown
UMAG_01221	brown
UMAG_01222	black
UMAG_01224	cyan
UMAG_01226	brown
UMAG_01227	cyan
UMAG_01228	darkorange
UMAG_01229	darkgrey
UMAG_01230	darkgrey
UMAG_01231	yellow
UMAG_01232	magenta
UMAG_01233	darkorange
UMAG_01234	darkgrey
UMAG_01235	darkgrey
UMAG_01236	brown
UMAG_01237	black
UMAG_01238	brown
UMAG_01239	brown
UMAG_01241	brown
UMAG_01242	darkmagenta
UMAG_01243	darkred
UMAG_01244	yellow
UMAG_01245	grey60
UMAG_01246	darkmagenta
UMAG_01249	darkmagenta
UMAG_01250	lightgreen
UMAG_01251	lightgreen
UMAG_01252	darkorange
UMAG_01257	lightgreen
UMAG_01258	magenta
UMAG_01262	darkgrey
UMAG_01264	darkorange
UMAG_01266	darkorange
UMAG_01267	darkmagenta
UMAG_01269	darkmagenta
UMAG_01270	magenta
UMAG_01271	darkorange
UMAG_01273	darkred
UMAG_01274	magenta
UMAG_01275	plum1
UMAG_01278	darkorange
UMAG_01279	magenta
UMAG_01281	magenta
UMAG_01282	darkred
UMAG_01284	magenta
UMAG_01285	darkmagenta
UMAG_01286	darkmagenta
UMAG_01287	brown
UMAG_01289	brown
UMAG_01292	magenta
UMAG_01293	magenta
UMAG_01295	darkorange
UMAG_01296	darkorange
UMAG_01297	darkgrey
UMAG_01298	brown
UMAG_01299	brown
UMAG_01300	brown
UMAG_01301	brown
UMAG_01304	darkmagenta
UMAG_01305	darkorange
UMAG_01306	darkorange
UMAG_01307	darkorange
UMAG_01308	brown
UMAG_01309	darkorange
UMAG_01310	darkorange
UMAG_01311	black
UMAG_01313	darkmagenta
UMAG_01318	darkorange
UMAG_01321	darkorange
UMAG_01322	magenta
UMAG_01323	darkorange
UMAG_01327	darkred
UMAG_01328	darkred
UMAG_01329	darkred
UMAG_01330	brown
UMAG_01331	darkred
UMAG_01332	darkmagenta
UMAG_01333	darkmagenta
UMAG_01334	darkorange
UMAG_01335	black
UMAG_01338	lightgreen
UMAG_01340	darkorange
UMAG_01341	black
UMAG_01344	darkorange
UMAG_01350	magenta
UMAG_01351	brown
UMAG_01355	darkorange
UMAG_01359	darkred
UMAG_01361	brown
UMAG_01362	lightgreen
UMAG_01363	darkorange
UMAG_01364	darkred
UMAG_01366	darkorange
UMAG_01367	yellow
UMAG_01370	darkmagenta
UMAG_01371	darkorange
UMAG_01372	darkorange
UMAG_01373	magenta
UMAG_01374	brown
UMAG_01375	brown
UMAG_01377	brown
UMAG_01378	darkgrey
UMAG_01379	darkorange
UMAG_01381	darkmagenta
UMAG_01382	darkgrey
UMAG_01383	magenta
UMAG_01387	magenta
UMAG_01388	magenta
UMAG_01390	cyan
UMAG_01391	grey60
UMAG_01392	brown
UMAG_01394	brown
UMAG_01397	darkorange
UMAG_01402	grey60
UMAG_01403	brown
UMAG_01405	lightgreen
UMAG_01406	lightgreen
UMAG_01407	darkmagenta
UMAG_01408	yellow
UMAG_01411	yellow
UMAG_01414	black
UMAG_01415	black
UMAG_01417	yellow
UMAG_01418	darkorange
UMAG_01421	darkmagenta
UMAG_01422	lightgreen
UMAG_01424	lightgreen
UMAG_01425	lightgreen
UMAG_01426	brown
UMAG_01427	brown
UMAG_01428	darkred
UMAG_01429	magenta
UMAG_01431	magenta
UMAG_01432	magenta
UMAG_01433	magenta
UMAG_01434	magenta
UMAG_01435	brown
UMAG_01436	magenta
UMAG_01437	magenta
UMAG_01438	brown
UMAG_01439	darkmagenta
UMAG_01443	magenta
UMAG_01458	darkmagenta
UMAG_01465	brown
UMAG_01466	lightgreen
UMAG_01467	darkorange
UMAG_01469	darkorange
UMAG_01470	cyan
UMAG_01475	cyan
UMAG_01476	darkmagenta
UMAG_01478	black
UMAG_01479	magenta
UMAG_01481	brown
UMAG_01482	magenta
UMAG_01495	magenta
UMAG_01498	darkmagenta
UMAG_01499	magenta
UMAG_01501	lightgreen
UMAG_01503	magenta
UMAG_01504	darkmagenta
UMAG_01505	darkmagenta
UMAG_01507	magenta
UMAG_01508	magenta
UMAG_01510	cyan
UMAG_01511	darkgrey
UMAG_01512	yellow
UMAG_01513	magenta
UMAG_01514	yellow
UMAG_01515	magenta
UMAG_01518	yellow
UMAG_01519	darkgrey
UMAG_01521	darkorange
UMAG_01523	brown
UMAG_01524	darkgrey
UMAG_01526	black
UMAG_01527	cyan
UMAG_01528	brown
UMAG_01529	darkmagenta
UMAG_01531	darkorange
UMAG_01532	lightgreen
UMAG_01533	grey60
UMAG_01535	black
UMAG_01539	darkmagenta
UMAG_01540	black
UMAG_01544	magenta
UMAG_01547	yellow
UMAG_01549	darkmagenta
UMAG_01551	darkorange
UMAG_01552	darkmagenta
UMAG_01553	magenta
UMAG_01554	magenta
UMAG_01556	lightgreen
UMAG_01558	darkorange
UMAG_01560	black
UMAG_01561	brown
UMAG_01564	lightgreen
UMAG_01565	darkorange
UMAG_01568	magenta
UMAG_01606	magenta
UMAG_01612	lightgreen
UMAG_01613	darkorange
UMAG_01616	darkorange
UMAG_01619	magenta
UMAG_01624	magenta
UMAG_01626	darkorange
UMAG_01627	darkmagenta
UMAG_01628	darkmagenta
UMAG_01632	magenta
UMAG_01634	darkorange
UMAG_01637	yellow
UMAG_01638	cyan
UMAG_01639	sienna3
UMAG_01640	darkgrey
UMAG_01641	darkgrey
UMAG_01643	magenta
UMAG_01645	lightgreen
UMAG_01646	cyan
UMAG_01647	cyan
UMAG_01648	darkmagenta
UMAG_01649	brown
UMAG_01650	cyan
UMAG_01651	magenta
UMAG_01652	magenta
UMAG_01653	magenta
UMAG_01654	magenta
UMAG_01656	magenta
UMAG_01657	black
UMAG_01658	darkmagenta
UMAG_01660	darkorange
UMAG_01662	darkgrey
UMAG_01663	darkgrey
UMAG_01664	black
UMAG_01665	darkgrey
UMAG_01668	darkmagenta
UMAG_01669	darkmagenta
UMAG_01670	darkred
UMAG_01671	magenta
UMAG_01672	darkmagenta
UMAG_01673	darkorange
UMAG_01677	magenta
UMAG_01679	cyan
UMAG_01680	magenta
UMAG_01682	darkorange
UMAG_01683	darkorange
UMAG_01684	brown
UMAG_01686	sienna3
UMAG_01687	darkred
UMAG_01688	darkorange
UMAG_01689	brown
UMAG_01690	brown
UMAG_01691	magenta
UMAG_01692	darkmagenta
UMAG_01694	cyan
UMAG_01695	brown
UMAG_01696	lightgreen
UMAG_01697	grey60
UMAG_01698	brown
UMAG_01699	magenta
UMAG_01700	darkmagenta
UMAG_01701	darkred
UMAG_01702	darkorange
UMAG_01703	magenta
UMAG_01705	grey60
UMAG_01706	darkorange
UMAG_01708	grey60
UMAG_01709	darkorange
UMAG_01710	lightgreen
UMAG_01711	lightgreen
UMAG_01712	magenta
UMAG_01713	brown
UMAG_01714	lightgreen
UMAG_01716	brown
UMAG_01717	yellow
UMAG_01718	black
UMAG_01720	magenta
UMAG_01721	yellow
UMAG_01722	black
UMAG_01723	lightgreen
UMAG_01724	brown
UMAG_01725	sienna3
UMAG_01726	darkmagenta
UMAG_01728	darkmagenta
UMAG_01729	darkmagenta
UMAG_01730	darkorange
UMAG_01732	darkorange
UMAG_01734	brown
UMAG_01735	yellow
UMAG_01736	darkred
UMAG_01737	yellow
UMAG_01738	darkmagenta
UMAG_01742	darkmagenta
UMAG_01746	cyan
UMAG_01747	lightgreen
UMAG_01748	darkmagenta
UMAG_01750	brown
UMAG_01752	darkred
UMAG_01753	darkorange
UMAG_01755	sienna3
UMAG_01756	magenta
UMAG_01758	magenta
UMAG_01759	sienna3
UMAG_01761	darkorange
UMAG_01762	darkmagenta
UMAG_01763	darkmagenta
UMAG_01765	darkred
UMAG_01768	darkmagenta
UMAG_01771	darkmagenta
UMAG_01772	lightgreen
UMAG_01773	lightgreen
UMAG_01774	lightgreen
UMAG_01775	lightgreen
UMAG_01776	cyan
UMAG_01777	darkred
UMAG_01778	brown
UMAG_01779	darkgrey
UMAG_01782	lightgreen
UMAG_01783	yellow
UMAG_01784	magenta
UMAG_01785	sienna3
UMAG_01786	magenta
UMAG_01787	darkred
UMAG_01788	lightgreen
UMAG_01789	magenta
UMAG_01790	darkmagenta
UMAG_01791	magenta
UMAG_01792	magenta
UMAG_01793	magenta
UMAG_01794	brown
UMAG_01795	grey60
UMAG_01796	brown
UMAG_01797	darkgrey
UMAG_01799	lightgreen
UMAG_01800	brown
UMAG_01802	darkmagenta
UMAG_01803	darkmagenta
UMAG_01804	magenta
UMAG_01805	magenta
UMAG_01808	magenta
UMAG_01811	darkmagenta
UMAG_01812	magenta
UMAG_01813	black
UMAG_01814	darkmagenta
UMAG_01815	darkmagenta
UMAG_01816	magenta
UMAG_01817	darkred
UMAG_01818	darkorange
UMAG_01820	brown
UMAG_01821	yellow
UMAG_01823	darkgrey
UMAG_01824	lightgreen
UMAG_01826	cyan
UMAG_01827	black
UMAG_01829	brown
UMAG_01830	darkmagenta
UMAG_01831	grey60
UMAG_01832	darkred
UMAG_01833	sienna3
UMAG_01834	darkmagenta
UMAG_01835	darkmagenta
UMAG_01837	darkmagenta
UMAG_01841	brown
UMAG_01843	darkorange
UMAG_01844	brown
UMAG_01845	magenta
UMAG_01847	brown
UMAG_01849	darkorange
UMAG_01850	lightgreen
UMAG_01851	magenta
UMAG_01852	lightgreen
UMAG_01853	magenta
UMAG_01854	brown
UMAG_01855	brown
UMAG_01856	darkmagenta
UMAG_01857	darkorange
UMAG_01858	lightgreen
UMAG_01859	darkmagenta
UMAG_01860	darkred
UMAG_01861	darkred
UMAG_01862	brown
UMAG_01863	darkgrey
UMAG_01864	magenta
UMAG_01866	grey60
UMAG_01867	darkorange
UMAG_01868	yellow
UMAG_01869	grey60
UMAG_01870	magenta
UMAG_01871	magenta
UMAG_01872	lightgreen
UMAG_01873	black
UMAG_01874	lightgreen
UMAG_01875	lightgreen
UMAG_01877	darkmagenta
UMAG_01879	darkorange
UMAG_01881	magenta
UMAG_01882	magenta
UMAG_01883	darkmagenta
UMAG_01885	brown
UMAG_01886	magenta
UMAG_01888	magenta
UMAG_01889	magenta
UMAG_01891	darkorange
UMAG_01892	yellow
UMAG_01893	darkmagenta
UMAG_01894	yellow
UMAG_01897	darkgrey
UMAG_01898	magenta
UMAG_01899	lightgreen
UMAG_01900	black
UMAG_01902	black
UMAG_01903	darkmagenta
UMAG_01904	darkmagenta
UMAG_01905	darkmagenta
UMAG_01906	darkmagenta
UMAG_01908	darkred
UMAG_01911	brown
UMAG_01913	yellow
UMAG_01916	darkred
UMAG_01917	brown
UMAG_01919	darkmagenta
UMAG_01920	black
UMAG_01922	lightgreen
UMAG_01923	yellow
UMAG_01926	black
UMAG_01927	grey60
UMAG_01928	yellow
UMAG_01929	magenta
UMAG_01931	grey60
UMAG_01932	darkmagenta
UMAG_01933	magenta
UMAG_01934	magenta
UMAG_01935	lightgreen
UMAG_01936	lightgreen
UMAG_01937	yellow
UMAG_01938	yellow
UMAG_01939	darkorange
UMAG_01940	darkred
UMAG_01941	lightgreen
UMAG_01942	darkmagenta
UMAG_01943	lightgreen
UMAG_01944	black
UMAG_01945	magenta
UMAG_01946	magenta
UMAG_01947	magenta
UMAG_01948	darkorange
UMAG_01949	darkgrey
UMAG_01950	black
UMAG_01951	grey60
UMAG_01952	brown
UMAG_01953	black
UMAG_01954	darkorange
UMAG_01957	darkgrey
UMAG_01958	magenta
UMAG_01959	magenta
UMAG_01961	brown
UMAG_01962	lightgreen
UMAG_01963	brown
UMAG_01964	darkmagenta
UMAG_01965	magenta
UMAG_01966	lightgreen
UMAG_01967	yellow
UMAG_01968	brown
UMAG_01969	darkmagenta
UMAG_01970	magenta
UMAG_01974	black
UMAG_01976	darkmagenta
UMAG_01977	brown
UMAG_01979	darkorange
UMAG_01980	darkgrey
UMAG_01981	lightgreen
UMAG_01982	magenta
UMAG_01984	lightgreen
UMAG_01985	black
UMAG_01986	lightgreen
UMAG_01987	brown
UMAG_01988	lightgreen
UMAG_01989	darkmagenta
UMAG_01990	black
UMAG_01991	sienna3
UMAG_01992	darkorange
UMAG_01994	magenta
UMAG_01995	yellow
UMAG_01996	darkred
UMAG_01997	darkorange
UMAG_01999	lightgreen
UMAG_02001	lightgreen
UMAG_02002	magenta
UMAG_02004	magenta
UMAG_02005	magenta
UMAG_02006	black
UMAG_02007	darkorange
UMAG_02008	lightgreen
UMAG_02010	lightgreen
UMAG_02011	black
UMAG_02012	lightgreen
UMAG_02014	magenta
UMAG_02015	darkorange
UMAG_02016	darkmagenta
UMAG_02017	yellow
UMAG_02018	magenta
UMAG_02019	darkgrey
UMAG_02020	darkorange
UMAG_02021	brown
UMAG_02022	darkorange
UMAG_02023	lightgreen
UMAG_02024	magenta
UMAG_02028	lightgreen
UMAG_02049	cyan
UMAG_02050	brown
UMAG_02052	yellow
UMAG_02053	cyan
UMAG_02055	darkorange
UMAG_02056	darkmagenta
UMAG_02057	cyan
UMAG_02059	darkred
UMAG_02062	black
UMAG_02063	darkmagenta
UMAG_02064	magenta
UMAG_02065	brown
UMAG_02066	grey60
UMAG_02067	darkorange
UMAG_02068	darkmagenta
UMAG_02069	darkmagenta
UMAG_02070	magenta
UMAG_02071	brown
UMAG_02072	cyan
UMAG_02075	magenta
UMAG_02077	magenta
UMAG_02079	darkorange
UMAG_02080	magenta
UMAG_02081	magenta
UMAG_02083	darkred
UMAG_02088	black
UMAG_02089	magenta
UMAG_02091	darkorange
UMAG_02092	darkred
UMAG_02093	magenta
UMAG_02094	darkorange
UMAG_02095	cyan
UMAG_02096	brown
UMAG_02097	darkorange
UMAG_02101	yellow
UMAG_02102	darkmagenta
UMAG_02103	darkmagenta
UMAG_02104	darkgrey
UMAG_02105	lightgreen
UMAG_02107	magenta
UMAG_02108	black
UMAG_02111	darkgrey
UMAG_02113	magenta
UMAG_02114	lightgreen
UMAG_02115	black
UMAG_02116	brown
UMAG_02117	yellow
UMAG_02118	lightgreen
UMAG_02119	brown
UMAG_02123	magenta
UMAG_02124	grey60
UMAG_02125	darkorange
UMAG_02126	darkmagenta
UMAG_02127	darkmagenta
UMAG_02128	darkorange
UMAG_02131	magenta
UMAG_02132	sienna3
UMAG_02133	darkmagenta
UMAG_02134	darkred
UMAG_02135	brown
UMAG_02136	brown
UMAG_02137	brown
UMAG_02138	darkred
UMAG_02139	darkorange
UMAG_02140	brown
UMAG_02141	brown
UMAG_02142	lightgreen
UMAG_02144	darkorange
UMAG_02146	magenta
UMAG_02147	darkmagenta
UMAG_02148	black
UMAG_02149	grey60
UMAG_02150	black
UMAG_02151	yellow
UMAG_02152	lightgreen
UMAG_02154	darkorange
UMAG_02156	darkred
UMAG_02157	lightgreen
UMAG_02158	magenta
UMAG_02159	magenta
UMAG_02160	lightgreen
UMAG_02161	darkmagenta
UMAG_02162	black
UMAG_02163	brown
UMAG_02164	darkmagenta
UMAG_02165	darkmagenta
UMAG_02166	magenta
UMAG_02167	darkmagenta
UMAG_02168	sienna3
UMAG_02169	lightgreen
UMAG_02170	black
UMAG_02172	darkmagenta
UMAG_02175	darkmagenta
UMAG_02177	darkorange
UMAG_02178	magenta
UMAG_02179	magenta
UMAG_02180	magenta
UMAG_02181	magenta
UMAG_02182	lightgreen
UMAG_02185	darkorange
UMAG_02186	darkmagenta
UMAG_02189	lightgreen
UMAG_02190	darkred
UMAG_02191	magenta
UMAG_02192	black
UMAG_02194	brown
UMAG_02196	brown
UMAG_02197	lightgreen
UMAG_02198	lightgreen
UMAG_02199	lightgreen
UMAG_02201	darkmagenta
UMAG_02202	plum1
UMAG_02203	magenta
UMAG_02204	lightgreen
UMAG_02206	lightgreen
UMAG_02207	magenta
UMAG_02208	lightgreen
UMAG_02209	magenta
UMAG_02211	magenta
UMAG_02212	darkmagenta
UMAG_02213	darkmagenta
UMAG_02214	magenta
UMAG_02215	darkorange
UMAG_02216	darkmagenta
UMAG_02217	magenta
UMAG_02218	darkmagenta
UMAG_02219	magenta
UMAG_02220	yellow
UMAG_02221	magenta
UMAG_02222	darkgrey
UMAG_02223	lightgreen
UMAG_02224	darkmagenta
UMAG_02225	grey60
UMAG_02226	brown
UMAG_02227	black
UMAG_02229	brown
UMAG_02230	brown
UMAG_02231	brown
UMAG_02232	darkmagenta
UMAG_02234	lightgreen
UMAG_02235	lightgreen
UMAG_02236	lightgreen
UMAG_02237	magenta
UMAG_02238	brown
UMAG_02239	brown
UMAG_02242	darkorange
UMAG_02243	black
UMAG_02244	darkgrey
UMAG_02245	plum1
UMAG_02246	black
UMAG_02247	darkmagenta
UMAG_02249	darkmagenta
UMAG_02251	brown
UMAG_02252	darkorange
UMAG_02253	magenta
UMAG_02254	brown
UMAG_02255	magenta
UMAG_02256	cyan
UMAG_02258	magenta
UMAG_02259	cyan
UMAG_02260	darkmagenta
UMAG_02262	darkorange
UMAG_02263	yellow
UMAG_02264	magenta
UMAG_02266	darkmagenta
UMAG_02267	sienna3
UMAG_02268	black
UMAG_02271	darkred
UMAG_02272	darkmagenta
UMAG_02273	magenta
UMAG_02274	darkorange
UMAG_02275	darkorange
UMAG_02276	darkorange
UMAG_02280	lightgreen
UMAG_02281	cyan
UMAG_02282	darkmagenta
UMAG_02283	lightgreen
UMAG_02284	darkmagenta
UMAG_02285	magenta
UMAG_02286	grey60
UMAG_02289	magenta
UMAG_02290	darkmagenta
UMAG_02291	darkmagenta
UMAG_02292	grey60
UMAG_02293	brown
UMAG_02294	brown
UMAG_02295	brown
UMAG_02296	brown
UMAG_02297	brown
UMAG_02298	darkgrey
UMAG_02299	brown
UMAG_02300	magenta
UMAG_02301	lightgreen
UMAG_02303	yellow
UMAG_02304	sienna3
UMAG_02305	magenta
UMAG_02308	brown
UMAG_02310	darkmagenta
UMAG_02311	darkmagenta
UMAG_02314	brown
UMAG_02316	darkmagenta
UMAG_02318	darkmagenta
UMAG_02320	darkmagenta
UMAG_02321	lightgreen
UMAG_02323	lightgreen
UMAG_02324	darkred
UMAG_02325	brown
UMAG_02326	black
UMAG_02327	darkorange
UMAG_02331	yellow
UMAG_02332	brown
UMAG_02333	lightgreen
UMAG_02336	magenta
UMAG_02337	darkorange
UMAG_02338	lightgreen
UMAG_02340	magenta
UMAG_02341	black
UMAG_02342	darkmagenta
UMAG_02343	darkorange
UMAG_02344	darkorange
UMAG_02345	cyan
UMAG_02346	darkorange
UMAG_02347	magenta
UMAG_02350	darkred
UMAG_02351	darkmagenta
UMAG_02353	darkorange
UMAG_02354	darkmagenta
UMAG_02356	magenta
UMAG_02357	darkmagenta
UMAG_02358	darkmagenta
UMAG_02360	darkmagenta
UMAG_02361	darkmagenta
UMAG_02365	darkmagenta
UMAG_02367	darkmagenta
UMAG_02370	brown
UMAG_02371	brown
UMAG_02374	darkred
UMAG_02375	darkorange
UMAG_02376	darkgrey
UMAG_02377	black
UMAG_02378	lightgreen
UMAG_02379	brown
UMAG_02381	yellow
UMAG_02382	darkorange
UMAG_02383	lightgreen
UMAG_02384	darkmagenta
UMAG_02385	darkorange
UMAG_02386	darkred
UMAG_02387	brown
UMAG_02388	darkmagenta
UMAG_02390	sienna3
UMAG_02392	darkmagenta
UMAG_02395	magenta
UMAG_02396	magenta
UMAG_02397	darkmagenta
UMAG_02398	darkred
UMAG_02400	darkmagenta
UMAG_02401	darkorange
UMAG_02402	darkorange
UMAG_02403	darkorange
UMAG_02404	darkorange
UMAG_02405	magenta
UMAG_02407	darkmagenta
UMAG_02410	darkmagenta
UMAG_02411	magenta
UMAG_02412	brown
UMAG_02413	darkmagenta
UMAG_02414	darkorange
UMAG_02415	darkmagenta
UMAG_02419	brown
UMAG_02420	darkorange
UMAG_02421	magenta
UMAG_02422	sienna3
UMAG_02423	brown
UMAG_02425	darkmagenta
UMAG_02426	magenta
UMAG_02427	magenta
UMAG_02428	darkgrey
UMAG_02430	black
UMAG_02431	magenta
UMAG_02433	brown
UMAG_02435	darkorange
UMAG_02436	magenta
UMAG_02437	darkgrey
UMAG_02438	darkgrey
UMAG_02439	darkorange
UMAG_02440	darkorange
UMAG_02442	darkorange
UMAG_02444	darkorange
UMAG_02445	magenta
UMAG_02446	darkorange
UMAG_02449	darkmagenta
UMAG_02450	darkorange
UMAG_02451	brown
UMAG_02452	yellow
UMAG_02453	darkmagenta
UMAG_02454	darkmagenta
UMAG_02456	magenta
UMAG_02457	darkorange
UMAG_02458	darkmagenta
UMAG_02459	darkorange
UMAG_02460	lightgreen
UMAG_02461	darkmagenta
UMAG_02462	yellow
UMAG_02463	brown
UMAG_02464	darkmagenta
UMAG_02465	magenta
UMAG_02466	brown
UMAG_02468	darkorange
UMAG_02469	darkorange
UMAG_02471	darkred
UMAG_02472	darkorange
UMAG_02473	brown
UMAG_02474	brown
UMAG_02475	brown
UMAG_02476	darkmagenta
UMAG_02477	black
UMAG_02478	darkorange
UMAG_02481	magenta
UMAG_02482	darkorange
UMAG_02483	yellow
UMAG_02485	magenta
UMAG_02487	yellow
UMAG_02489	lightgreen
UMAG_02490	brown
UMAG_02491	magenta
UMAG_02492	magenta
UMAG_02493	darkorange
UMAG_02494	magenta
UMAG_02495	plum1
UMAG_02496	magenta
UMAG_02498	yellow
UMAG_02499	darkmagenta
UMAG_02501	darkmagenta
UMAG_02508	black
UMAG_02510	brown
UMAG_02512	magenta
UMAG_02514	magenta
UMAG_02516	darkorange
UMAG_02517	darkgrey
UMAG_02519	lightgreen
UMAG_02520	cyan
UMAG_02521	darkgrey
UMAG_02523	brown
UMAG_02524	darkorange
UMAG_02525	magenta
UMAG_02526	brown
UMAG_02527	magenta
UMAG_02528	lightgreen
UMAG_02529	lightgreen
UMAG_02530	darkmagenta
UMAG_02531	yellow
UMAG_02533	brown
UMAG_02535	brown
UMAG_02537	brown
UMAG_02538	brown
UMAG_02540	brown
UMAG_02542	lightgreen
UMAG_02543	magenta
UMAG_02546	magenta
UMAG_02548	magenta
UMAG_02549	darkgrey
UMAG_02550	darkred
UMAG_02551	brown
UMAG_02552	magenta
UMAG_02553	darkorange
UMAG_02554	yellow
UMAG_02555	darkorange
UMAG_02556	sienna3
UMAG_02557	darkmagenta
UMAG_02558	darkmagenta
UMAG_02559	darkorange
UMAG_02560	magenta
UMAG_02561	darkorange
UMAG_02562	plum1
UMAG_02564	darkorange
UMAG_02565	grey60
UMAG_02567	cyan
UMAG_02568	darkred
UMAG_02571	magenta
UMAG_02572	plum1
UMAG_02573	brown
UMAG_02574	black
UMAG_02575	darkmagenta
UMAG_02576	darkmagenta
UMAG_02577	darkred
UMAG_02578	yellow
UMAG_02579	magenta
UMAG_02580	darkred
UMAG_02581	darkmagenta
UMAG_02582	darkgrey
UMAG_02583	darkgrey
UMAG_02584	black
UMAG_02585	black
UMAG_02586	magenta
UMAG_02587	black
UMAG_02589	brown
UMAG_02590	black
UMAG_02591	darkmagenta
UMAG_02592	darkmagenta
UMAG_02594	magenta
UMAG_02595	magenta
UMAG_02596	darkmagenta
UMAG_02597	brown
UMAG_02598	black
UMAG_02599	brown
UMAG_02600	darkorange
UMAG_02602	lightgreen
UMAG_02603	cyan
UMAG_02604	brown
UMAG_02605	cyan
UMAG_02606	darkorange
UMAG_02607	darkmagenta
UMAG_02609	darkred
UMAG_02610	black
UMAG_02611	magenta
UMAG_02613	darkorange
UMAG_02614	darkmagenta
UMAG_02615	brown
UMAG_02618	darkred
UMAG_02619	darkgrey
UMAG_02620	darkorange
UMAG_02622	lightgreen
UMAG_02623	darkmagenta
UMAG_02624	magenta
UMAG_02625	darkorange
UMAG_02626	darkmagenta
UMAG_02627	magenta
UMAG_02628	darkorange
UMAG_02629	brown
UMAG_02630	magenta
UMAG_02631	darkmagenta
UMAG_02632	darkred
UMAG_02635	magenta
UMAG_02637	black
UMAG_02638	darkorange
UMAG_02639	magenta
UMAG_02640	cyan
UMAG_02641	darkmagenta
UMAG_02642	darkorange
UMAG_02645	darkred
UMAG_02649	black
UMAG_02651	magenta
UMAG_02652	darkgrey
UMAG_02653	magenta
UMAG_02654	darkmagenta
UMAG_02655	magenta
UMAG_02656	darkorange
UMAG_02657	darkorange
UMAG_02659	cyan
UMAG_02662	darkorange
UMAG_02663	magenta
UMAG_02664	lightgreen
UMAG_02665	darkorange
UMAG_02666	darkmagenta
UMAG_02667	darkmagenta
UMAG_02668	magenta
UMAG_02669	magenta
UMAG_02672	darkmagenta
UMAG_02674	darkmagenta
UMAG_02676	darkorange
UMAG_02677	darkorange
UMAG_02678	magenta
UMAG_02682	magenta
UMAG_02683	black
UMAG_02684	plum1
UMAG_02685	magenta
UMAG_02686	darkred
UMAG_02687	yellow
UMAG_02688	darkorange
UMAG_02690	cyan
UMAG_02693	darkmagenta
UMAG_02694	magenta
UMAG_02696	darkgrey
UMAG_02697	darkorange
UMAG_02700	darkmagenta
UMAG_02701	cyan
UMAG_02703	darkmagenta
UMAG_02704	lightgreen
UMAG_02707	magenta
UMAG_02708	black
UMAG_02709	darkmagenta
UMAG_02710	darkmagenta
UMAG_02711	darkgrey
UMAG_02712	magenta
UMAG_02713	darkorange
UMAG_02715	yellow
UMAG_02716	darkorange
UMAG_02717	magenta
UMAG_02718	darkmagenta
UMAG_02719	magenta
UMAG_02720	magenta
UMAG_02721	darkmagenta
UMAG_02722	brown
UMAG_02723	darkmagenta
UMAG_02724	magenta
UMAG_02725	magenta
UMAG_02727	brown
UMAG_02729	brown
UMAG_02730	magenta
UMAG_02731	black
UMAG_02733	darkgrey
UMAG_02736	yellow
UMAG_02739	magenta
UMAG_02740	brown
UMAG_02741	sienna3
UMAG_02742	magenta
UMAG_02743	magenta
UMAG_02744	darkmagenta
UMAG_02745	brown
UMAG_02746	magenta
UMAG_02750	darkmagenta
UMAG_02751	magenta
UMAG_02752	darkgrey
UMAG_02753	brown
UMAG_02754	magenta
UMAG_02755	sienna3
UMAG_02756	brown
UMAG_02757	brown
UMAG_02758	cyan
UMAG_02759	brown
UMAG_02760	darkmagenta
UMAG_02762	lightgreen
UMAG_02765	lightgreen
UMAG_02769	yellow
UMAG_02770	brown
UMAG_02771	yellow
UMAG_02772	darkorange
UMAG_02773	darkorange
UMAG_02774	black
UMAG_02775	black
UMAG_02777	grey60
UMAG_02778	black
UMAG_02779	lightgreen
UMAG_02782	magenta
UMAG_02783	grey60
UMAG_02784	black
UMAG_02786	black
UMAG_02787	brown
UMAG_02788	brown
UMAG_02789	brown
UMAG_02791	magenta
UMAG_02792	brown
UMAG_02793	brown
UMAG_02794	magenta
UMAG_02796	magenta
UMAG_02797	darkmagenta
UMAG_02799	darkgrey
UMAG_02801	magenta
UMAG_02802	lightgreen
UMAG_02803	darkred
UMAG_02804	darkred
UMAG_02806	black
UMAG_02807	brown
UMAG_02808	black
UMAG_02809	black
UMAG_02810	darkgrey
UMAG_02811	darkmagenta
UMAG_02812	brown
UMAG_02813	brown
UMAG_02816	magenta
UMAG_02817	brown
UMAG_02818	brown
UMAG_02819	darkmagenta
UMAG_02820	darkmagenta
UMAG_02821	brown
UMAG_02823	darkmagenta
UMAG_02824	cyan
UMAG_02825	magenta
UMAG_02826	brown
UMAG_02827	black
UMAG_02828	brown
UMAG_02829	magenta
UMAG_02830	darkmagenta
UMAG_02833	lightgreen
UMAG_02835	cyan
UMAG_02838	darkmagenta
UMAG_02840	lightgreen
UMAG_02843	yellow
UMAG_02844	magenta
UMAG_02845	darkmagenta
UMAG_02846	darkorange
UMAG_02847	darkmagenta
UMAG_02849	darkorange
UMAG_02850	magenta
UMAG_02851	brown
UMAG_02852	brown
UMAG_02853	brown
UMAG_02854	brown
UMAG_02855	darkmagenta
UMAG_02856	yellow
UMAG_02857	darkorange
UMAG_02859	magenta
UMAG_02860	yellow
UMAG_02862	lightgreen
UMAG_02863	darkmagenta
UMAG_02864	darkorange
UMAG_02865	black
UMAG_02867	darkorange
UMAG_02868	darkorange
UMAG_02869	brown
UMAG_02874	darkmagenta
UMAG_02876	darkmagenta
UMAG_02877	brown
UMAG_02878	cyan
UMAG_02879	darkmagenta
UMAG_02880	black
UMAG_02881	grey60
UMAG_02886	brown
UMAG_02888	darkmagenta
UMAG_02889	yellow
UMAG_02890	cyan
UMAG_02891	darkmagenta
UMAG_02895	darkgrey
UMAG_02896	darkorange
UMAG_02899	black
UMAG_02900	darkmagenta
UMAG_02901	darkorange
UMAG_02902	brown
UMAG_02903	darkred
UMAG_02904	darkgrey
UMAG_02905	magenta
UMAG_02910	darkorange
UMAG_02911	yellow
UMAG_02912	magenta
UMAG_02913	darkorange
UMAG_02915	grey60
UMAG_02917	yellow
UMAG_02919	darkmagenta
UMAG_02920	black
UMAG_02921	sienna3
UMAG_02922	darkorange
UMAG_02933	darkmagenta
UMAG_02937	black
UMAG_02938	magenta
UMAG_02942	darkorange
UMAG_02944	darkmagenta
UMAG_02945	darkmagenta
UMAG_02948	darkmagenta
UMAG_02950	lightgreen
UMAG_02951	darkmagenta
UMAG_02954	sienna3
UMAG_02955	darkorange
UMAG_02957	yellow
UMAG_02958	darkmagenta
UMAG_02959	magenta
UMAG_02960	darkmagenta
UMAG_02961	darkmagenta
UMAG_02962	magenta
UMAG_02966	darkred
UMAG_02967	darkmagenta
UMAG_02968	darkmagenta
UMAG_02972	magenta
UMAG_02974	darkmagenta
UMAG_02976	yellow
UMAG_02978	yellow
UMAG_02979	darkorange
UMAG_02980	black
UMAG_02981	cyan
UMAG_02982	magenta
UMAG_02983	darkorange
UMAG_02984	darkorange
UMAG_02985	cyan
UMAG_02986	black
UMAG_02989	magenta
UMAG_02990	lightgreen
UMAG_02993	magenta
UMAG_02994	lightgreen
UMAG_02998	magenta
UMAG_02999	magenta
UMAG_03000	darkorange
UMAG_03001	lightgreen
UMAG_03003	magenta
UMAG_03007	darkorange
UMAG_03009	grey60
UMAG_03010	magenta
UMAG_03011	magenta
UMAG_03013	black
UMAG_03015	darkorange
UMAG_03016	magenta
UMAG_03017	magenta
UMAG_03018	darkred
UMAG_03019	darkmagenta
UMAG_03020	darkorange
UMAG_03023	brown
UMAG_03024	brown
UMAG_03025	darkmagenta
UMAG_03027	magenta
UMAG_03028	magenta
UMAG_03029	darkmagenta
UMAG_03032	lightgreen
UMAG_03033	black
UMAG_03034	yellow
UMAG_03035	magenta
UMAG_03036	darkred
UMAG_03038	darkorange
UMAG_03039	darkgrey
UMAG_03040	black
UMAG_03042	darkmagenta
UMAG_03044	darkmagenta
[truncated: 3,768 more rows]
