# Supplementary material for: Construction and analysis of gene co-expression network in the pathogenic fungus Ustilago maydis
Source: Front Microbiol. 2022 Dec 7;13:1048694. doi: 10.3389/fmicb.2022.1048694 (PMC9767968; doi:10.3389/fmicb.2022.1048694)
Supplement: Supplementary file 5 [file Table_5.XLSX]

## Sheet: Hoja1
Table S4. General information of U. maydis modules. We showed each gene related to module color, TFs classification, virulence factor, and kegg maps.
NameGen	Mcolors	TFs	Virulence	Mapas
UMAG_00001	magenta			0
UMAG_00002	black			0
UMAG_00003	magenta			0
UMAG_00005	lightgreen			path:uma01100
UMAG_00006	sienna3			0
UMAG_00007	darkmagenta		Q9UVJ0_CANAL	path:uma00062, path:uma01040, path:uma01100, path:uma01110, path:uma01212
UMAG_00008	darkmagenta			0
UMAG_00009	darkmagenta			0
UMAG_00011	magenta			path:uma00330, path:uma00360, path:uma00380, path:uma01100
UMAG_00012	darkred			0
UMAG_00013	darkmagenta			0
UMAG_00017	magenta			0
UMAG_00020	darkmagenta			0
UMAG_00025	darkgrey			path:uma00130, path:uma00350, path:uma00360, path:uma01100, path:uma01240
UMAG_00026	darkorange	PF05764		0
UMAG_00027	darkgrey			0
UMAG_00028	plum1			0
UMAG_00029	lightgreen			path:uma00053, path:uma00562, path:uma01100, path:uma01250
UMAG_00030	darkorange			path:uma00330, path:uma01100, path:uma01110
UMAG_00031	magenta			0
UMAG_00032	brown			0
UMAG_00034	darkgrey			0
UMAG_00036	darkred			0
UMAG_00037	black			0
UMAG_00038	black			path:uma00030, path:uma01100, path:uma01110, path:uma01200, path:uma01230
UMAG_00039	magenta			0
UMAG_00043	magenta	SSF57701		0
UMAG_00045	lightgreen			0
UMAG_00046	darkmagenta			0
UMAG_00047	magenta			0
UMAG_00048	darkorange			0
UMAG_00050	darkmagenta			0
UMAG_00052	darkmagenta			0
UMAG_00053	lightgreen			path:uma00400, path:uma01100, path:uma01110, path:uma01230
UMAG_00054	brown			0
UMAG_00055	yellow			0
UMAG_00056	darkred			0
UMAG_00057	darkred			0
UMAG_00058	lightgreen			0
UMAG_00059	darkorange			path:uma00270, path:uma00920, path:uma01100, path:uma04122
UMAG_00060	brown			0
UMAG_00061	lightgreen			0
UMAG_00063	darkgrey			0
UMAG_00064	brown			0
UMAG_00067	magenta	SSF46785		0
UMAG_00068	darkorange			0
UMAG_00071	darkorange			0
UMAG_00072	sienna3			0
UMAG_00074	darkorange			0
UMAG_00076	magenta			0
UMAG_00077	grey60			0
UMAG_00078	lightgreen			path:uma00360, path:uma01100, path:uma01110
UMAG_00079	black			0
UMAG_00080	magenta			path:uma00480, path:uma01100
UMAG_00081	darkorange			0
UMAG_00082	lightgreen			0
UMAG_00083	darkgrey			0
UMAG_00084	darkorange			0
UMAG_00085	darkmagenta			path:uma00561, path:uma01100
UMAG_00087	darkorange			0
UMAG_00089	brown			0
UMAG_00090	darkmagenta			0
UMAG_00091	magenta			0
UMAG_00092	darkmagenta			0
UMAG_00094	darkmagenta			0
UMAG_00095	darkmagenta			0
UMAG_00096	darkred			0
UMAG_00097	darkmagenta			0
UMAG_00098	magenta		A5HF03_MAGGR	0
UMAG_00099	darkmagenta		Q59SI6_CANAL	path:uma00440, path:uma00564, path:uma01100
UMAG_00101	darkmagenta			0
UMAG_00102	magenta			0
UMAG_00103	lightgreen			0
UMAG_00104	brown			0
UMAG_00105	darkred			0
UMAG_00108	lightgreen		Q75WR5_9PLEO	0
UMAG_00109	lightgreen			path:uma00051, path:uma00561, path:uma00680, path:uma01100, path:uma01200
UMAG_00111	lightgreen			0
UMAG_00113	darkred	SSF57701		0
UMAG_00114	darkmagenta		Q9Y7E5_CANAL	0
UMAG_00116	lightgreen			0
UMAG_00118	cyan		Q96VU5_CRYNE	path:uma00040, path:uma00053, path:uma00520, path:uma01100, path:uma01240, path:uma01250
UMAG_00119	darkmagenta			path:uma00563, path:uma01100
UMAG_00120	darkorange			0
UMAG_00122	lightgreen			0
UMAG_00123	black			path:uma00620, path:uma01100
UMAG_00124	lightgreen			0
UMAG_00125	darkorange			0
UMAG_00126	darkred			0
UMAG_00127	black			0
UMAG_00130	darkmagenta			0
UMAG_00131	lightgreen			0
UMAG_00132	darkorange			0
UMAG_00133	brown			path:uma00565, path:uma01100
UMAG_00136	darkorange	SSF57667		0
UMAG_00137	magenta			0
UMAG_00138	darkorange			0
UMAG_00140	darkmagenta			0
UMAG_00141	cyan			0
UMAG_00144	cyan			0
UMAG_00145	magenta			0
UMAG_00146	lightgreen			0
UMAG_00148	brown			0
UMAG_00149	lightgreen			0
UMAG_00152	darkorange			0
UMAG_00153	darkred			0
UMAG_00154	darkgrey			0
UMAG_00156	darkmagenta			0
UMAG_00157	darkred			path:uma00010, path:uma00620, path:uma01100, path:uma01110, path:uma01200, path:uma01230
UMAG_00159	magenta			0
UMAG_00160	magenta			path:uma04138
UMAG_00161	cyan			0
UMAG_00163	darkorange			0
UMAG_00164	cyan			0
UMAG_00166	darkorange			0
UMAG_00167	darkgrey			0
UMAG_00168	darkmagenta		A4R2P0_MAGO7	0
UMAG_00169	yellow			path:uma04136, path:uma04138
UMAG_00171	darkgrey			0
UMAG_00172	brown	SSF46785		path:uma04113
UMAG_00174	darkorange			0
UMAG_00175	darkorange	PS50249		0
UMAG_00176	yellow			path:uma00562, path:uma01100, path:uma04070
UMAG_00177	lightgreen			path:uma00040, path:uma01100
UMAG_00179	darkorange			0
UMAG_00180	cyan			0
UMAG_00181	darkmagenta	SSF57701		0
UMAG_00182	lightgreen		Q5XTQ4_BOTFU	0
UMAG_00183	lightgreen			0
UMAG_00184	darkorange			0
UMAG_00188	brown			0
UMAG_00189	darkorange		C0SAS5_PARBP	0
UMAG_00191	darkorange			0
UMAG_00192	darkred			0
UMAG_00193	magenta			0
UMAG_00195	black	SSF57701		0
UMAG_00196	darkgrey			0
UMAG_00197	lightgreen			0
UMAG_00199	darkorange	PS50249		0
UMAG_00202	lightgreen			0
UMAG_00203	darkorange			0
UMAG_00204	lightgreen			0
UMAG_00205	darkmagenta			0
UMAG_00206	magenta			0
UMAG_00207	magenta			0
UMAG_00208	cyan			0
UMAG_00209	darkgrey			0
UMAG_00210	yellow		A0ST45_CERNC	0
UMAG_00211	cyan			0
UMAG_00212	yellow			0
UMAG_00213	black			path:uma00563, path:uma01100
UMAG_00215	black			path:uma00330, path:uma00332, path:uma01100, path:uma01110, path:uma01230
UMAG_00216	darkmagenta			path:uma03030, path:uma03420, path:uma03430
UMAG_00219	darkred			0
UMAG_00224	magenta	PF04299		0
UMAG_00249	darkmagenta			0
UMAG_00263	brown			0
UMAG_00264	darkorange	SSF57667		0
UMAG_00265	darkred			0
UMAG_00266	darkorange			0
UMAG_00270	magenta			0
UMAG_00271	magenta			path:uma00561, path:uma01100, path:uma04138
UMAG_00272	magenta			0
UMAG_00273	darkorange			0
UMAG_00274	magenta			path:uma04011
UMAG_00275	darkorange			0
UMAG_00276	brown			0
UMAG_00277	cyan			path:uma04011, path:uma04111
UMAG_00278	brown			0
UMAG_00280	darkmagenta			0
UMAG_00282	darkmagenta	SSF46785		0
UMAG_00283	black			path:uma00770, path:uma01100, path:uma01110, path:uma01240
UMAG_00284	darkmagenta			path:uma04130
UMAG_00286	brown			0
UMAG_00288	darkmagenta			0
UMAG_00289	darkmagenta			0
UMAG_00290	darkmagenta			0
UMAG_00291	yellow			0
UMAG_00292	darkorange			0
UMAG_00293	darkorange			0
UMAG_00295	magenta		Q2PBY8_CLAPU	path:uma04011, path:uma04144
UMAG_00296	magenta			0
UMAG_00297	yellow			path:uma04146
UMAG_00298	darkmagenta			0
UMAG_00299	darkorange			0
UMAG_00300	cyan	SSF57701		0
UMAG_00302	darkred			path:uma00563, path:uma01100
UMAG_00304	darkmagenta			path:uma00400, path:uma01100, path:uma01110, path:uma01230
UMAG_00305	darkorange			path:uma03040
UMAG_00306	brown			0
UMAG_00308	darkmagenta			path:uma03410
UMAG_00309	lightgreen			0
UMAG_00310	darkorange			0
UMAG_00311	grey60			path:uma00250, path:uma01100, path:uma01110, path:uma01230
UMAG_00326	lightgreen			0
UMAG_00328	darkorange			0
UMAG_00329	magenta			0
UMAG_00330	sienna3		Q5AJC0_CANAL	0
UMAG_00332	magenta			0
UMAG_00333	darkorange			0
UMAG_00334	lightgreen			0
UMAG_00336	magenta			0
UMAG_00338	magenta			0
UMAG_00340	darkmagenta			path:uma04130, path:uma04145
UMAG_00342	black			0
UMAG_00343	magenta			0
UMAG_00347	grey60			0
UMAG_00349	darkorange			0
UMAG_00350	darkred			path:uma00100, path:uma01100, path:uma01110
UMAG_00353	brown			0
UMAG_00354	darkred			0
UMAG_00355	darkred	PF07093		0
UMAG_00356	cyan			0
UMAG_00357	magenta			0
UMAG_00360	yellow			0
UMAG_00361	cyan			0
UMAG_00362	grey60			0
UMAG_00364	darkorange			path:uma03040
UMAG_00365	cyan			0
UMAG_00366	cyan	SSF50249		path:uma03030, path:uma04111, path:uma04113
UMAG_00369	darkorange			0
UMAG_00370	magenta		Q59TT3_CANAL	path:uma00564, path:uma00565, path:uma01100, path:uma01110, path:uma04144
UMAG_00371	magenta			0
UMAG_00372	darkred			0
UMAG_00374	magenta			0
UMAG_00375	cyan			0
UMAG_00376	magenta			0
UMAG_00378	magenta			0
UMAG_00379	darkorange	SSF46785		0
UMAG_00380	grey60			path:uma03410
UMAG_00381	black			path:uma00190, path:uma01100
UMAG_00384	darkorange			0
UMAG_00385	darkgrey			0
UMAG_00386	magenta			0
UMAG_00387	magenta			path:uma04144
UMAG_00388	brown			0
UMAG_00389	darkorange			path:uma04111, path:uma04113
UMAG_00390	cyan			0
UMAG_00391	darkmagenta			0
UMAG_00393	darkorange			path:uma03018
UMAG_00394	magenta			0
UMAG_00395	brown			0
UMAG_00397	brown			0
UMAG_00399	grey60			0
UMAG_00400	darkmagenta			path:uma00310, path:uma01100
UMAG_00403	darkmagenta			path:uma00020, path:uma00270, path:uma00620, path:uma00630, path:uma01100, path:uma01110, path:uma01200
UMAG_00405	black	SSF46689		0
UMAG_00406	lightgreen			0
UMAG_00407	lightgreen			0
UMAG_00410	darkorange			0
UMAG_00411	brown		MEP1_COCP7	0
UMAG_00412	black			path:uma00040, path:uma00051, path:uma01100
UMAG_00420	brown			0
UMAG_00422	darkmagenta			0
UMAG_00423	magenta			path:uma04144
UMAG_00424	magenta			0
UMAG_00427	darkorange			0
UMAG_00428	lightgreen			0
UMAG_00429	magenta		Q156F5_BOTFU	path:uma00500, path:uma01100, path:uma01110
UMAG_00430	darkmagenta			path:uma00260, path:uma00630, path:uma00670, path:uma01100, path:uma01110, path:uma01200
UMAG_00432	darkorange			path:uma00330, path:uma01100
UMAG_00435	darkorange			path:uma03010
UMAG_00439	magenta			0
UMAG_00440	lightgreen			0
UMAG_00441	darkgrey			0
UMAG_00442	brown			0
UMAG_00443	darkmagenta			0
UMAG_00444	magenta			0
UMAG_00445	brown		CUTI_ALTBR	0
UMAG_00446	yellow		Q99324_SEPLY	path:uma00460, path:uma00500, path:uma00999, path:uma01100, path:uma01110
UMAG_00447	darkorange			0
UMAG_00450	yellow			0
UMAG_00451	magenta			0
UMAG_00453	yellow		Q5AB06_CANAL	path:uma00562, path:uma01100, path:uma04070, path:uma04136, path:uma04138, path:uma04145
UMAG_00454	magenta			path:uma00563, path:uma01100
UMAG_00455	magenta			0
UMAG_00458	darkorange			path:uma00860, path:uma01100, path:uma01110, path:uma01240
UMAG_00459	cyan			path:uma04111
UMAG_00460	darkred			path:uma03018
UMAG_00461	yellow			0
UMAG_00463	darkorange			path:uma03018
UMAG_00464	magenta			0
UMAG_00465	sienna3			0
UMAG_00466	lightgreen			0
UMAG_00467	magenta	SSF57701		0
UMAG_00468	sienna3			path:uma00230, path:uma00670, path:uma01100, path:uma01110
UMAG_00469	darkmagenta			0
UMAG_00473	magenta	SSF57701		0
UMAG_00475	yellow			0
UMAG_00476	black			0
UMAG_00477	lightgreen			0
UMAG_00480	magenta			0
UMAG_00481	magenta			path:uma03060
UMAG_00482	darkmagenta			0
UMAG_00486	magenta			path:uma00010, path:uma00030, path:uma00052, path:uma00230, path:uma00500, path:uma00520, path:uma01100, path:uma01110, path:uma01250
UMAG_00490	brown			0
UMAG_00491	magenta			0
UMAG_00492	magenta			0
UMAG_00493	magenta			0
UMAG_00494	yellow		A4R553_MAGO7	0
UMAG_00495	magenta			0
UMAG_00496	darkorange			0
UMAG_00499	darkred			0
UMAG_00501	brown			0
UMAG_00503	yellow			0
UMAG_00505	lightgreen			0
UMAG_00506	magenta			0
UMAG_00507	darkorange			0
UMAG_00508	plum1			path:uma00190, path:uma01100, path:uma04145
UMAG_00510	magenta		Q5EMY3_MAGGR	0
UMAG_00512	black			path:uma00190, path:uma01100
UMAG_00513	darkorange			0
UMAG_00515	yellow			0
UMAG_00516	darkorange		C5G9E7_AJEDR	path:uma03008
UMAG_00518	grey60			path:uma00400, path:uma01100, path:uma01110, path:uma01230
UMAG_00522	brown			0
UMAG_00523	cyan			path:uma03018
UMAG_00525	darkmagenta			path:uma04120
UMAG_00526	darkred			0
UMAG_00527	magenta			path:uma03030, path:uma03410, path:uma03420, path:uma03430, path:uma03440
UMAG_00528	darkmagenta	SSF57701		0
UMAG_00529	lightgreen			0
UMAG_00530	brown			0
UMAG_00532	magenta			0
UMAG_00533	darkmagenta	SSF57701		0
UMAG_00534	darkgrey			0
UMAG_00535	lightgreen			0
UMAG_00536	darkorange			0
UMAG_00538	brown			0
UMAG_00539	yellow			0
UMAG_00540	yellow			0
UMAG_00542	darkgrey			path:uma04120, path:uma04141
UMAG_00543	magenta			path:uma00310, path:uma01100
UMAG_00545	black			0
UMAG_00547	grey60			path:uma00330, path:uma01100, path:uma01110, path:uma01230
UMAG_00548	darkmagenta			0
UMAG_00549	darkmagenta			path:uma00760, path:uma01100, path:uma01240
UMAG_00551	yellow	SSF57667		0
UMAG_00553	yellow			0
UMAG_00555	darkmagenta			path:uma00564, path:uma01110, path:uma04011
UMAG_00557	yellow			path:uma00511
UMAG_00558	black			0
UMAG_00560	grey60			0
UMAG_00561	magenta			path:uma04111
UMAG_00562	darkgrey			0
UMAG_00564	darkmagenta			0
UMAG_00565	cyan			0
UMAG_00567	sienna3			0
UMAG_00568	darkmagenta			0
UMAG_00569	darkmagenta			0
UMAG_00572	magenta			0
UMAG_00573	darkmagenta			0
UMAG_00574	magenta			0
UMAG_00575	darkmagenta			0
UMAG_00576	darkgrey			path:uma03018
UMAG_00578	black	SSF46689	Q99071_USTHO	0
UMAG_00579	darkorange			0
UMAG_00581	yellow			0
UMAG_00582	grey60			0
UMAG_00583	lightgreen			0
UMAG_00585	magenta	SSF46785		path:uma03050
UMAG_00588	lightgreen			0
UMAG_00589	darkgrey			path:uma00620, path:uma01100
UMAG_00590	darkmagenta			0
UMAG_00592	darkred			0
UMAG_00593	brown			0
UMAG_00594	darkred			path:uma00010, path:uma00020, path:uma00620, path:uma01100, path:uma01110, path:uma01200
UMAG_00595	darkmagenta			path:uma00220, path:uma00250, path:uma00270, path:uma00330, path:uma00350, path:uma00360, path:uma00400, path:uma01100, path:uma01110, path:uma01200, path:uma01210, path:uma01230
UMAG_00596	darkorange			0
UMAG_00597	magenta			path:uma02010
UMAG_00598	yellow			0
UMAG_00599	darkmagenta			path:uma03410, path:uma03450
UMAG_00601	darkorange			0
UMAG_00602	darkmagenta		Q8NKF8_CRYNV	path:uma04138
UMAG_00603	lightgreen			0
UMAG_00604	darkmagenta			0
UMAG_00605	darkmagenta			path:uma00510, path:uma01100
UMAG_00606	sienna3			0
UMAG_00607	darkred			0
UMAG_00608	darkmagenta			0
UMAG_00610	lightgreen			0
UMAG_00612	magenta			0
UMAG_00614	darkorange		A6R991_AJECN	0
UMAG_00615	darkorange			path:uma03008
UMAG_00616	darkmagenta			0
UMAG_00617	magenta			0
UMAG_00620	cyan			0
UMAG_00622	plum1			path:uma03050
UMAG_00623	brown			0
UMAG_00624	darkmagenta			path:uma00562, path:uma00564, path:uma01100, path:uma04070
UMAG_00625	darkmagenta			0
UMAG_00627	brown			0
UMAG_00628	brown			0
UMAG_00629	brown			0
UMAG_00630	magenta		Q96WM3_CRYNE	path:uma00190, path:uma01100, path:uma04145
UMAG_00632	darkorange			0
UMAG_00634	black			path:uma00190, path:uma01100
UMAG_00635	darkmagenta			0
UMAG_00636	darkred			0
UMAG_00637	magenta			0
UMAG_00638	darkmagenta			path:uma00520, path:uma01100
UMAG_00639	darkred			path:uma03013
UMAG_00644	cyan			0
UMAG_00645	darkmagenta			0
UMAG_00646	magenta			path:uma00520
UMAG_00647	black			path:uma04144
UMAG_00650	magenta			0
UMAG_00651	darkmagenta			path:uma04111, path:uma04113, path:uma04120
UMAG_00652	darkorange			0
UMAG_00654	black			0
UMAG_00655	black			path:uma00500, path:uma01100
UMAG_00656	lightgreen			0
UMAG_00657	yellow			0
UMAG_00658	darkorange			path:uma03010
UMAG_00663	magenta			path:uma04011, path:uma04120, path:uma04144
UMAG_00664	magenta			0
UMAG_00666	darkmagenta			0
UMAG_00667	darkorange			0
UMAG_00668	magenta			0
UMAG_00669	magenta			path:uma03022, path:uma03420
UMAG_00670	magenta			0
UMAG_00671	brown			0
UMAG_00672	magenta			path:uma00230, path:uma00232, path:uma01100
UMAG_00673	magenta		Q59L90_CANAL	0
UMAG_00674	magenta			path:uma00010, path:uma00030, path:uma00051, path:uma00680, path:uma01100, path:uma01110, path:uma01200, path:uma01230
UMAG_00675	cyan			0
UMAG_00676	darkmagenta			0
UMAG_00678	darkorange	SSF50249		0
UMAG_00679	lightgreen			0
UMAG_00684	magenta			0
UMAG_00685	darkorange			path:uma03008
UMAG_00687	yellow			0
UMAG_00688	yellow		LAP1_TRIVH	0
UMAG_00689	darkorange			0
UMAG_00691	lightgreen			0
UMAG_00692	sienna3			0
UMAG_00693	darkorange			0
UMAG_00694	lightgreen			path:uma00071, path:uma00280, path:uma01100, path:uma01110, path:uma01212
UMAG_00695	darkgrey		Q59NY2_CANAL	path:uma00511, path:uma00513, path:uma00520, path:uma00531, path:uma00603, path:uma00604, path:uma01100
UMAG_00696	brown			0
UMAG_00698	magenta			0
UMAG_00699	magenta			0
UMAG_00700	cyan			0
UMAG_00701	brown			0
UMAG_00702	magenta			0
UMAG_00703	yellow		GBB_CRYPA	path:uma04011
UMAG_00706	cyan	SSF57716		0
UMAG_00708	lightgreen			0
UMAG_00710	magenta			0
UMAG_00711	lightgreen			path:uma03050
UMAG_00712	black			0
UMAG_00714	magenta	PS50249		path:uma04141
UMAG_00715	brown			0
UMAG_00716	darkorange			0
UMAG_00719	lightgreen			0
UMAG_00721	sienna3			0
UMAG_00722	darkorange			0
UMAG_00723	black			0
UMAG_00725	darkorange			0
UMAG_00727	sienna3			0
UMAG_00728	darkorange			path:uma04111, path:uma04113
UMAG_00729	darkmagenta			path:uma03030, path:uma03420, path:uma03430
UMAG_00734	magenta			0
UMAG_00735	darkgrey			0
UMAG_00736	magenta			0
UMAG_00737	darkorange		RSE1_CANAL	path:uma03040
UMAG_00738	darkgrey			0
UMAG_00739	magenta			0
UMAG_00740	darkorange			path:uma00770, path:uma01100, path:uma01110, path:uma01240
UMAG_00741	black			path:uma03022
UMAG_00742	darkorange			0
UMAG_00743	darkred			0
UMAG_00745	darkorange			0
UMAG_00748	darkred			path:uma03040
UMAG_00749	magenta			0
UMAG_00750	black	SSF57701		0
UMAG_00751	magenta			0
UMAG_00753	yellow			0
UMAG_00755	yellow			0
UMAG_00756	magenta		C0S5R1_PARBP	0
UMAG_00757	yellow			0
UMAG_00758	darkorange			0
UMAG_00760	darkred			path:uma00900, path:uma01100, path:uma01110
UMAG_00763	sienna3			0
UMAG_00766	magenta			0
UMAG_00767	darkorange	PF07716		0
UMAG_00768	magenta			0
UMAG_00769	darkmagenta			0
UMAG_00770	cyan			path:uma00240, path:uma01100, path:uma01240
UMAG_00773	darkred			0
UMAG_00774	black		Q2KG56_MAGO7	path:uma04145
UMAG_00775	black			path:uma04120
UMAG_00776	darkmagenta			0
UMAG_00777	yellow			0
UMAG_00778	brown			path:uma00190, path:uma01100
UMAG_00779	darkorange			path:uma03010
UMAG_00780	darkorange			0
UMAG_00781	brown			0
UMAG_00782	brown			0
UMAG_00783	darkmagenta			0
UMAG_00784	lightgreen			0
UMAG_00785	darkorange			0
UMAG_00786	darkorange			0
UMAG_00788	cyan			0
UMAG_00789	darkorange		O42620_MAGGR	path:uma04146
UMAG_00790	darkgrey			0
UMAG_00792	brown			0
UMAG_00793	brown			0
UMAG_00795	brown			0
UMAG_00796	darkorange			0
UMAG_00797	darkorange			path:uma00230, path:uma01100
UMAG_00798	grey60			0
UMAG_00800	brown			0
UMAG_00801	yellow			path:uma04136, path:uma04138
UMAG_00802	darkorange			0
UMAG_00805	darkmagenta			0
UMAG_00806	darkmagenta			0
UMAG_00808	darkorange	SSF46689		0
UMAG_00812	darkred			path:uma00230, path:uma01100, path:uma01110
UMAG_00813	magenta			0
UMAG_00822	brown			0
UMAG_00823	magenta			0
UMAG_00825	brown			0
UMAG_00827	black			0
UMAG_00829	darkmagenta			0
UMAG_00830	magenta			0
UMAG_00832	brown			0
UMAG_00835	darkorange			0
UMAG_00841	darkorange	SSF57701		0
UMAG_00842	black			0
UMAG_00844	black			path:uma00020, path:uma00190, path:uma01100, path:uma01110, path:uma01200
UMAG_00847	brown			0
UMAG_00848	magenta	SSF46785		0
UMAG_00851	black			0
UMAG_00855	grey60			path:uma00970
UMAG_00857	cyan			0
UMAG_00859	darkorange			0
UMAG_00861	magenta			0
UMAG_00862	darkorange			path:uma03010
UMAG_00864	darkorange			0
UMAG_00866	magenta			0
UMAG_00867	darkorange			path:uma03010
UMAG_00869	magenta			0
UMAG_00871	brown			0
UMAG_00872	darkorange			path:uma00260, path:uma00261, path:uma00270, path:uma00300, path:uma01100, path:uma01110, path:uma01210, path:uma01230
UMAG_00876	sienna3			path:uma00500, path:uma01100
UMAG_00878	magenta			0
UMAG_00879	magenta			0
UMAG_00880	darkred			0
UMAG_00882	cyan			0
UMAG_00883	sienna3			path:uma04070, path:uma04138
UMAG_00884	darkgrey			0
UMAG_00885	brown			0
UMAG_00886	magenta			0
UMAG_00887	yellow			0
UMAG_00890	magenta			0
UMAG_00891	brown			0
UMAG_00893	grey60			0
UMAG_00894	darkorange			0
UMAG_00895	darkorange	SSF57716		0
UMAG_00896	cyan		P87198_USTMD	0
UMAG_00897	cyan			0
UMAG_00898	darkmagenta			0
UMAG_00902	magenta			0
UMAG_00903	cyan			0
UMAG_00904	darkgrey			path:uma04141
UMAG_00906	darkred	PF00808		0
UMAG_00907	darkmagenta			0
UMAG_00908	darkmagenta			0
UMAG_00909	darkmagenta			0
UMAG_00911	darkorange			0
UMAG_00912	darkmagenta			0
UMAG_00913	darkgrey			0
UMAG_00915	magenta			0
UMAG_00916	darkmagenta			0
UMAG_00919	darkmagenta			0
UMAG_00920	darkmagenta			path:uma03030, path:uma03420, path:uma03430
UMAG_00921	darkorange			0
UMAG_00922	black			path:uma03022, path:uma03420
UMAG_00923	magenta			path:uma04141
UMAG_00924	darkorange			path:uma03013
UMAG_00926	darkorange			path:uma03010
UMAG_00927	magenta			0
UMAG_00928	darkmagenta			0
UMAG_00929	darkmagenta			0
UMAG_00930	magenta	SSF57701		0
UMAG_00931	cyan			0
UMAG_00933	darkgrey			0
UMAG_00934	darkorange			path:uma00270, path:uma00450, path:uma01100, path:uma01110, path:uma01230
UMAG_00935	magenta			0
UMAG_00936	black		Q5ABP4_CANAL	0
UMAG_00940	black			path:uma00190, path:uma01100
UMAG_00945	cyan		C4YDB0_CANAW	path:uma00220, path:uma01100, path:uma01110, path:uma01210, path:uma01230
UMAG_00947	darkmagenta			0
UMAG_00948	darkorange			0
UMAG_00949	magenta		Q5A506_CANAL	0
UMAG_00950	magenta			0
UMAG_00952	darkred	SSF57667		0
UMAG_00955	darkorange		C1G7S0_PARBD	path:uma01040, path:uma01100, path:uma01212
UMAG_00956	darkgrey			0
UMAG_00957	magenta			0
UMAG_00958	magenta			0
UMAG_00961	magenta			0
UMAG_00963	darkorange			path:uma00760, path:uma01100
UMAG_00964	darkorange			path:uma03008
UMAG_00965	brown			0
UMAG_00966	magenta			0
UMAG_00967	sienna3			0
UMAG_00968	brown			0
UMAG_00970	darkgrey			0
UMAG_00971	black	SSF57667		0
UMAG_00975	darkmagenta			path:uma00190, path:uma01100
UMAG_00978	darkred			path:uma03018
UMAG_00980	magenta			path:uma00510, path:uma00513, path:uma01100
UMAG_00981	sienna3			0
UMAG_00982	magenta			path:uma04120, path:uma04141
UMAG_00983	darkorange	SSF46689		0
UMAG_00984	grey60			0
UMAG_00985	cyan			0
UMAG_00986	magenta		Q9UVQ4_CRYNE	path:uma04113, path:uma04138
UMAG_00987	black			path:uma00230, path:uma00240, path:uma01100, path:uma01110
UMAG_00988	darkred			0
UMAG_00989	darkmagenta			0
UMAG_00990	darkmagenta			0
UMAG_00991	yellow			0
UMAG_00992	yellow			0
UMAG_00995	cyan			0
UMAG_00996	magenta			0
UMAG_00997	darkorange			0
UMAG_00998	darkmagenta			0
UMAG_01001	darkmagenta			path:uma04120
UMAG_01004	darkorange			0
UMAG_01005	darkred			path:uma00020, path:uma01100, path:uma01110
UMAG_01006	magenta			0
UMAG_01007	black			0
UMAG_01008	darkmagenta			path:uma03030, path:uma03410, path:uma03420
UMAG_01009	black			path:uma00500, path:uma01100, path:uma01110
UMAG_01010	darkorange			0
UMAG_01011	magenta			0
UMAG_01012	darkred			0
UMAG_01013	lightgreen	SSF46785		0
UMAG_01014	yellow			0
UMAG_01016	darkorange			0
UMAG_01017	darkmagenta			0
UMAG_01018	magenta			0
UMAG_01021	magenta			0
UMAG_01023	darkorange			path:uma00230, path:uma00670, path:uma01100, path:uma01110
UMAG_01024	brown			0
UMAG_01025	brown	SSF57701		0
UMAG_01026	darkgrey			0
UMAG_01027	cyan			0
UMAG_01030	darkred			0
UMAG_01031	darkmagenta			0
UMAG_01032	magenta			path:uma04011
UMAG_01033	yellow			path:uma04136, path:uma04138
UMAG_01037	magenta			0
UMAG_01038	darkmagenta			0
UMAG_01040	yellow			path:uma00250, path:uma00410, path:uma00640, path:uma00650, path:uma01100
UMAG_01042	cyan	SSF46785	Q5A7S7_CANAL	0
UMAG_01045	magenta			0
UMAG_01047	darkmagenta			0
UMAG_01048	magenta		Q9UVG2_PHAND	path:uma00330, path:uma00480, path:uma01100, path:uma01110
UMAG_01049	lightgreen			path:uma00071, path:uma00280, path:uma01100, path:uma01110, path:uma01212
UMAG_01050	darkgrey	SSF57716	Q09RL3_CRYNE	0
UMAG_01051	brown			0
UMAG_01054	magenta			path:uma00020, path:uma00620, path:uma01100, path:uma01200, path:uma01230
UMAG_01055	lightgreen			0
UMAG_01058	magenta		Q59QC5_CANAL	0
UMAG_01059	darkred			0
UMAG_01060	darkorange			path:uma03010
UMAG_01062	darkred			0
UMAG_01063	magenta			0
UMAG_01064	darkorange			path:uma03010
UMAG_01065	darkred			0
UMAG_01067	black		Q5AL09_CANAL	path:uma03008, path:uma03018
UMAG_01070	cyan		Q5APD4_CANAL	0
UMAG_01072	black			path:uma00630, path:uma01100, path:uma01110
UMAG_01073	cyan			0
UMAG_01074	yellow			0
UMAG_01075	darkorange			path:uma03013
UMAG_01076	darkmagenta			0
UMAG_01077	yellow			0
UMAG_01079	black			0
UMAG_01080	black			path:uma00250, path:uma00280, path:uma00410, path:uma00640, path:uma00650, path:uma01100
UMAG_01081	darkmagenta			path:uma04120
UMAG_01082	darkgrey			0
UMAG_01083	darkorange			0
UMAG_01084	magenta			0
UMAG_01085	darkmagenta			path:uma03440, path:uma03450
UMAG_01087	darkmagenta	SSF46785		path:uma04111, path:uma04120, path:uma04141
UMAG_01088	darkred			path:uma00130, path:uma01100, path:uma01110, path:uma01240
UMAG_01089	darkorange			0
UMAG_01090	lightgreen			path:uma00071, path:uma00280, path:uma00592, path:uma01040, path:uma01100, path:uma01110, path:uma01212, path:uma04146
UMAG_01091	darkorange			0
UMAG_01092	darkorange			0
UMAG_01093	darkorange			0
UMAG_01094	darkorange			path:uma03008, path:uma04139
UMAG_01096	darkorange			0
UMAG_01099	darkmagenta			path:uma00062, path:uma00071, path:uma00280, path:uma00310, path:uma00380, path:uma00650, path:uma01100, path:uma01110, path:uma01212
UMAG_01100	darkred			0
UMAG_01101	magenta			0
UMAG_01102	black			0
UMAG_01103	darkmagenta			path:uma00190, path:uma01100
UMAG_01104	brown			path:uma03022
UMAG_01105	yellow			path:uma02010, path:uma04146
UMAG_01107	magenta			0
UMAG_01110	lightgreen			0
UMAG_01111	darkgrey			0
UMAG_01112	lightgreen			0
UMAG_01113	lightgreen			0
UMAG_01114	lightgreen			0
UMAG_01115	magenta			0
UMAG_01116	magenta			0
UMAG_01117	sienna3			0
UMAG_01118	brown			0
UMAG_01120	darkred			path:uma00564, path:uma01100
UMAG_01121	plum1	PS50249		path:uma03050
UMAG_01122	darkmagenta			0
UMAG_01123	darkorange			0
UMAG_01125	brown			0
UMAG_01126	darkorange			0
UMAG_01128	darkmagenta			0
UMAG_01129	darkorange			0
UMAG_01130	darkred			path:uma00350, path:uma01100, path:uma01110
UMAG_01131	darkorange			0
UMAG_01133	darkorange			0
UMAG_01134	black		C0SB59_PARBP	path:uma00860, path:uma01100, path:uma01110, path:uma01240
UMAG_01136	black			0
UMAG_01138	darkorange			0
UMAG_01139	darkmagenta			0
UMAG_01141	sienna3			0
UMAG_01142	darkorange			0
UMAG_01143	magenta			0
UMAG_01144	darkorange			path:uma03008
UMAG_01145	brown			0
UMAG_01146	darkmagenta			0
UMAG_01148	cyan			0
UMAG_01149	darkgrey			0
UMAG_01152	darkmagenta			0
UMAG_01153	darkorange			path:uma03008
UMAG_01154	magenta		B9WDE6_CANDC	path:uma00514
UMAG_01156	magenta			0
UMAG_01159	magenta			0
UMAG_01161	darkgrey			path:uma04011
UMAG_01162	magenta			path:uma04144
UMAG_01163	darkmagenta			0
UMAG_01164	darkmagenta			0
UMAG_01165	brown			path:uma00500, path:uma01100
UMAG_01166	yellow			path:uma04136, path:uma04138
UMAG_01167	darkmagenta			0
UMAG_01168	darkgrey			0
UMAG_01169	magenta			0
UMAG_01170	darkmagenta			0
UMAG_01171	lightgreen			0
UMAG_01172	black			path:uma00020, path:uma00190, path:uma01100, path:uma01110, path:uma01200
UMAG_01173	black			0
UMAG_01174	magenta			path:uma03040
UMAG_01175	darkorange			path:uma03018
UMAG_01176	grey60			0
UMAG_01177	darkmagenta			path:uma00970
UMAG_01178	darkorange			0
UMAG_01179	sienna3			0
UMAG_01180	darkred		Q59ZI9_CANAL	path:uma03008, path:uma04139
UMAG_01181	magenta			0
UMAG_01182	darkmagenta			0
UMAG_01184	darkred			path:uma03020
UMAG_01185	magenta			0
UMAG_01186	magenta			0
UMAG_01187	magenta			0
UMAG_01189	brown			0
UMAG_01190	brown	SSF50249		0
UMAG_01191	lightgreen			path:uma04111, path:uma04113
UMAG_01194	magenta			0
UMAG_01195	darkorange			path:uma00920, path:uma01100
UMAG_01196	darkmagenta			0
UMAG_01197	grey60			path:uma00780, path:uma01100, path:uma01240
UMAG_01198	darkmagenta			path:uma00030, path:uma01100
UMAG_01200	magenta			0
UMAG_01201	darkgrey			0
UMAG_01202	magenta			0
UMAG_01204	brown			0
UMAG_01205	cyan			path:uma00190, path:uma01100
UMAG_01206	sienna3			path:uma04139
UMAG_01207	darkorange			path:uma04141
UMAG_01208	lightgreen			path:uma04120
UMAG_01209	darkorange			path:uma03018
UMAG_01210	darkorange			0
UMAG_01211	darkorange			0
UMAG_01212	lightgreen			0
UMAG_01213	darkred			0
UMAG_01215	magenta		Q59UQ8_CANAL	path:uma04144
UMAG_01219	cyan	SSF57716		0
UMAG_01220	brown	SSF50249	Q2V086_GLOLA	0
UMAG_01221	brown		B9WMS9_CANDC	path:uma04145
UMAG_01222	black			0
UMAG_01224	cyan	SSF55455		path:uma04011, path:uma04111
UMAG_01226	brown			0
UMAG_01227	cyan			0
UMAG_01228	darkorange			0
UMAG_01229	darkgrey			0
UMAG_01230	darkgrey		NTE1_CANAL	path:uma00564
UMAG_01231	yellow			path:uma00510, path:uma01100
UMAG_01232	magenta			0
UMAG_01233	darkorange			path:uma00260, path:uma00270, path:uma00680, path:uma01100, path:uma01110, path:uma01200, path:uma01230
UMAG_01234	darkgrey			0
UMAG_01235	darkgrey			0
UMAG_01236	brown			0
UMAG_01237	black			0
UMAG_01238	brown			0
UMAG_01239	brown			0
UMAG_01241	brown			0
UMAG_01242	darkmagenta			path:uma03060
UMAG_01243	darkred			0
UMAG_01244	yellow			0
UMAG_01245	grey60		Q5AFI8_CANAL	path:uma00290, path:uma00660, path:uma01100, path:uma01110, path:uma01210, path:uma01230
UMAG_01246	darkmagenta			0
UMAG_01249	darkmagenta			path:uma03018, path:uma03040
UMAG_01250	lightgreen			path:uma00250, path:uma00330, path:uma01100
UMAG_01251	lightgreen			0
UMAG_01252	darkorange			path:uma03008
UMAG_01257	lightgreen			path:uma04146
UMAG_01258	magenta			0
UMAG_01262	darkgrey			path:uma03410
UMAG_01264	darkorange			0
UMAG_01266	darkorange			path:uma03040
UMAG_01267	darkmagenta			0
UMAG_01269	darkmagenta			0
UMAG_01270	magenta			0
UMAG_01271	darkorange			0
UMAG_01273	darkred			0
UMAG_01274	magenta			0
UMAG_01275	plum1			path:uma03050
UMAG_01278	darkorange			0
UMAG_01279	magenta			0
UMAG_01281	magenta			0
UMAG_01282	darkred			0
UMAG_01284	magenta			path:uma04138
UMAG_01285	darkmagenta			0
UMAG_01286	darkmagenta			0
UMAG_01287	brown			0
UMAG_01289	brown			0
UMAG_01292	magenta			0
UMAG_01293	magenta			0
UMAG_01295	darkorange			0
UMAG_01296	darkorange			path:uma03008
UMAG_01297	darkgrey			0
UMAG_01298	brown		Q4PF15_USTMA	0
UMAG_01299	brown		Q4PF14_USTMA	0
UMAG_01300	brown		Q4PF13_USTMA	0
UMAG_01301	brown		Q4PF12_USTMA	0
UMAG_01304	darkmagenta			path:uma03410
UMAG_01305	darkorange		C5GHR8_AJEDR	path:uma03008
UMAG_01306	darkorange			0
UMAG_01307	darkorange			0
UMAG_01308	brown	PF00642		0
UMAG_01309	darkorange			path:uma04138
UMAG_01310	darkorange			0
UMAG_01311	black			path:uma00190, path:uma01100
UMAG_01313	darkmagenta			0
UMAG_01318	darkorange			path:uma03010
UMAG_01321	darkorange			0
UMAG_01322	magenta			0
UMAG_01323	darkorange			path:uma03040
UMAG_01327	darkred			0
UMAG_01328	darkred			path:uma00020, path:uma01100, path:uma01110, path:uma01200, path:uma01210, path:uma01230
UMAG_01329	darkred			path:uma00020, path:uma01100, path:uma01110, path:uma01200, path:uma01210, path:uma01230
UMAG_01330	brown			0
UMAG_01331	darkred			0
UMAG_01332	darkmagenta			path:uma04146
UMAG_01333	darkmagenta			0
UMAG_01334	darkorange			0
UMAG_01335	black			path:uma00071, path:uma00310, path:uma00380, path:uma01100, path:uma01110
UMAG_01338	lightgreen			0
UMAG_01340	darkorange			0
UMAG_01341	black			0
UMAG_01344	darkorange			0
UMAG_01350	magenta			0
UMAG_01351	brown			0
UMAG_01355	darkorange			0
UMAG_01359	darkred			0
UMAG_01361	brown			0
UMAG_01362	lightgreen			0
UMAG_01363	darkorange			path:uma03020
UMAG_01364	darkred		Q59P43_CANAL	path:uma03008, path:uma03013
UMAG_01366	darkorange		1433_CANAL	path:uma04011
UMAG_01367	yellow			path:uma04144
UMAG_01370	darkmagenta			0
UMAG_01371	darkorange			0
UMAG_01372	darkorange			path:uma03008
UMAG_01373	magenta			0
UMAG_01374	brown			0
UMAG_01375	brown			0
UMAG_01377	brown			0
UMAG_01378	darkgrey			0
UMAG_01379	darkorange			0
UMAG_01381	darkmagenta			0
UMAG_01382	darkgrey			0
UMAG_01383	magenta			0
UMAG_01387	magenta			0
UMAG_01388	magenta			0
UMAG_01390	cyan			0
UMAG_01391	grey60		Q5APH9_CANAL	path:uma04011
UMAG_01392	brown			0
UMAG_01394	brown			0
UMAG_01397	darkorange			0
UMAG_01402	grey60			path:uma00400, path:uma01100, path:uma01110, path:uma01230
UMAG_01403	brown			0
UMAG_01405	lightgreen			0
UMAG_01406	lightgreen			0
UMAG_01407	darkmagenta			path:uma00561, path:uma00564, path:uma00565, path:uma01100, path:uma01110
UMAG_01408	yellow			0
UMAG_01411	yellow			0
UMAG_01414	black			0
UMAG_01415	black			0
UMAG_01417	yellow			path:uma04139
UMAG_01418	darkorange			path:uma03013
UMAG_01421	darkmagenta			0
UMAG_01422	lightgreen			0
UMAG_01424	lightgreen			path:uma00360, path:uma01100
UMAG_01425	lightgreen			path:uma00350, path:uma01100
UMAG_01426	brown			0
UMAG_01427	brown			0
UMAG_01428	darkred			0
UMAG_01429	magenta			0
UMAG_01431	magenta			0
UMAG_01432	magenta			0
UMAG_01433	magenta			path:uma00280, path:uma01100
UMAG_01434	magenta			0
UMAG_01435	brown		A4UC81_MAGO7	0
UMAG_01436	magenta			0
UMAG_01437	magenta			path:uma04146
UMAG_01438	brown			0
UMAG_01439	darkmagenta			0
UMAG_01443	magenta			0
UMAG_01458	darkmagenta			path:uma03030, path:uma03410, path:uma03420, path:uma03430, path:uma03440
UMAG_01465	brown			0
UMAG_01466	lightgreen			0
UMAG_01467	darkorange			0
UMAG_01469	darkorange			0
UMAG_01470	cyan			path:uma03015
UMAG_01475	cyan			0
UMAG_01476	darkmagenta			path:uma04113
UMAG_01478	black			path:uma00190, path:uma01100
UMAG_01479	magenta			0
UMAG_01481	brown			0
UMAG_01482	magenta	SSF57701		0
UMAG_01495	magenta			0
UMAG_01498	darkmagenta			path:uma00100, path:uma01100, path:uma01110
UMAG_01499	magenta			0
UMAG_01501	lightgreen		A4R566_MAGO7	0
UMAG_01503	magenta			0
UMAG_01504	darkmagenta			0
UMAG_01505	darkmagenta			0
UMAG_01507	magenta			0
UMAG_01508	magenta			0
UMAG_01510	cyan			0
UMAG_01511	darkgrey			0
UMAG_01512	yellow		Q5AEW4_CANAL	path:uma04141
UMAG_01513	magenta			0
UMAG_01514	yellow		FUZ7_USTMA	path:uma04011
UMAG_01515	magenta			0
UMAG_01518	yellow			0
UMAG_01519	darkgrey			0
UMAG_01521	darkorange			path:uma00240, path:uma01100, path:uma01240
UMAG_01523	brown	SSF46785		0
UMAG_01524	darkgrey			0
UMAG_01526	black			0
UMAG_01527	cyan			0
UMAG_01528	brown			0
UMAG_01529	darkmagenta			path:uma03022
UMAG_01531	darkorange			path:uma03013
UMAG_01532	lightgreen			0
UMAG_01533	grey60			0
UMAG_01535	black			0
UMAG_01539	darkmagenta			0
UMAG_01540	black			0
UMAG_01544	magenta		Q7Z9J3_9PEZI	path:uma04011
UMAG_01547	yellow			0
UMAG_01549	darkmagenta			path:uma04139
UMAG_01551	darkorange			0
UMAG_01552	darkmagenta			0
UMAG_01553	magenta			0
UMAG_01554	magenta			0
UMAG_01556	lightgreen	SSF57701		0
UMAG_01558	darkorange			0
UMAG_01560	black			0
UMAG_01561	brown			path:uma03015
UMAG_01564	lightgreen			0
UMAG_01565	darkorange			path:uma00563, path:uma01100
UMAG_01568	magenta			0
UMAG_01606	magenta			path:uma03013
UMAG_01612	lightgreen	SSF46785		0
UMAG_01613	darkorange		Q9Y7A1_CRYNE	0
UMAG_01616	darkorange			path:uma03010
UMAG_01619	magenta			path:uma00564, path:uma01110
UMAG_01624	magenta			path:uma04141
UMAG_01626	darkorange			0
UMAG_01627	darkmagenta		Q50I20_ASPFM	path:uma00020, path:uma00630, path:uma01100, path:uma01110, path:uma01200, path:uma01210, path:uma01230
UMAG_01628	darkmagenta			path:uma04130
UMAG_01632	magenta			0
UMAG_01634	darkorange			path:uma03010
UMAG_01637	yellow			0
UMAG_01638	cyan			0
UMAG_01639	sienna3		E2GKZ3_CANGB	path:uma00500, path:uma01100, path:uma04011
UMAG_01640	darkgrey		Q5A661_CANAL	0
UMAG_01641	darkgrey			0
UMAG_01643	magenta		Q875L5_USTMD	path:uma04113, path:uma04138
UMAG_01645	lightgreen			path:uma04144
UMAG_01646	cyan	SSF50249		path:uma03030, path:uma04111, path:uma04113
UMAG_01647	cyan			path:uma04111, path:uma04113, path:uma04120
UMAG_01648	darkmagenta			0
UMAG_01649	brown	PF00642		0
UMAG_01650	cyan			0
UMAG_01651	magenta			path:uma04144
UMAG_01652	magenta			path:uma03050
UMAG_01653	magenta			0
UMAG_01654	magenta			0
UMAG_01656	magenta			0
UMAG_01657	black			0
UMAG_01658	darkmagenta			0
UMAG_01660	darkorange			0
UMAG_01662	darkgrey		A4RDS9_MAGO7	path:uma04011, path:uma04139
UMAG_01663	darkgrey	SSF57716		0
UMAG_01664	black		A3LUV9_PICST	path:uma00920, path:uma01100
UMAG_01665	darkgrey			0
UMAG_01668	darkmagenta			path:uma04138
UMAG_01669	darkmagenta		Q5AG40_CANAL	path:uma04144
UMAG_01670	darkred			path:uma03013
UMAG_01671	magenta			0
UMAG_01672	darkmagenta			path:uma00020, path:uma00640, path:uma01100, path:uma01110, path:uma01200
UMAG_01673	darkorange			path:uma03008
UMAG_01677	magenta			0
UMAG_01679	cyan	SSF50249		path:uma03030, path:uma04111, path:uma04113
UMAG_01680	magenta			0
UMAG_01682	darkorange			path:uma03040
UMAG_01683	darkorange			0
UMAG_01684	brown			0
UMAG_01686	sienna3			0
UMAG_01687	darkred			0
UMAG_01688	darkorange			path:uma03008, path:uma03013, path:uma03015
UMAG_01689	brown			0
UMAG_01690	brown			0
UMAG_01691	magenta			path:uma03420, path:uma03430
UMAG_01692	darkmagenta			path:uma00260, path:uma00270, path:uma00290, path:uma01100, path:uma01110, path:uma01200, path:uma01230
UMAG_01694	cyan			0
UMAG_01695	brown			0
UMAG_01696	lightgreen			0
UMAG_01697	grey60			path:uma00300, path:uma01100, path:uma01110, path:uma01230
UMAG_01698	brown			0
UMAG_01699	magenta			0
UMAG_01700	darkmagenta			path:uma02010
UMAG_01701	darkred			0
UMAG_01702	darkorange			0
UMAG_01703	magenta			0
UMAG_01705	grey60			path:uma00564, path:uma01100
UMAG_01706	darkorange			0
UMAG_01708	grey60			path:uma00260, path:uma00270, path:uma00300, path:uma01100, path:uma01110, path:uma01230
UMAG_01709	darkorange			0
UMAG_01710	lightgreen			0
UMAG_01711	lightgreen			0
UMAG_01712	magenta			0
UMAG_01713	brown			0
UMAG_01714	lightgreen			0
UMAG_01716	brown			0
UMAG_01717	yellow			0
UMAG_01718	black		Q9C1S8_CANAL	path:uma00520, path:uma01100
UMAG_01720	magenta			0
UMAG_01721	yellow			0
UMAG_01722	black			0
UMAG_01723	lightgreen			0
UMAG_01724	brown			0
UMAG_01725	sienna3			0
UMAG_01726	darkmagenta			path:uma00230, path:uma00920, path:uma01100
UMAG_01728	darkmagenta			0
UMAG_01729	darkmagenta			0
UMAG_01730	darkorange			0
UMAG_01732	darkorange			0
UMAG_01734	brown			0
UMAG_01735	yellow			0
UMAG_01736	darkred			0
UMAG_01737	yellow			0
UMAG_01738	darkmagenta			0
UMAG_01742	darkmagenta			0
UMAG_01746	cyan			0
UMAG_01747	lightgreen			0
UMAG_01748	darkmagenta		Q59LF3_CANAL	path:uma04144
UMAG_01750	brown			0
UMAG_01752	darkred			0
UMAG_01753	darkorange			path:uma00561, path:uma01100
UMAG_01755	sienna3			0
UMAG_01756	magenta			0
UMAG_01758	magenta			0
UMAG_01759	sienna3			0
UMAG_01761	darkorange			0
UMAG_01762	darkmagenta			0
UMAG_01763	darkmagenta			0
UMAG_01765	darkred			path:uma04141
UMAG_01768	darkmagenta			0
UMAG_01771	darkmagenta			0
UMAG_01772	lightgreen			path:uma00010, path:uma00052, path:uma01100, path:uma01110
UMAG_01773	lightgreen			0
UMAG_01774	lightgreen			0
UMAG_01775	lightgreen			0
UMAG_01776	cyan			0
UMAG_01777	darkred			0
UMAG_01778	brown			0
UMAG_01779	darkgrey			0
UMAG_01782	lightgreen			path:uma04146
UMAG_01783	yellow			0
UMAG_01784	magenta			0
UMAG_01785	sienna3			0
UMAG_01786	magenta			0
UMAG_01787	darkred			path:uma00270, path:uma01100, path:uma01110
UMAG_01788	lightgreen			0
UMAG_01789	magenta			0
UMAG_01790	darkmagenta	SSF50249		path:uma03030, path:uma03410, path:uma03420, path:uma03430
UMAG_01791	magenta			0
UMAG_01792	magenta			0
UMAG_01793	magenta		Q75ZG3_ALTAL	0
UMAG_01794	brown			path:uma00230, path:uma01100
UMAG_01795	grey60			0
UMAG_01796	brown			0
UMAG_01797	darkgrey			0
UMAG_01799	lightgreen			0
UMAG_01800	brown			path:uma00790, path:uma01100, path:uma01240, path:uma04122
UMAG_01802	darkmagenta			path:uma04141
UMAG_01803	darkmagenta			0
UMAG_01804	magenta			path:uma00380, path:uma01100
UMAG_01805	magenta			0
UMAG_01808	magenta			0
UMAG_01811	darkmagenta			0
UMAG_01812	magenta			0
UMAG_01813	black			path:uma00604, path:uma01100
UMAG_01814	darkmagenta			0
UMAG_01815	darkmagenta			path:uma00590, path:uma00790, path:uma01100
UMAG_01816	magenta			0
UMAG_01817	darkred			0
UMAG_01818	darkorange			0
UMAG_01820	brown			0
UMAG_01821	yellow			path:uma00514
UMAG_01823	darkgrey			0
UMAG_01824	lightgreen			path:uma00260, path:uma00561, path:uma00630, path:uma01100, path:uma01110, path:uma01200
UMAG_01826	cyan			0
UMAG_01827	black			0
UMAG_01829	brown			path:uma00520, path:uma01100
UMAG_01830	darkmagenta			0
UMAG_01831	grey60			0
UMAG_01832	darkred			0
UMAG_01833	sienna3			0
UMAG_01834	darkmagenta	SSF57716		0
UMAG_01835	darkmagenta			path:uma04146
UMAG_01837	darkmagenta			0
UMAG_01841	brown			0
UMAG_01843	darkorange		Q0QWD8_LEPMC	path:uma00071, path:uma00280, path:uma00592, path:uma01040, path:uma01100, path:uma01110, path:uma01212, path:uma04146
UMAG_01844	brown			0
UMAG_01845	magenta			0
UMAG_01847	brown			0
UMAG_01849	darkorange			0
UMAG_01850	lightgreen			0
UMAG_01851	magenta			0
UMAG_01852	lightgreen			0
UMAG_01853	magenta			0
UMAG_01854	brown			path:uma00790, path:uma01100, path:uma01240
UMAG_01855	brown			0
UMAG_01856	darkmagenta			0
UMAG_01857	darkorange			0
UMAG_01858	lightgreen			path:uma00330, path:uma01100
UMAG_01859	darkmagenta			0
UMAG_01860	darkred			0
UMAG_01861	darkred			path:uma00010, path:uma00040, path:uma00053, path:uma00561, path:uma00620, path:uma01100, path:uma01110, path:uma01240
UMAG_01862	brown			0
UMAG_01863	darkgrey			0
UMAG_01864	magenta			0
UMAG_01866	grey60			0
UMAG_01867	darkorange			0
UMAG_01868	yellow			0
UMAG_01869	grey60			0
UMAG_01870	magenta			path:uma00480, path:uma01100
UMAG_01871	magenta			0
UMAG_01872	lightgreen			path:uma00260, path:uma01100
UMAG_01873	black			0
UMAG_01874	lightgreen			0
UMAG_01875	lightgreen			path:uma00052, path:uma00520, path:uma01100, path:uma01250
UMAG_01877	darkmagenta	SSF57701		0
UMAG_01879	darkorange			path:uma00562, path:uma01100, path:uma04070
UMAG_01881	magenta			0
UMAG_01882	magenta			0
UMAG_01883	darkmagenta			0
UMAG_01885	brown			0
UMAG_01886	magenta		Q4PDC7_USTMA	0
UMAG_01888	magenta		Q4PDC5_USTMA	0
UMAG_01889	magenta			0
UMAG_01891	darkorange			0
UMAG_01892	yellow			path:uma00630, path:uma01100, path:uma01110, path:uma01200
UMAG_01893	darkmagenta			0
UMAG_01894	yellow			0
UMAG_01897	darkgrey			0
UMAG_01898	magenta			0
UMAG_01899	lightgreen			0
UMAG_01900	black			0
UMAG_01902	black			0
UMAG_01903	darkmagenta			path:uma00020, path:uma00640, path:uma01100, path:uma01110, path:uma01200
UMAG_01904	darkmagenta			path:uma00020, path:uma00640, path:uma01100, path:uma01110, path:uma01200
UMAG_01905	darkmagenta			0
UMAG_01906	darkmagenta			0
UMAG_01908	darkred	PF00808		0
UMAG_01911	brown			0
UMAG_01913	yellow			0
UMAG_01916	darkred			0
UMAG_01917	brown			0
UMAG_01919	darkmagenta			path:uma00240, path:uma01100
UMAG_01920	black			0
UMAG_01922	lightgreen			path:uma00910, path:uma01100
UMAG_01923	yellow			0
UMAG_01926	black		Q4PD87_USTMA	path:uma00230, path:uma01100
UMAG_01927	grey60			path:uma00565, path:uma01100
UMAG_01928	yellow			0
UMAG_01929	magenta			path:uma04130
UMAG_01931	grey60		A4RB72_MAGO7	0
UMAG_01932	darkmagenta			path:uma03430
UMAG_01933	magenta			0
UMAG_01934	magenta		ERG2_USTMA	path:uma00100, path:uma01100, path:uma01110
UMAG_01935	lightgreen			path:uma00280, path:uma01100
UMAG_01936	lightgreen			path:uma00130, path:uma01100, path:uma01110
UMAG_01937	yellow			path:uma00600, path:uma01100
UMAG_01938	yellow			0
UMAG_01939	darkorange			0
UMAG_01940	darkred			path:uma04141
UMAG_01941	lightgreen			0
UMAG_01942	darkmagenta			0
UMAG_01943	lightgreen			0
UMAG_01944	black			0
UMAG_01945	magenta			path:uma00052, path:uma00500, path:uma01100, path:uma01110
UMAG_01946	magenta			0
UMAG_01947	magenta			0
UMAG_01948	darkorange			0
UMAG_01949	darkgrey			0
UMAG_01950	black			0
UMAG_01951	grey60			0
UMAG_01952	brown			0
UMAG_01953	black			0
UMAG_01954	darkorange			0
UMAG_01957	darkgrey			path:uma00510, path:uma00513, path:uma01100, path:uma04141
UMAG_01958	magenta			0
UMAG_01959	magenta			0
UMAG_01961	brown	SSF57701	Q59MD2_CANAL	0
UMAG_01962	lightgreen			path:uma00052, path:uma00520, path:uma01100, path:uma01250
UMAG_01963	brown	SSF57701		0
UMAG_01964	darkmagenta			0
UMAG_01965	magenta			0
UMAG_01966	lightgreen			path:uma00071, path:uma00410, path:uma00592, path:uma00640, path:uma01040, path:uma01100, path:uma01110, path:uma01200, path:uma01212, path:uma04146
UMAG_01967	yellow			0
UMAG_01968	brown			0
UMAG_01969	darkmagenta			0
UMAG_01970	magenta			0
UMAG_01974	black			0
UMAG_01976	darkmagenta			0
UMAG_01977	brown			0
UMAG_01979	darkorange			0
UMAG_01980	darkgrey			0
UMAG_01981	lightgreen			0
UMAG_01982	magenta			0
UMAG_01984	lightgreen			path:uma00010, path:uma00071, path:uma00350, path:uma00620, path:uma01100, path:uma01110
UMAG_01985	black			0
UMAG_01986	lightgreen			path:uma01040, path:uma01100, path:uma01212, path:uma04146
UMAG_01987	brown			0
UMAG_01988	lightgreen			0
UMAG_01989	darkmagenta			0
UMAG_01990	black			0
UMAG_01991	sienna3			0
UMAG_01992	darkorange			0
UMAG_01994	magenta			0
UMAG_01995	yellow			0
UMAG_01996	darkred		Q59RG0_CANAL	0
UMAG_01997	darkorange			0
UMAG_01999	lightgreen			0
UMAG_02001	lightgreen			path:uma00280, path:uma00650, path:uma01100, path:uma01110, path:uma04146
UMAG_02002	magenta			0
UMAG_02004	magenta			0
UMAG_02005	magenta			0
UMAG_02006	black			0
UMAG_02007	darkorange			path:uma00230, path:uma01100
UMAG_02008	lightgreen			0
UMAG_02010	lightgreen			path:uma00400, path:uma01100, path:uma01110, path:uma01230
UMAG_02011	black			0
UMAG_02012	lightgreen			0
UMAG_02014	magenta			0
UMAG_02015	darkorange			path:uma00240, path:uma01100
UMAG_02016	darkmagenta			0
UMAG_02017	yellow			0
UMAG_02018	magenta			path:uma00562, path:uma01100, path:uma04070
UMAG_02019	darkgrey			0
UMAG_02020	darkorange			0
UMAG_02021	brown			0
UMAG_02022	darkorange	SSF57701		0
UMAG_02023	lightgreen			0
UMAG_02024	magenta			0
UMAG_02028	lightgreen			path:uma00071, path:uma00410, path:uma00592, path:uma00640, path:uma01040, path:uma01100, path:uma01110, path:uma01200, path:uma01212, path:uma04146
UMAG_02049	cyan			0
UMAG_02050	brown			0
UMAG_02052	yellow			0
UMAG_02053	cyan			path:uma04111, path:uma04113
UMAG_02055	darkorange			path:uma03015
UMAG_02056	darkmagenta			0
UMAG_02057	cyan			0
UMAG_02059	darkred			path:uma03020
UMAG_02062	black			0
UMAG_02063	darkmagenta			0
UMAG_02064	magenta		Q5AHJ0_CANAL	path:uma00190, path:uma01100, path:uma04145
UMAG_02065	brown		Q8TG10_USTMD	0
UMAG_02066	grey60			0
UMAG_02067	darkorange			0
UMAG_02068	darkmagenta			0
UMAG_02069	darkmagenta			path:uma00730, path:uma00740, path:uma01100
UMAG_02070	magenta			0
UMAG_02071	brown			0
UMAG_02072	cyan			0
UMAG_02075	magenta		PALB_CANAL	0
UMAG_02077	magenta			path:uma04144
UMAG_02079	darkorange			path:uma03010
UMAG_02080	magenta			0
UMAG_02081	magenta			0
UMAG_02083	darkred			path:uma03440
UMAG_02088	black			path:uma00230, path:uma00730, path:uma01100, path:uma01110, path:uma01240
UMAG_02089	magenta			path:uma04111, path:uma04113, path:uma04120
UMAG_02091	darkorange			0
UMAG_02092	darkred	SSF47459		0
UMAG_02093	magenta			0
UMAG_02094	darkorange			0
UMAG_02095	cyan			0
UMAG_02096	brown			0
UMAG_02097	darkorange			0
UMAG_02101	yellow			0
UMAG_02102	darkmagenta			0
UMAG_02103	darkmagenta			0
UMAG_02104	darkgrey	SSF46785	Q69FA8_CRYNE	path:uma04011
UMAG_02105	lightgreen			path:uma00360, path:uma00650, path:uma01100, path:uma01200
UMAG_02107	magenta			0
UMAG_02108	black			0
UMAG_02111	darkgrey			0
UMAG_02113	magenta			0
UMAG_02114	lightgreen			0
UMAG_02115	black			path:uma00051, path:uma01100
UMAG_02116	brown			0
UMAG_02117	yellow			0
UMAG_02118	lightgreen			0
UMAG_02119	brown			0
UMAG_02123	magenta	SSF46785		0
UMAG_02124	grey60			0
UMAG_02125	darkorange			path:uma00250, path:uma00410, path:uma00430, path:uma00650, path:uma01100, path:uma01110
UMAG_02126	darkmagenta			0
UMAG_02127	darkmagenta			0
UMAG_02128	darkorange			0
UMAG_02131	magenta			0
UMAG_02132	sienna3			0
UMAG_02133	darkmagenta			0
UMAG_02134	darkred			0
UMAG_02135	brown			0
UMAG_02136	brown			0
UMAG_02137	brown			0
UMAG_02138	darkred			0
UMAG_02139	darkorange			0
UMAG_02140	brown			0
UMAG_02141	brown			0
UMAG_02142	lightgreen			0
UMAG_02144	darkorange		B2CG58_9PEZI	0
UMAG_02146	magenta			0
UMAG_02147	darkmagenta			0
UMAG_02148	black			0
UMAG_02149	grey60			0
UMAG_02150	black			path:uma00040, path:uma01100
UMAG_02151	yellow			0
UMAG_02152	lightgreen			0
UMAG_02154	darkorange			0
UMAG_02156	darkred			0
UMAG_02157	lightgreen		A0ST43_CERNC	0
UMAG_02158	magenta			path:uma00480, path:uma01100
UMAG_02159	magenta			0
UMAG_02160	lightgreen			0
UMAG_02161	darkmagenta			0
UMAG_02162	black			0
UMAG_02163	brown			0
UMAG_02164	darkmagenta			0
UMAG_02165	darkmagenta			0
UMAG_02166	magenta			0
UMAG_02167	darkmagenta			0
UMAG_02168	sienna3			0
UMAG_02169	lightgreen			0
UMAG_02170	black			0
UMAG_02172	darkmagenta			0
UMAG_02175	darkmagenta			0
UMAG_02177	darkorange			path:uma00740, path:uma01100, path:uma01240
UMAG_02178	magenta			0
UMAG_02179	magenta			0
UMAG_02180	magenta			0
UMAG_02181	magenta			0
UMAG_02182	lightgreen			0
UMAG_02185	darkorange			0
UMAG_02186	darkmagenta			0
UMAG_02189	lightgreen			0
UMAG_02190	darkred			0
UMAG_02191	magenta	PF00170	Q4PCH2_USTMA	0
UMAG_02192	black		Q4PCH1_USTMA	0
UMAG_02194	brown		Q4PCG9_USTMA	0
UMAG_02196	brown			0
UMAG_02197	lightgreen			0
UMAG_02198	lightgreen			0
UMAG_02199	lightgreen			0
UMAG_02201	darkmagenta			0
UMAG_02202	plum1			0
UMAG_02203	magenta			0
UMAG_02204	lightgreen			0
UMAG_02206	lightgreen			0
UMAG_02207	magenta			0
UMAG_02208	lightgreen			path:uma00071, path:uma00410, path:uma00592, path:uma00640, path:uma01040, path:uma01100, path:uma01110, path:uma01200, path:uma01212, path:uma04146
UMAG_02209	magenta	SSF57701		0
UMAG_02211	magenta			0
UMAG_02212	darkmagenta			path:uma00500, path:uma01100, path:uma01110
UMAG_02213	darkmagenta			0
UMAG_02214	magenta			0
UMAG_02215	darkorange			0
UMAG_02216	darkmagenta			0
UMAG_02217	magenta			0
UMAG_02218	darkmagenta			path:uma00270, path:uma00920, path:uma01100, path:uma01110, path:uma01200, path:uma01230
UMAG_02219	magenta			0
UMAG_02220	yellow			0
UMAG_02221	magenta			0
UMAG_02222	darkgrey			0
UMAG_02223	lightgreen			0
UMAG_02224	darkmagenta			0
UMAG_02225	grey60			0
UMAG_02226	brown			0
UMAG_02227	black			path:uma00510, path:uma00513, path:uma01100, path:uma04141
UMAG_02229	brown			0
UMAG_02230	brown			0
UMAG_02231	brown			0
UMAG_02232	darkmagenta			0
UMAG_02234	lightgreen			0
UMAG_02235	lightgreen			0
UMAG_02236	lightgreen			0
UMAG_02237	magenta			0
UMAG_02238	brown			0
UMAG_02239	brown			0
UMAG_02242	darkorange	G3DSA:3.40.50.11030		0
UMAG_02243	black			0
UMAG_02244	darkgrey			0
UMAG_02245	plum1			path:uma03013, path:uma04141
UMAG_02246	black			0
UMAG_02247	darkmagenta	SSF57701		0
UMAG_02249	darkmagenta			path:uma04138, path:uma04144
UMAG_02251	brown			0
UMAG_02252	darkorange			0
UMAG_02253	magenta			0
UMAG_02254	brown			0
UMAG_02255	magenta			0
UMAG_02256	cyan			0
UMAG_02258	magenta			path:uma02010
UMAG_02259	cyan			0
UMAG_02260	darkmagenta			0
UMAG_02262	darkorange			0
UMAG_02263	yellow			0
UMAG_02264	magenta			0
UMAG_02266	darkmagenta		C1G1Q2_PARBD	path:uma00564, path:uma01100, path:uma01110, path:uma04070
UMAG_02267	sienna3			0
UMAG_02268	black	SSF46785		0
UMAG_02271	darkred			0
UMAG_02272	darkmagenta			0
UMAG_02273	magenta			0
UMAG_02274	darkorange			0
UMAG_02275	darkorange			0
UMAG_02276	darkorange			path:uma03010
UMAG_02280	lightgreen	SSF46785		0
UMAG_02281	cyan			path:uma03040
UMAG_02282	darkmagenta			0
UMAG_02283	lightgreen			0
UMAG_02284	darkmagenta			0
UMAG_02285	magenta		Q59KS4_CANAL	0
UMAG_02286	grey60			0
UMAG_02289	magenta			0
UMAG_02290	darkmagenta			0
UMAG_02291	darkmagenta			path:uma00430, path:uma00460, path:uma00480, path:uma00590, path:uma01100
UMAG_02292	grey60			0
UMAG_02293	brown			0
UMAG_02294	brown			0
UMAG_02295	brown			0
UMAG_02296	brown			0
UMAG_02297	brown			0
UMAG_02298	darkgrey			0
UMAG_02299	brown			0
UMAG_02300	magenta			path:uma00500, path:uma01100, path:uma01110
UMAG_02301	lightgreen	SSF57667	O42722_CRYNE	path:uma04011
UMAG_02303	yellow			0
UMAG_02304	sienna3			0
UMAG_02305	magenta			0
UMAG_02308	brown			0
UMAG_02310	darkmagenta			0
UMAG_02311	darkmagenta			0
UMAG_02314	brown			0
UMAG_02316	darkmagenta			0
UMAG_02318	darkmagenta			0
UMAG_02320	darkmagenta			0
UMAG_02321	lightgreen			0
UMAG_02323	lightgreen			path:uma04146
UMAG_02324	darkred			path:uma03020
UMAG_02325	brown			0
UMAG_02326	black	SSF46689		0
UMAG_02327	darkorange			path:uma04122
UMAG_02331	yellow		Q86ZC3_USTMD	path:uma04011, path:uma04111
UMAG_02332	brown			0
UMAG_02333	lightgreen			0
UMAG_02336	magenta			0
UMAG_02337	darkorange			0
UMAG_02338	lightgreen			0
UMAG_02340	magenta			0
UMAG_02341	black			0
UMAG_02342	darkmagenta			0
UMAG_02343	darkorange			0
UMAG_02344	darkorange			0
UMAG_02345	cyan			0
UMAG_02346	darkorange			0
UMAG_02347	magenta			0
UMAG_02350	darkred			0
UMAG_02351	darkmagenta			0
UMAG_02353	darkorange			path:uma03010
UMAG_02354	darkmagenta			0
UMAG_02356	magenta			0
UMAG_02357	darkmagenta		HOG1_CRYPA	path:uma04011, path:uma04139
UMAG_02358	darkmagenta			0
UMAG_02360	darkmagenta			path:uma00190, path:uma01100
UMAG_02361	darkmagenta			0
UMAG_02365	darkmagenta			0
UMAG_02367	darkmagenta			0
UMAG_02370	brown			0
UMAG_02371	brown			0
UMAG_02374	darkred			0
UMAG_02375	darkorange			path:uma03013
UMAG_02376	darkgrey			path:uma00400, path:uma01100, path:uma01110, path:uma01230
UMAG_02377	black			0
UMAG_02378	lightgreen			path:uma04141
UMAG_02379	brown			0
UMAG_02381	yellow			0
UMAG_02382	darkorange			0
UMAG_02383	lightgreen			path:uma04011
UMAG_02384	darkmagenta			0
UMAG_02385	darkorange			path:uma00400, path:uma01100, path:uma01110, path:uma01230
UMAG_02386	darkred			0
UMAG_02387	brown			0
UMAG_02388	darkmagenta			path:uma04138, path:uma04144
UMAG_02390	sienna3			path:uma00500, path:uma01100, path:uma01110
UMAG_02392	darkmagenta			0
UMAG_02395	magenta			0
UMAG_02396	magenta			path:uma04141
UMAG_02397	darkmagenta			0
UMAG_02398	darkred		Q4JEX9_TRIRU	path:uma00100, path:uma00909, path:uma01100, path:uma01110
UMAG_02400	darkmagenta			0
UMAG_02401	darkorange			path:uma03015
UMAG_02402	darkorange			0
UMAG_02403	darkorange			0
UMAG_02404	darkorange			0
UMAG_02405	magenta			0
UMAG_02407	darkmagenta			0
UMAG_02410	darkmagenta			0
UMAG_02411	magenta		Q7Z868_USTMD	0
UMAG_02412	brown			0
UMAG_02413	darkmagenta			0
UMAG_02414	darkorange			0
UMAG_02415	darkmagenta			0
UMAG_02419	brown			0
UMAG_02420	darkorange			path:uma03015
UMAG_02421	magenta		Q0PND8_MAGGR	path:uma04146
UMAG_02422	sienna3		Q875H9_CANAL	path:uma04011
UMAG_02423	brown			0
UMAG_02425	darkmagenta		Q5A8L5_CANAL	path:uma03018
UMAG_02426	magenta			path:uma04120, path:uma04141
UMAG_02427	magenta			path:uma04111, path:uma04113, path:uma04120
UMAG_02428	darkgrey			0
UMAG_02430	black			0
UMAG_02431	magenta			path:uma04144
UMAG_02433	brown			0
UMAG_02435	darkorange			0
UMAG_02436	magenta			0
UMAG_02437	darkgrey			path:uma00190, path:uma01100
UMAG_02438	darkgrey			0
UMAG_02439	darkorange	SSF57667		0
UMAG_02440	darkorange			path:uma03010, path:uma04120
UMAG_02442	darkorange			0
UMAG_02444	darkorange			0
UMAG_02445	magenta		Q59KY8_CANAL	0
UMAG_02446	darkorange			path:uma03020
UMAG_02449	darkmagenta	SSF47459		0
UMAG_02450	darkorange	SSF50249		0
UMAG_02451	brown	SSF57701		0
UMAG_02452	yellow			0
UMAG_02453	darkmagenta		Q6TDT0_CRYGA	path:uma04146
UMAG_02454	darkmagenta			0
UMAG_02456	magenta			0
UMAG_02457	darkorange			path:uma03060
UMAG_02458	darkmagenta			0
UMAG_02459	darkorange			0
UMAG_02460	lightgreen			0
UMAG_02461	darkmagenta		Q59RQ6_CANAL	path:uma00010, path:uma00020, path:uma00260, path:uma00280, path:uma00310, path:uma00380, path:uma00620, path:uma00630, path:uma00640, path:uma01100, path:uma01110, path:uma01200, path:uma01240
UMAG_02462	yellow	SSF57701		0
UMAG_02463	brown			0
UMAG_02464	darkmagenta			0
UMAG_02465	magenta			0
UMAG_02466	brown			0
UMAG_02468	darkorange			0
UMAG_02469	darkorange			0
UMAG_02471	darkred			0
UMAG_02472	darkorange			0
UMAG_02473	brown		Q4PBP0_USTMA	0
UMAG_02474	brown		Q4PBN9_USTMA	0
UMAG_02475	brown		Q4PBN8_USTMA	0
UMAG_02476	darkmagenta			0
UMAG_02477	black			path:uma00190, path:uma01100
UMAG_02478	darkorange	PF00642		0
UMAG_02481	magenta			0
UMAG_02482	darkorange			0
UMAG_02483	yellow			0
UMAG_02485	magenta			path:uma04144, path:uma04145
UMAG_02487	yellow			0
UMAG_02489	lightgreen			0
UMAG_02490	brown		Q5ABU7_CANAL	0
UMAG_02491	magenta			path:uma00010, path:uma01100, path:uma01110, path:uma01200, path:uma01230
UMAG_02492	magenta			0
UMAG_02493	darkorange			0
UMAG_02494	magenta			0
UMAG_02495	plum1	SSF46785		path:uma03050
UMAG_02496	magenta			0
UMAG_02498	yellow		Q5AEK8_CANAL	0
UMAG_02499	darkmagenta			path:uma04141
UMAG_02501	darkmagenta			path:uma03018
UMAG_02508	black			path:uma00010, path:uma00053, path:uma00071, path:uma00280, path:uma00310, path:uma00330, path:uma00340, path:uma00380, path:uma00410, path:uma00561, path:uma00620, path:uma00770, path:uma01100, path:uma01110, path:uma01240
UMAG_02510	brown		O94100_BOTFU	path:uma00040, path:uma01100
UMAG_02512	magenta			path:uma00010, path:uma00030, path:uma00051, path:uma00052, path:uma00680, path:uma01100, path:uma01110, path:uma01200, path:uma01230, path:uma03018
UMAG_02514	magenta			0
UMAG_02516	darkorange			0
UMAG_02517	darkgrey		GPA2_USTMA	0
UMAG_02519	lightgreen			path:uma00510, path:uma01100
UMAG_02520	cyan			0
UMAG_02521	darkgrey			0
UMAG_02523	brown			0
UMAG_02524	darkorange			path:uma03013
UMAG_02525	magenta			0
UMAG_02526	brown			path:uma03008
UMAG_02527	magenta			0
UMAG_02528	lightgreen			path:uma04146
UMAG_02529	lightgreen			0
UMAG_02530	darkmagenta			0
UMAG_02531	yellow			0
UMAG_02533	brown		Q4PBI0_USTMA	0
UMAG_02535	brown		Q4PBH8_USTMA	0
UMAG_02537	brown		Q4PBH6_USTMA	0
UMAG_02538	brown		Q4PBH5_USTMA	0
UMAG_02540	brown		Q4PBH3_USTMA	0
UMAG_02542	lightgreen			0
UMAG_02543	magenta			0
UMAG_02546	magenta			path:uma03060, path:uma04141
UMAG_02548	magenta			0
UMAG_02549	darkgrey	SSF57667		0
UMAG_02550	darkred			0
UMAG_02551	brown			0
UMAG_02552	magenta			0
UMAG_02553	darkorange			path:uma03010
UMAG_02554	yellow			0
UMAG_02555	darkorange			0
UMAG_02556	sienna3			0
UMAG_02557	darkmagenta			path:uma03030
UMAG_02558	darkmagenta			0
UMAG_02559	darkorange			0
UMAG_02560	magenta			0
UMAG_02561	darkorange			path:uma03008
UMAG_02562	plum1			path:uma03050
UMAG_02564	darkorange			path:uma03008
UMAG_02565	grey60			0
UMAG_02567	cyan			0
UMAG_02568	darkred		Q9UW87_CANAL	path:uma02010
UMAG_02571	magenta			0
UMAG_02572	plum1			path:uma04141
UMAG_02573	brown			0
UMAG_02574	black			0
UMAG_02575	darkmagenta			0
UMAG_02576	darkmagenta			0
UMAG_02577	darkred			path:uma00030, path:uma00480, path:uma01100, path:uma01110, path:uma01200
UMAG_02578	yellow			0
UMAG_02579	magenta	SSF46785		path:uma03030, path:uma03420, path:uma03430, path:uma03440
UMAG_02580	darkred			0
UMAG_02581	darkmagenta			path:uma00190, path:uma01100
UMAG_02582	darkgrey	PF02928	Q9HFW4_USTMD	0
UMAG_02583	darkgrey			0
UMAG_02584	black			0
UMAG_02585	black			0
UMAG_02586	magenta			0
UMAG_02587	black			0
UMAG_02589	brown			0
UMAG_02590	black			0
UMAG_02591	darkmagenta	SSF46785		path:uma04111
UMAG_02592	darkmagenta			0
UMAG_02594	magenta			0
UMAG_02595	magenta		Q59YF3_CANAL	path:uma00562, path:uma01100, path:uma04070
UMAG_02596	darkmagenta			0
UMAG_02597	brown		CTSD_TRIVH	0
UMAG_02598	black			0
UMAG_02599	brown			0
UMAG_02600	darkorange			0
UMAG_02602	lightgreen	SSF57701		0
UMAG_02603	cyan			0
UMAG_02604	brown			0
UMAG_02605	cyan			0
UMAG_02606	darkorange			0
UMAG_02607	darkmagenta	SSF46689		0
UMAG_02609	darkred			path:uma03040
UMAG_02610	black			0
UMAG_02611	magenta			0
UMAG_02613	darkorange			path:uma00970
UMAG_02614	darkmagenta			path:uma00730, path:uma01100, path:uma01240
UMAG_02615	brown			0
UMAG_02618	darkred			path:uma03040
UMAG_02619	darkgrey			path:uma03022
UMAG_02620	darkorange			0
UMAG_02622	lightgreen			0
UMAG_02623	darkmagenta			0
UMAG_02624	magenta			path:uma00513, path:uma01100
UMAG_02625	darkorange			0
UMAG_02626	darkmagenta			0
UMAG_02627	magenta			0
UMAG_02628	darkorange			0
UMAG_02629	brown			0
UMAG_02630	magenta			0
UMAG_02631	darkmagenta			0
UMAG_02632	darkred			0
UMAG_02635	magenta			0
UMAG_02637	black			0
UMAG_02638	darkorange			0
UMAG_02639	magenta			0
UMAG_02640	cyan			0
UMAG_02641	darkmagenta			path:uma04146
UMAG_02642	darkorange			0
UMAG_02645	darkred			path:uma03040
UMAG_02649	black	SSF57701		0
UMAG_02651	magenta			path:uma00600, path:uma01100
UMAG_02652	darkgrey			0
UMAG_02653	magenta			path:uma00510, path:uma00513, path:uma01100
UMAG_02654	darkmagenta			0
UMAG_02655	magenta			0
UMAG_02656	darkorange			0
UMAG_02657	darkorange		A6RBC1_AJECN	0
UMAG_02659	cyan			0
UMAG_02662	darkorange			path:uma03008
UMAG_02663	magenta			0
UMAG_02664	lightgreen	SSF57716	Q5EGQ1_CRYNE	0
UMAG_02665	darkorange			0
UMAG_02666	darkmagenta			0
UMAG_02667	darkmagenta			path:uma00280, path:uma00650, path:uma01100
UMAG_02668	magenta			0
UMAG_02669	magenta			0
UMAG_02672	darkmagenta			0
UMAG_02674	darkmagenta			0
UMAG_02676	darkorange			path:uma03040
UMAG_02677	darkorange		SET1_CANAL	path:uma00310, path:uma01100
UMAG_02678	magenta			path:uma04144
UMAG_02682	magenta			0
UMAG_02683	black			path:uma00053, path:uma01100
UMAG_02684	plum1	SSF46785		path:uma03050
UMAG_02685	magenta			0
UMAG_02686	darkred			0
UMAG_02687	yellow			0
UMAG_02688	darkorange			path:uma03013
UMAG_02690	cyan			0
UMAG_02693	darkmagenta			0
UMAG_02694	magenta			0
UMAG_02696	darkgrey		Q9P927_CANAL	path:uma03018
UMAG_02697	darkorange			path:uma03060
UMAG_02700	darkmagenta			0
UMAG_02701	cyan			0
UMAG_02703	darkmagenta			path:uma00010, path:uma00030, path:uma00051, path:uma00680, path:uma01100, path:uma01110, path:uma01200
UMAG_02704	lightgreen			0
UMAG_02707	magenta			0
UMAG_02708	black			path:uma00190, path:uma01100
UMAG_02709	darkmagenta			0
UMAG_02710	darkmagenta			0
UMAG_02711	darkgrey			0
UMAG_02712	magenta			0
UMAG_02713	darkorange		Q99101_USTMD	0
UMAG_02715	yellow			path:uma00071, path:uma00280, path:uma00592, path:uma01040, path:uma01100, path:uma01110, path:uma01212, path:uma04146
UMAG_02716	darkorange			0
UMAG_02717	magenta		O13337_MAGGR	0
UMAG_02718	darkmagenta			0
UMAG_02719	magenta			0
UMAG_02720	magenta			0
UMAG_02721	darkmagenta			0
UMAG_02722	brown			0
UMAG_02723	darkmagenta		A0ST42_CERNC	0
UMAG_02724	magenta			0
UMAG_02725	magenta			0
UMAG_02727	brown			0
UMAG_02729	brown			0
UMAG_02730	magenta			0
UMAG_02731	black			path:uma00563, path:uma01100
UMAG_02733	darkgrey			0
UMAG_02736	yellow			0
UMAG_02739	magenta		Q9C1U1_MAGGR	0
UMAG_02740	brown			path:uma00052, path:uma00500, path:uma01100, path:uma01110
UMAG_02741	sienna3			0
UMAG_02742	magenta			0
UMAG_02743	magenta			0
UMAG_02744	darkmagenta			0
UMAG_02745	brown			0
UMAG_02746	magenta			0
UMAG_02750	darkmagenta			path:uma00562, path:uma01100, path:uma01110, path:uma04070
UMAG_02751	magenta			0
UMAG_02752	darkgrey			0
UMAG_02753	brown			path:uma00073
UMAG_02754	magenta			path:uma03008, path:uma03013
UMAG_02755	sienna3			0
UMAG_02756	brown			0
UMAG_02757	brown	SSF57701		0
UMAG_02758	cyan			0
UMAG_02759	brown			0
UMAG_02760	darkmagenta		F2QVG2_PICP7	path:uma03030, path:uma03410, path:uma03420
UMAG_02762	lightgreen			0
UMAG_02765	lightgreen	SSF57701		0
UMAG_02769	yellow			0
UMAG_02770	brown			0
UMAG_02771	yellow			0
UMAG_02772	darkorange			path:uma03010
UMAG_02773	darkorange			path:uma03010
UMAG_02774	black			0
UMAG_02775	black	SSF49417		0
UMAG_02777	grey60			path:uma03013, path:uma03040
UMAG_02778	black			0
UMAG_02779	lightgreen			0
UMAG_02782	magenta			path:uma00190, path:uma01100, path:uma04145
UMAG_02783	grey60			path:uma00270, path:uma00280, path:uma00290, path:uma00770, path:uma01100, path:uma01110, path:uma01210, path:uma01230, path:uma01240
UMAG_02784	black			0
UMAG_02786	black			0
UMAG_02787	brown			0
UMAG_02788	brown			0
UMAG_02789	brown			0
UMAG_02791	magenta			0
UMAG_02792	brown			path:uma00260, path:uma00270, path:uma01100, path:uma01110, path:uma01230
UMAG_02793	brown			0
UMAG_02794	magenta			path:uma03050
UMAG_02796	magenta		Q874F3_MAGGR	0
UMAG_02797	darkmagenta			0
UMAG_02799	darkgrey			path:uma00564, path:uma01100, path:uma01110
UMAG_02801	magenta			path:uma00220, path:uma00250, path:uma00910, path:uma01100
UMAG_02802	lightgreen			0
UMAG_02803	darkred			0
UMAG_02804	darkred			0
UMAG_02806	black			0
UMAG_02807	brown			0
UMAG_02808	black	SSF57701		0
UMAG_02809	black			path:uma00052, path:uma01100
UMAG_02810	darkgrey			0
UMAG_02811	darkmagenta			0
UMAG_02812	brown			0
UMAG_02813	brown			0
UMAG_02816	magenta			0
UMAG_02817	brown			0
UMAG_02818	brown			0
UMAG_02819	darkmagenta		O59900_CRYNE	0
UMAG_02820	darkmagenta			0
UMAG_02821	brown			0
UMAG_02823	darkmagenta			0
UMAG_02824	cyan			0
UMAG_02825	magenta			0
UMAG_02826	brown			0
UMAG_02827	black	SSF57701		0
UMAG_02828	brown			0
UMAG_02829	magenta		Q7LJU0_CRYNE	path:uma00520, path:uma01100, path:uma01250
UMAG_02830	darkmagenta			0
UMAG_02833	lightgreen			0
UMAG_02835	cyan	PF01285	Q5ANJ4_CANAL	path:uma04011
UMAG_02838	darkmagenta			0
UMAG_02840	lightgreen			0
UMAG_02843	yellow		Q5APK9_CANAL	0
UMAG_02844	magenta			0
UMAG_02845	darkmagenta			0
UMAG_02846	darkorange			0
UMAG_02847	darkmagenta			path:uma00600, path:uma01100
UMAG_02849	darkorange			path:uma00230, path:uma01100
UMAG_02850	magenta			0
UMAG_02851	brown			0
UMAG_02852	brown			0
UMAG_02853	brown			0
UMAG_02854	brown			0
UMAG_02855	darkmagenta			path:uma03013
UMAG_02856	yellow			0
UMAG_02857	darkorange	SSF57667		0
UMAG_02859	magenta			path:uma03008, path:uma03013
UMAG_02860	yellow			path:uma04111
UMAG_02862	lightgreen			0
UMAG_02863	darkmagenta			0
UMAG_02864	darkorange			0
UMAG_02865	black			0
UMAG_02867	darkorange			0
UMAG_02868	darkorange			path:uma03040
UMAG_02869	brown			0
UMAG_02874	darkmagenta			path:uma03440
UMAG_02876	darkmagenta			0
UMAG_02877	brown			0
UMAG_02878	cyan			0
UMAG_02879	darkmagenta			0
UMAG_02880	black			0
UMAG_02881	grey60			path:uma03015
UMAG_02886	brown			0
UMAG_02888	darkmagenta			0
UMAG_02889	yellow			0
UMAG_02890	cyan			0
UMAG_02891	darkmagenta			0
UMAG_02895	darkgrey			path:uma00100, path:uma01100, path:uma01110
UMAG_02896	darkorange	PF00170		0
UMAG_02899	black			path:uma00020, path:uma00630, path:uma01100, path:uma01110, path:uma01200, path:uma01210, path:uma01230
UMAG_02900	darkmagenta			0
UMAG_02901	darkorange			0
UMAG_02902	brown			path:uma04011
UMAG_02903	darkred	SSF50249		path:uma03020
UMAG_02904	darkgrey			0
UMAG_02905	magenta			path:uma03050
UMAG_02910	darkorange			0
UMAG_02911	yellow			0
UMAG_02912	magenta			0
UMAG_02913	darkorange			0
UMAG_02915	grey60			path:uma00780, path:uma01100, path:uma01240
UMAG_02917	yellow			0
UMAG_02919	darkmagenta			0
UMAG_02920	black			0
UMAG_02921	sienna3			0
UMAG_02922	darkorange			path:uma00920, path:uma01100
UMAG_02933	darkmagenta			0
UMAG_02937	black			0
UMAG_02938	magenta			0
UMAG_02942	darkorange		C5GPL4_AJEDR	path:uma00920, path:uma01100
UMAG_02944	darkmagenta			0
UMAG_02945	darkmagenta			0
UMAG_02948	darkmagenta			0
UMAG_02950	lightgreen	SSF47459		0
UMAG_02951	darkmagenta			0
UMAG_02954	sienna3			0
UMAG_02955	darkorange			0
UMAG_02957	yellow			0
UMAG_02958	darkmagenta			0
UMAG_02959	magenta			0
UMAG_02960	darkmagenta			path:uma03015, path:uma04111, path:uma04113
UMAG_02961	darkmagenta			0
UMAG_02962	magenta			0
UMAG_02966	darkred			path:uma03020
UMAG_02967	darkmagenta			path:uma00230, path:uma00240, path:uma01100, path:uma01110, path:uma01240
UMAG_02968	darkmagenta			path:uma03018
UMAG_02972	magenta			0
UMAG_02974	darkmagenta			0
UMAG_02976	yellow			0
UMAG_02978	yellow			0
UMAG_02979	darkorange			0
UMAG_02980	black			path:uma00290, path:uma00770, path:uma01100, path:uma01110, path:uma01210, path:uma01230
UMAG_02981	cyan			0
UMAG_02982	magenta		P78585_BOTFU	path:uma00562, path:uma01100, path:uma04070
UMAG_02983	darkorange			0
UMAG_02984	darkorange			0
UMAG_02985	cyan			0
UMAG_02986	black			0
UMAG_02989	magenta			0
UMAG_02990	lightgreen			0
UMAG_02993	magenta			0
UMAG_02994	lightgreen			0
UMAG_02998	magenta			0
UMAG_02999	magenta			0
UMAG_03000	darkorange			0
UMAG_03001	lightgreen			0
UMAG_03003	magenta			0
UMAG_03007	darkorange			0
UMAG_03009	grey60			0
UMAG_03010	magenta			0
UMAG_03011	magenta			0
UMAG_03013	black			0
UMAG_03015	darkorange			0
UMAG_03016	magenta			0
UMAG_03017	magenta			0
UMAG_03018	darkred			0
UMAG_03019	darkmagenta			path:uma04146
UMAG_03020	darkorange			0
UMAG_03023	brown		A4QPV0_MAGO7	0
UMAG_03024	brown			0
UMAG_03025	darkmagenta			path:uma03430
UMAG_03027	magenta			path:uma04138
UMAG_03028	magenta			0
UMAG_03029	darkmagenta			0
UMAG_03032	lightgreen			0
UMAG_03033	black		Q59W09_CANAL	0
UMAG_03034	yellow		Q5XTQ5_BOTFU	0
UMAG_03035	magenta			0
UMAG_03036	darkred			0
UMAG_03038	darkorange			0
UMAG_03039	darkgrey			0
UMAG_03040	black	SSF57701		0
UMAG_03042	darkmagenta			0
UMAG_03044	darkmagenta			0
[truncated: 3,768 more rows]
