# Supplementary material for: Construction and analysis of gene co-expression network in the pathogenic fungus Ustilago maydis
Source: Front Microbiol. 2022 Dec 7;13:1048694. doi: 10.3389/fmicb.2022.1048694 (PMC9767968; doi:10.3389/fmicb.2022.1048694)
Supplement: Supplementary file 6 [file Table_6.XLSX]

## Sheet: Hoja1
Table S6. Probable target co-expressed with virulence genes.
Probable target	Domain description	Module
UMAG_10951	AMP-binding enzyme, C-terminal domain superfamily	Brown
UMAG_10525	Cytoplasmic domain	Brown
UMAG_06191	Cytoplasmic domain, transmembrane	Brown
UMAG_03643	D-isomer specific 2-hydroxyacid dehydrogenase, NAD-binding domain	Brown
UMAG_10640	Nucleotide-diphospho-sugar transferases	Brown
UMAG_10500	RlpA-like domain superfamily	Brown
UMAG_01434	Zn(2)-C6 fungal-type DNA-binding domain superfamily; Thiamine repressible genes regulatory protein Thi5	Brown
UMAG_11338	Acetyl-CoA synthetase-like, CoA-dependent acyltransferases	Magenta
UMAG_01432	FAD/NAD(P)-binding domain superfamily	Magenta
UMAG_02512	Acyl-CoA N-acyltransferase	Magenta
UMAG_01431	Phosphofructokinase superfamily	Magenta
UMAG_11339	ABC transporter type 1, transmembrane domain superfamily; P-loop containing nucleoside triphosphate hydrolase	Magenta
UMAG_01433	MFS transporter superfamily	Magenta
UMAG_02263	Enoyl-CoA hydratase/isomerase; ClpP/crotonase-like domain superfamily	Magenta
UMAG_01105	Peptidase C15, pyroglutamyl peptidase I-like	Yellow
UMAG_10529	P-loop containing nucleoside triphosphate hydrolases superfamily; ABC transporter transmembrane region superfamily	Yellow
UMAG_10123	Protein kinase-like domain superfamily	Yellow
UMAG_00991	Protein kinase-like domain superfamily	Yellow
UMAG_01014	Thioredoxin-like	Yellow
UMAG_01737		Yellow
UMAG_03737	Acetyl-CoA synthetase-like	Yellow
UMAG_04531	Mannose 6-phosphate receptor domain	Yellow
UMAG_04581	HLH, helix-loop-helix DNA-binding domain	Yellow
UMAG_04641	alpha/beta-Hydrolases	Yellow
UMAG_05022	Protein kinase-like (PK-like)	Yellow
UMAG_05447	Chaperone J-domain, TPR-like, UBA-like	Yellow
UMAG_06139	Cation efflux protein transmembrane domain-like	Yellow
UMAG_10462		Yellow
UMAG_11885	TPR-like	Yellow
UMAG_12023		Yellow
UMAG_12152		Yellow
UMAG_15097		Yellow
UMAG_00701		Brown
UMAG_01308	CCCH zinc finger	Brown
UMAG_01481		Brown
UMAG_02370		Brown
UMAG_02589		Brown
UMAG_02722		Brown
UMAG_02853		Brown
UMAG_03644		Brown
UMAG_04119		Brown
UMAG_04772		Brown
UMAG_04790		Brown
UMAG_05155		Brown
UMAG_05350		Brown
UMAG_05394		Brown
UMAG_05573		Brown
UMAG_05926		Brown
UMAG_05927		Brown
UMAG_06124		Brown
UMAG_06458		Brown
UMAG_11156	Zn2/Cys6 DNA-binding domain	Brown
UMAG_11250		Brown
UMAG_11387		Brown
UMAG_11976		Brown
UMAG_00091		Magenta
UMAG_00374	MFS general substrate transporter	Magenta
UMAG_00439		Magenta
UMAG_00617	Actin-like ATPase domain	Magenta
UMAG_00637	alpha/beta-Hydrolases	Magenta
UMAG_01045		Magenta
UMAG_01185	Elongation factor TFIIS domain 2	Magenta
UMAG_01619	FAD/NAD(P)-binding domain; EF-hand; FAD-linked reductases, C-terminal domain	Magenta
UMAG_01898	Concanavalin A-like lectins/glucanases	Magenta
UMAG_01933		Magenta
UMAG_02300	Amylase, catalytic domain; Glycosyl hydrolase domain	Magenta
UMAG_02347	AF1104-like	Magenta
UMAG_02436	Calcium ATPase, transmembrane domain M; HAD-like; Metal cation-transporting ATPase, ATP-binding domain N	Magenta
UMAG_02560	Supernatant protein factor (SPF), C-terminal domain	Magenta
UMAG_02694		Magenta
UMAG_02801	Aminoacid dehydrogenase-like, N-terminal domain; NAD(P)-binding Rossmann-fold domains	Magenta
UMAG_03010		Magenta
UMAG_03610	Acid phosphatase/Vanadium-dependent haloperoxidase	Magenta
UMAG_03652		Magenta
UMAG_03663		Magenta
UMAG_03690		Magenta
UMAG_03779	Nucleotide-diphospho-sugar transferases	Magenta
UMAG_03822		Magenta
UMAG_03942	Six-hairpin glycosidases	Magenta
UMAG_04126	HemD-like	Magenta
UMAG_04138	Aldolase	Magenta
UMAG_04190		Magenta
UMAG_04314	Actin depolymerizing proteins	Magenta
UMAG_04329		Magenta
UMAG_04539	NAD kinase/diacylglycerol kinase-like	Magenta
UMAG_04566		Magenta
UMAG_04705		Magenta
UMAG_04817	C2 domain (Calcium/lipid-binding domain, CaLB)	Magenta
UMAG_04871	Phosphoglycerate kinase	Magenta
UMAG_05061	FAD/NAD(P)-binding domain	Magenta		32
UMAG_05263		Magenta
UMAG_05680		Magenta
UMAG_05686	Apolipoprotein	Magenta
UMAG_05689	FAD/NAD(P)-binding domain	Magenta
UMAG_05733		Magenta
UMAG_05844	Ribokinase-like	Magenta
UMAG_06022	Dihydrofolate reductase-like	Magenta
UMAG_10481	Class I glutamine amidotransferase-like	Magenta
UMAG_10844		Magenta
UMAG_10845	Uracil-DNA glycosylase-like	Magenta
UMAG_10929		Magenta
UMAG_11105	MFS general substrate transporter	Magenta
UMAG_11323	NAD(P)-binding Rossmann-fold domains; Formate/glycerate dehydrogenase catalytic domain-like	Magenta
UMAG_11687		Magenta
UMAG_11802	F1F0 ATP synthase subunit C	Magenta
UMAG_11925		Magenta
UMAG_11960	UraD-Like	Magenta
UMAG_12242	cAMP-binding domain-like; SpoIIaa-like	Magenta
UMAG_12260		Magenta
UMAG_15050	ARM repeat	Magenta
